# Supplementary material for: Genetic link between metabolic syndrome and coronary artery disease: Insights from genome-wide cross-trait analysis
Source: Glob Med Genet. 2025 Dec 30;13(1):100092. doi: 10.1016/j.gmg.2025.100092 (PMC12861156; doi:10.1016/j.gmg.2025.100092)
Supplement: Supplementary file 1 — Table S1, the results of SMR analysis. Table S2, the results of eQTL colocalization. Table S2, the results of phenotype-phenotype colocalization [file mmc1.xlsx]

## Sheet: table_s1_V2
probeID	ProbeChr	Gene	Probe_bp	topSNP	topSNP_chr	topSNP_bp	A1	A2	Freq	b_GWAS	se_GWAS	p_GWAS	b_eQTL	se_eQTL	p_eQTL	b_SMR	se_SMR	p_SMR	p_HEIDI	nsnp_HEIDI	FDR	OR_SMR	disease	tissue
ENSG00000224389	6	C4B	31992867	rs1270942	6	31918860	G	A	0.0725646	0.11	0.016	4.1e-12	1.1698	0.0288663	0	0.0940329	0.0138729	1.21723e-11	0.0691014	20	1.9035e-08	1.0986	diabetes	blood
ENSG00000231852	6	CYP21A2	32007744	rs1150753	6	32059867	G	A	0.0755467	0.11	0.016	1.7e-11	0.468653	0.0227479	2.63343e-94	0.234715	0.0359912	6.9622e-11	0.0596566	20	7.77226e-08	1.26455	diabetes	blood
ENSG00000234936	2	ENSG00000234936	43458622	rs13407351	2	43456734	G	A	0.105368	-0.1	0.016	2.8e-10	0.557139	0.0285953	1.51258e-84	-0.179489	0.0301596	2.66025e-09	0.100653	20	1.73338e-06	0.835697	diabetes	blood
ENSG00000004534	3	RBM6	50057459	rs2245365	3	50097319	A	C	0.478131	-0.059	0.011	4.5e-08	0.754537	0.00740638	0	-0.0781936	0.0145987	8.49819e-08	0.272608	20	3.90867e-05	0.924785	diabetes	blood
ENSG00000087448	12	KLHL42	27944463	rs12578595	12	27964996	T	C	0.208748	-0.064	0.013	2.5e-06	-0.330678	0.0107386	3.21178e-208	0.193542	0.0398124	1.16593e-06	0.487464	20	0.000387932	1.21354	diabetes	blood
ENSG00000130584	20	ZBTB46	62418808	rs6062322	20	62441599	T	A	0.193837	-0.081	0.014	6.2e-09	0.0972737	0.0110619	1.4484e-18	-0.832702	0.172282	1.3424e-06	0.078924	20	0.000437343	0.434873	diabetes	blood
ENSG00000072110	14	ACTN1	69393508	rs1275193	14	69466699	A	C	0.359841	0.056	0.011	4.7e-07	0.107014	0.00811352	1.00719e-39	0.523296	0.110181	2.04017e-06	0.0964596	20	0.000638083	1.68758	diabetes	blood
ENSG00000118971	12	CCND2	4398727	rs3217860	12	4399050	G	A	0.262425	0.067	0.013	1e-07	-0.107408	0.00902525	1.1722e-32	-0.623791	0.131897	2.25185e-06	0.606406	20	0.000680115	0.535909	diabetes	blood
ENSG00000074755	17	ZZEF1	3977026	rs8066446	17	4101198	A	G	0.307157	0.06	0.012	2.9e-07	0.127575	0.00876913	5.99586e-48	0.470311	0.0994625	2.26154e-06	0.239118	20	0.000680115	1.60049	diabetes	blood
ENSG00000187626	6	ZKSCAN4	28219706	rs13200462	6	28218199	C	A	0.114314	0.071	0.015	1.2e-06	0.289458	0.011552	1.46457e-138	0.245286	0.0527375	3.30208e-06	0.737455	20	0.000938871	1.27799	diabetes	blood
ENSG00000011523	2	CEP68	65298819	rs1009358	2	65276452	C	T	0.38668	-0.051	0.011	5e-06	-0.277036	0.00876796	4.13751e-219	0.184092	0.0401313	4.49142e-06	0.336303	20	0.00123223	1.20213	diabetes	blood
ENSG00000122557	7	HERPUD2	35703507	rs2392376	7	35690812	T	C	0.489066	-0.051	0.011	2.4e-06	0.223047	0.00786525	6.57552e-177	-0.228652	0.0499718	4.74822e-06	0.0989872	20	0.00128022	0.795605	diabetes	blood
ENSG00000090621	1	PABPC4	40034475	rs3768321	1	40035928	T	G	0.187873	0.06	0.013	8.9e-06	-0.242163	0.0109889	1.27302e-107	-0.247767	0.0548476	6.26118e-06	0.477556	20	0.00160512	0.780542	diabetes	blood
ENSG00000196812	6	ZSCAN16	28095099	rs9468287	6	28079741	A	C	0.101392	0.069	0.015	3.8e-06	0.236456	0.0121708	4.45723e-84	0.291809	0.0651906	7.59682e-06	0.78809	20	0.00185624	1.33885	diabetes	blood
ENSG00000142669	1	SH3BGRL3	26606837	rs7551751	1	26525855	G	A	0.419483	-0.051	0.011	2.4e-06	0.124602	0.00801805	1.85401e-54	-0.409303	0.0921263	8.8776e-06	0.298991	20	0.00209133	0.664113	diabetes	blood
ENSG00000108788	17	MLX	40722171	rs60929812	17	40759448	A	G	0.265408	0.055	0.012	4e-06	0.147913	0.00883589	6.69887e-63	0.371841	0.0841148	9.8412e-06	0.227503	20	0.00226319	1.4504	diabetes	blood
ENSG00000101421	20	CHMP4B	32420641	rs2626562	20	32409142	G	A	0.475149	-0.048	0.011	8.6e-06	0.363624	0.00769694	0	-0.132005	0.0303798	1.39187e-05	0.404539	20	0.00310943	0.876337	diabetes	blood
ENSG00000118520	6	ARG1	131899878	rs2246012	6	131898208	C	T	0.170974	0.06	0.014	3.1e-05	-0.669133	0.00989284	0	-0.0896683	0.0209646	1.89312e-05	0.720922	20	0.00405543	0.914234	diabetes	blood
ENSG00000196781	9	TLE1	84251409	rs7024675	9	84296357	C	G	0.258449	0.056	0.012	6.7e-06	0.0912214	0.00900188	3.9195e-24	0.613891	0.144827	2.24724e-05	0.279218	20	0.00468881	1.84761	diabetes	blood
ENSG00000229666	5	ENSG00000229666	66298496	rs34696	5	66292389	C	A	0.447316	0.048	0.011	1e-05	-0.344046	0.0193606	1.1983e-70	-0.139516	0.0329223	2.25778e-05	0.287506	20	0.00468881	0.869779	diabetes	blood
ENSG00000146830	7	GIGYF1	100282100	rs506597	7	100313420	A	G	0.111332	-0.073	0.017	1.6e-05	0.320764	0.0124524	2.54254e-146	-0.227582	0.0537298	2.27874e-05	0.938544	20	0.00468881	0.796457	diabetes	blood
ENSG00000119431	9	HDHD3	116137489	rs3747816	9	116138013	T	C	0.180915	0.059	0.014	3.4e-05	-0.598343	0.0105473	0	-0.0986057	0.0234624	2.63744e-05	0.940129	16	0.0053564	0.9061	diabetes	blood
ENSG00000196504	2	PRPF40A	153541309	rs4664605	2	153573528	C	T	0.353877	-0.049	0.011	1.9e-05	0.104266	0.00850662	1.54101e-34	-0.469954	0.112251	2.83125e-05	0.0910085	20	0.00564968	0.625031	diabetes	blood
ENSG00000177917	2	ARL6IP6	153596087	rs4664606	2	153578113	C	T	0.33996	-0.049	0.011	2.6e-05	-0.113038	0.00925674	2.70199e-34	0.433484	0.103585	2.8541e-05	0.167549	20	0.00564968	1.54262	diabetes	blood
ENSG00000131470	17	PSMC3IP	40727091	rs12938909	17	40787764	G	C	0.266402	0.055	0.012	4.6e-06	0.0901918	0.00896325	8.09992e-24	0.609811	0.146202	3.03231e-05	0.108044	20	0.00591157	1.84008	diabetes	blood
ENSG00000185722	17	ANKFY1	4117237	rs4790598	17	4156620	G	T	0.38171	0.048	0.011	1.3e-05	0.100057	0.00820889	3.56632e-34	0.479729	0.116771	3.98586e-05	0.27055	20	0.00750974	1.61564	diabetes	blood
ENSG00000112282	6	MED23	131922237	rs2245133	6	131931092	C	T	0.166998	0.058	0.014	5.2e-05	-0.300435	0.0104679	3.7501e-181	-0.193053	0.047082	4.12509e-05	0.346922	20	0.00758919	0.824438	diabetes	blood
ENSG00000148572	10	NRBF2	64903916	rs34119992	10	64942111	C	T	0.28827	0.049	0.012	2.8e-05	-0.290022	0.0128597	1.26051e-112	-0.168953	0.0420489	5.86926e-05	0.597395	20	0.0105498	0.844549	diabetes	blood
ENSG00000196950	2	SLC39A10	196521563	rs10208493	2	196590414	C	T	0.418489	0.044	0.011	5.1e-05	-0.373499	0.00847107	0	-0.117805	0.0295722	6.78676e-05	0.906235	20	0.0119249	0.888869	diabetes	blood
ENSG00000165917	11	RAPSN	47465019	rs7928842	11	47566352	C	T	0.422465	0.048	0.011	9.1e-06	-0.0804248	0.00847773	2.38691e-21	-0.596831	0.150549	7.35951e-05	0.435709	20	0.0127566	0.550554	diabetes	blood
ENSG00000165476	10	REEP3	65333003	rs36000532	10	65389209	C	G	0.254473	0.049	0.012	4.3e-05	-0.165353	0.0100853	2.06278e-60	-0.296337	0.0747891	7.42324e-05	0.389628	20	0.0127566	0.743537	diabetes	blood
ENSG00000186130	9	ZBTB6	125672972	rs2239540	9	125674995	A	G	0.12326	-0.07	0.017	5.4e-05	-0.164686	0.0125618	2.886e-39	0.425052	0.108199	8.55003e-05	0.30018	20	0.0143896	1.52967	diabetes	blood
ENSG00000107864	10	CPEB3	93929621	rs833385	10	93831646	G	C	0.374751	-0.046	0.011	2.5e-05	-0.0928735	0.00810796	2.22988e-30	0.495298	0.126087	8.55756e-05	0.0992185	20	0.0143896	1.64099	diabetes	blood
ENSG00000056586	9	RC3H2	125637198	rs3824535	9	125683856	G	T	0.136183	-0.065	0.016	6.8e-05	-0.17456	0.0120712	2.14291e-47	0.372366	0.0952075	9.18792e-05	0.789426	20	0.0151243	1.45116	diabetes	blood
ENSG00000154316	8	TDH	11211553	rs2736265	8	11186674	A	G	0.488072	-0.049	0.011	4.5e-06	0.1037	0.0127861	5.04531e-16	-0.472515	0.121021	9.44601e-05	0.820901	20	0.0153872	0.623432	diabetes	blood
ENSG00000230069	4	LRRC37A15P	103650154	rs223490	4	103679117	T	G	0.382704	-0.043	0.011	0.00014	-0.662115	0.0173494	0	0.0649434	0.0167003	0.000100764	0.614747	20	0.0160791	1.0671	diabetes	blood
ENSG00000248971	4	KRT8P46	103650615	rs223490	4	103679117	T	G	0.382704	-0.043	0.011	0.00014	-0.586076	0.0178396	1.04566e-236	0.0733693	0.0189013	0.000103725	0.686616	20	0.0162279	1.07613	diabetes	blood
ENSG00000147324	8	MFHAS1	8696009	rs408459	8	8706332	C	A	0.414513	0.043	0.011	6.4e-05	0.225044	0.00788625	4.15484e-179	0.191073	0.0493357	0.000107538	0.144576	20	0.0166504	1.21055	diabetes	blood
ENSG00000177710	8	SLC35G5	11189057	rs2293859	8	11216761	T	G	0.530815	-0.044	0.011	4.4e-05	0.141597	0.00963491	6.81809e-49	-0.310742	0.0805116	0.000113577	0.20409	20	0.0174129	0.732903	diabetes	blood
ENSG00000260233	11	ENSG00000260233	65336923	rs1194104	11	65339346	T	C	0.256461	0.049	0.012	5.7e-05	0.256326	0.022314	1.52991e-30	0.191163	0.0496852	0.000119338	0.630528	20	0.0181185	1.21066	diabetes	blood
ENSG00000251288	4	ENSG00000251288	103673178	rs223490	4	103679117	T	G	0.382704	-0.043	0.011	0.00014	-0.405237	0.0215174	4.05155e-79	0.106111	0.0277232	0.000129447	0.609985	20	0.0192789	1.11195	diabetes	blood
ENSG00000103479	16	RBL2	53496725	rs9929873	16	53490676	T	C	0.460239	-0.042	0.011	0.00012	-0.705718	0.00694376	0	0.0595138	0.0155979	0.000135913	0.0707508	20	0.020051	1.06132	diabetes	blood
ENSG00000109920	11	FNBP4	47763533	rs11039337	11	47707156	C	T	0.430417	-0.043	0.011	6.6e-05	-0.1343	0.0079946	2.49031e-63	0.32018	0.0840947	0.000140455	0.409558	20	0.0205274	1.37738	diabetes	blood
ENSG00000166971	16	AKTIP	53531807	rs8049033	16	53513055	C	T	0.460239	-0.042	0.011	0.00012	0.464417	0.0112497	0	-0.090436	0.0237867	0.000143559	0.207824	20	0.0207868	0.913533	diabetes	blood
ENSG00000161277	19	THAP8	36535775	rs12981654	19	36524282	C	T	0.329026	0.046	0.012	6.3e-05	-0.163327	0.00840392	3.93469e-84	-0.281644	0.0748879	0.000169321	0.284653	20	0.0240713	0.754542	diabetes	blood
ENSG00000167930	16	FAM234A	302243	rs113345834	16	296184	A	C	0.17992	-0.053	0.014	0.00015	-0.321882	0.0102846	5.06244e-215	0.164656	0.0438112	0.000171058	0.353423	20	0.0240992	1.17899	diabetes	blood
ENSG00000179115	19	FARSA	13039072	rs2965214	19	13029188	G	A	0.313121	-0.042	0.011	0.00016	0.167758	0.00828639	3.93178e-91	-0.250361	0.0667266	0.000175404	0.215581	20	0.0244518	0.77852	diabetes	blood
ENSG00000242288	10	BMS1P4-AGAP5	75462162	rs13013	10	75562161	C	A	0.375746	-0.045	0.011	4.1e-05	-0.158052	0.0168384	6.20857e-21	0.284716	0.0759201	0.000176688	0.505318	20	0.0244518	1.32938	diabetes	blood
ENSG00000269676	12	ENSG00000269676	133050030	rs4296106	12	133057963	A	G	0.392644	-0.042	0.011	0.00021	0.389307	0.0201132	1.82142e-83	-0.107884	0.0287998	0.000179681	0.232187	20	0.0246478	0.897732	diabetes	blood
ENSG00000198700	1	IPO9	201825845	rs2494115	1	201832864	C	G	0.303181	0.042	0.011	0.00023	-0.1459	0.00850629	6.07246e-66	-0.287869	0.0772396	0.000193807	0.348475	20	0.0261272	0.74986	diabetes	blood
ENSG00000105607	19	GCDH	13013430	rs8012	19	13010520	A	G	0.478131	0.041	0.011	0.00012	-0.458059	0.00775151	0	-0.0895081	0.0240621	0.000199317	0.233705	20	0.0266403	0.914381	diabetes	blood
ENSG00000160799	3	CCDC12	46993358	rs148710154	3	47208986	C	T	0.367793	-0.042	0.011	0.00017	-0.118867	0.0082188	2.0815e-47	0.353337	0.0957111	0.00022276	0.111884	20	0.0292733	1.42381	diabetes	blood
ENSG00000163071	4	SPATA18	52940477	rs12507167	4	52918703	C	T	0.428429	0.041	0.011	0.00014	-0.189364	0.00804269	1.4192e-122	-0.216515	0.0588127	0.000231931	0.627916	20	0.0302244	0.80532	diabetes	blood
ENSG00000168056	11	LTBP3	65316338	rs12789028	11	65326154	A	G	0.184891	0.048	0.013	0.00036	0.436735	0.0106054	0	0.109906	0.0298857	0.00023548	0.159747	20	0.0302666	1.11617	diabetes	blood
ENSG00000126091	1	ST3GAL3	44284163	rs7536221	1	44178846	G	C	0.393638	0.043	0.011	8.5e-05	-0.0873247	0.00807321	2.87241e-27	-0.492415	0.13394	0.000236572	0.295195	20	0.0302666	0.611149	diabetes	blood
ENSG00000214530	11	STARD10	72485493	rs481206	11	72497462	T	C	0.286282	0.04	0.011	0.00042	0.64399	0.0115058	0	0.0621128	0.017117	0.000284837	0.296515	20	0.0359216	1.06408	diabetes	blood
ENSG00000197279	6	ZNF165	28053047	rs9468317	6	28198456	C	T	0.153082	0.054	0.014	6.6e-05	0.107379	0.0104887	1.34529e-24	0.502892	0.139326	0.000306835	0.428405	20	0.0380817	1.6535	diabetes	blood
ENSG00000086619	1	ERO1B	236412087	rs1726627	1	236385959	T	C	0.400596	0.04	0.011	0.00025	0.210883	0.00797784	5.63326e-154	0.189679	0.0526529	0.000315249	0.683373	20	0.0387742	1.20886	diabetes	blood
ENSG00000156475	5	PPP2R2B	146216141	rs186459	5	146247960	G	A	0.336978	0.04	0.011	0.00043	-0.1892	0.00814303	2.03608e-119	-0.211417	0.0588473	0.000327357	0.139826	20	0.0396838	0.809436	diabetes	blood
ENSG00000262557	16	ENSG00000262557	53526416	rs7203132	16	53429775	A	G	0.462227	-0.04	0.011	0.00021	0.396646	0.0207128	9.71599e-82	-0.100846	0.0282281	0.000353557	0.304149	20	0.0418857	0.904072	diabetes	blood
ENSG00000203760	6	CENPW	126665670	rs1591805	6	126717064	A	G	0.508946	-0.042	0.011	8.8e-05	0.0877043	0.0087086	7.42201e-24	-0.478882	0.134133	0.000356698	0.119223	20	0.0419401	0.619476	diabetes	blood
ENSG00000137338	6	PGBD1	28259820	rs1778484	6	28240798	G	A	0.332008	0.04	0.011	0.00035	0.142254	0.00839586	2.15311e-64	0.281187	0.0790871	0.000377401	0.116344	20	0.0440432	1.3247	diabetes	blood
ENSG00000198890	1	PRMT6	107600591	rs1623927	1	107596120	T	C	0.319085	0.039	0.011	0.00071	-0.652479	0.00769526	0	-0.059772	0.0168735	0.000396565	0.603515	20	0.0457567	0.941979	diabetes	blood
ENSG00000122417	1	ODF2L	86837266	rs421105	1	86838158	C	T	0.34493	0.039	0.011	0.00055	0.585729	0.00785926	0	0.0665836	0.0188012	0.000397935	0.759035	20	0.0457567	1.06885	diabetes	blood
ENSG00000163069	4	SGCB	52895760	rs4864483	4	52851319	T	G	0.254473	0.043	0.012	0.0003	-0.192242	0.00874295	3.73522e-107	-0.223677	0.0632448	0.000405194	0.879958	20	0.0462513	0.799573	diabetes	blood
ENSG00000236200	1	ENSG00000236200	44169622	rs34550543	1	44172458	T	C	0.382704	0.041	0.011	0.00018	-0.119784	0.0109103	4.82229e-28	-0.342282	0.0969794	0.00041646	0.567327	20	0.0471928	0.710148	diabetes	blood
ENSG00000158517	7	NCF1	74195984	rs810366	7	74140925	C	G	0.193837	0.046	0.013	0.00049	0.429353	0.0114479	7.63532e-308	0.107138	0.0304126	0.000426985	0.0526812	20	0.0472766	1.11309	diabetes	blood
ENSG00000142208	14	AKT1	105248887	rs45490496	14	105272678	A	T	0.389662	-0.039	0.011	0.00047	-0.286334	0.00941679	4.46593e-203	0.136204	0.0386769	0.000428957	0.165098	20	0.0472766	1.14592	diabetes	blood
ENSG00000178809	7	TRIM73	75032308	rs62477685	7	75101707	T	A	0.444334	-0.039	0.011	0.00036	0.539866	0.0178325	2.50626e-201	-0.0722402	0.0205147	0.000429293	0.104085	20	0.0472766	0.930307	diabetes	blood
ENSG00000104626	8	ERI1	8916956	rs7846007	8	8876916	C	A	0.314115	-0.04	0.011	0.00047	-0.118239	0.00849162	4.51568e-44	0.338298	0.096152	0.000434217	0.203061	20	0.0473241	1.40256	diabetes	blood
ENSG00000197361	15	FBXL22	63892089	rs11635472	15	63975690	T	C	0.465209	0.042	0.011	0.00011	-0.0724942	0.00801786	1.54399e-19	-0.579356	0.164711	0.000435777	0.811194	20	0.0473241	0.560259	diabetes	blood
ENSG00000175164	9	ABO	136140835	rs550057	9	136146597	T	C	0.282306	0.061	0.0096	1.4e-10	-0.657473	0.015682	0	-0.0927795	0.0147681	3.33338e-10	0.177209	20	1.38692e-06	0.911394	hyperlipidemia	blood
ENSG00000142233	19	NTN5	49170501	rs681343	19	49206462	T	C	0.440358	0.054	0.0084	1.4e-10	0.229035	0.00799071	1.11673e-180	0.235772	0.0375868	3.54756e-10	0.207589	20	1.38692e-06	1.26589	hyperlipidemia	blood
ENSG00000116641	1	DOCK7	63037184	rs11208004	1	63145439	A	G	0.301193	-0.053	0.0087	1.8e-09	-0.254706	0.00840064	6.26715e-202	0.208083	0.0348396	2.33516e-09	0.187827	20	5.21674e-06	1.23132	hyperlipidemia	blood
ENSG00000117676	1	RPS6KA1	26878886	rs4970485	1	26871200	T	C	0.222664	-0.057	0.01	4.8e-08	0.247067	0.00958056	1.19651e-146	-0.230706	0.0414517	2.6115e-08	0.800377	20	4.53762e-05	0.793973	hyperlipidemia	blood
ENSG00000204580	6	DDR1	30856065	rs3130695	6	31211050	A	G	0.202783	-0.058	0.01	8.1e-09	-0.216619	0.0147583	8.94461e-49	0.267751	0.0496375	6.88562e-08	0.390783	20	8.28287e-05	1.30702	hyperlipidemia	blood
ENSG00000182511	15	FES	91432965	rs8027450	15	91418394	T	C	0.323062	0.043	0.0089	1.8e-06	-0.386948	0.00825084	0	-0.111126	0.0231222	1.53961e-06	0.418621	20	0.00120382	0.894826	hyperlipidemia	blood
ENSG00000212293	13	LOC124903256	32994590	rs2146994	13	33014487	C	A	0.382704	0.038	0.0084	6e-06	-0.74929	0.0177456	0	-0.0507147	0.0112748	6.8574e-06	0.336059	20	0.00382986	0.95055	hyperlipidemia	blood
ENSG00000136141	13	LRCH1	47227239	rs78838977	13	47262574	G	A	0.055666	-0.074	0.016	3.9e-06	0.216521	0.0161018	3.2062e-41	-0.341768	0.0781445	1.22247e-05	0.633215	20	0.00637234	0.710513	hyperlipidemia	blood
ENSG00000228782	17	ENSG00000228782	45548896	rs58512566	17	45523858	C	T	0.483101	-0.036	0.0084	2.3e-05	-0.433725	0.0168152	1.04609e-146	0.0830018	0.0196326	2.36036e-05	0.819425	20	0.0108563	1.08654	hyperlipidemia	blood
ENSG00000197256	19	KANK2	11291705	rs147762096	19	11294818	T	C	0.0675944	0.074	0.017	1.3e-05	-0.268767	0.0169623	1.52218e-56	-0.275331	0.0655953	2.69962e-05	0.185712	20	0.0120619	0.759321	hyperlipidemia	blood
ENSG00000267082	19	DOCK6-AS1	11320574	rs12980879	19	11297358	A	G	0.0675944	0.064	0.015	1.9e-05	-0.776973	0.0378188	8.60161e-94	-0.082371	0.0197176	2.94693e-05	0.132369	12	0.0128012	0.92093	hyperlipidemia	blood
ENSG00000185591	12	SP1	53792095	rs10876447	12	53770941	A	G	0.150099	0.046	0.011	6.1e-05	0.404069	0.0160705	1.66038e-139	0.113842	0.027597	3.70488e-05	0.376281	20	0.014693	1.12058	hyperlipidemia	blood
ENSG00000111837	6	MAK	10800860	rs518204	6	10829319	C	T	0.353877	0.037	0.0089	3.7e-05	-0.237212	0.0085646	7.63038e-169	-0.155979	0.0379395	3.93527e-05	0.547571	20	0.0147962	0.855577	hyperlipidemia	blood
ENSG00000174306	20	ZHX3	39876700	rs17180534	20	39856484	G	A	0.0894632	0.067	0.015	8.7e-06	0.153586	0.0147866	2.84752e-25	0.436239	0.106313	4.07228e-05	0.145424	20	0.0147962	1.54688	hyperlipidemia	blood
ENSG00000164010	1	ERMAP	43296727	rs12406279	1	43310639	G	A	0.16501	0.045	0.011	2.4e-05	-0.627912	0.0100466	0	-0.0716661	0.0175559	4.46164e-05	0.762819	20	0.0147962	0.930842	hyperlipidemia	blood
ENSG00000132793	20	LPIN3	39979391	rs6129731	20	39660687	C	A	0.298211	0.049	0.009	3.4e-08	0.0510504	0.00867762	4.02901e-09	0.959836	0.240208	6.44601e-05	0.0894161	20	0.0183278	2.61127	hyperlipidemia	blood
ENSG00000152404	11	CWF19L2	107262821	rs12224337	11	107140077	G	A	0.50497	-0.033	0.0083	7.1e-05	-0.468243	0.00818064	0	0.0704762	0.0177686	7.29828e-05	0.143264	20	0.0187099	1.07302	hyperlipidemia	blood
ENSG00000095321	9	CRAT	131865278	rs3118625	9	131873256	C	A	0.265408	-0.036	0.0091	7.3e-05	-0.60228	0.00861028	0	0.0597728	0.0151334	7.82387e-05	0.0776969	20	0.0192423	1.0616	hyperlipidemia	blood
ENSG00000119383	9	PTPA	131892227	rs3118625	9	131873256	C	A	0.265408	-0.036	0.0091	7.3e-05	-0.545277	0.0087095	0	0.0660215	0.0167221	7.8751e-05	0.0945056	20	0.0192423	1.06825	hyperlipidemia	blood
ENSG00000248049	4	UBA6-DT	68756834	rs11930087	4	68582839	T	C	0.16501	0.047	0.012	0.00012	-0.581817	0.0128984	0	-0.0807814	0.0207026	9.5407e-05	0.915571	20	0.0219408	0.922395	hyperlipidemia	blood
ENSG00000239213	3	ENSG00000239213	136570732	rs9289518	3	136563047	A	G	0.34493	-0.038	0.009	2.6e-05	-0.191079	0.0204511	9.34657e-21	0.198871	0.0516871	0.000119285	0.0682828	20	0.0265534	1.22002	hyperlipidemia	blood
ENSG00000186583	8	SPATC1	145094257	rs56261297	8	145066853	T	C	0.411531	0.033	0.0084	8.6e-05	-0.174305	0.00930143	2.35384e-78	-0.189323	0.0492389	0.000120558	0.699477	20	0.0265534	0.827519	hyperlipidemia	blood
ENSG00000178719	8	GRINA	145065904	rs57957974	8	145076529	A	C	0.369781	0.033	0.0086	0.00013	-0.491646	0.0116386	0	-0.0671214	0.0175643	0.000132656	0.566485	20	0.0282167	0.935082	hyperlipidemia	blood
ENSG00000204791	8	ENSG00000204791	145105226	rs11136251	8	145071988	C	T	0.411531	0.033	0.0085	8.8e-05	-0.297012	0.0190492	8.27681e-55	-0.111107	0.0294922	0.000165009	0.882286	20	0.0335256	0.894843	hyperlipidemia	blood
ENSG00000177576	18	C18orf32	47010825	rs12968936	18	47043033	T	G	0.50994	-0.033	0.0083	8.1e-05	-0.0907454	0.00797089	4.9897e-30	0.363655	0.096882	0.000174324	0.795818	20	0.0349497	1.43858	hyperlipidemia	blood
ENSG00000124780	6	KCNK17	39274553	rs3734618	6	39284184	G	A	0.493042	0.031	0.0083	0.00017	-0.649203	0.00705904	0	-0.0477509	0.0127954	0.000190068	0.823803	20	0.0371536	0.953371	hyperlipidemia	blood
ENSG00000197386	4	HTT	3161042	rs73191188	4	3105200	A	G	0.349901	-0.037	0.0088	1.8e-05	0.0734522	0.00915566	1.0353e-15	-0.503729	0.135262	0.000196018	0.251897	20	0.0378437	0.604273	hyperlipidemia	blood
ENSG00000137310	6	TCF19	31130627	rs114881571	6	31128605	T	C	0.112326	0.063	0.017	0.00024	0.900721	0.0188554	0	0.0699439	0.0189305	0.000220076	0.052777	20	0.0414645	1.07245	hyperlipidemia	blood
ENSG00000005955	17	ENSG00000005955	34923507	rs11650008	17	34892731	A	C	0.45328	0.031	0.0084	0.00017	-0.610992	0.010707	0	-0.0507372	0.0137769	0.000230702	0.109726	20	0.042949	0.950528	hyperlipidemia	blood
ENSG00000108278	17	ENSG00000108278	34848813	rs4796224	17	34842521	G	A	0.450298	0.031	0.0084	0.00025	-0.25841	0.00783674	1.90387e-238	-0.119964	0.0327094	0.000244859	0.240322	20	0.0449236	0.886952	hyperlipidemia	blood
ENSG00000170759	10	KIF5B	32321648	rs211299	10	32344747	A	G	0.114314	0.048	0.013	0.00018	0.365534	0.0120413	2.04955e-202	0.131315	0.0358265	0.000247054	0.306467	20	0.0449236	1.14033	hyperlipidemia	blood
ENSG00000187097	14	ENTPD5	74455407	rs118113209	14	74432158	A	G	0.0775348	0.071	0.019	0.00013	-0.311238	0.0171753	2.16807e-73	-0.228121	0.062331	0.000252376	0.539879	20	0.0453639	0.796028	hyperlipidemia	blood
ENSG00000143384	1	MCL1	150549549	rs4970966	1	150584103	T	G	0.241551	0.037	0.01	0.0002	-0.220546	0.00971457	4.22282e-114	-0.167765	0.0459402	0.000260389	0.783476	20	0.0457525	0.845553	hyperlipidemia	blood
ENSG00000174564	3	IL20RB	136697499	rs71630059	3	136581611	A	G	0.238569	-0.044	0.01	1.9e-05	-0.0645984	0.0100355	1.2186e-10	0.681131	0.187512	0.000280719	0.132604	20	0.0482404	1.97611	hyperlipidemia	blood
ENSG00000142233	19	NTN5	49170501	rs681343	19	49206462	T	C	0.440358	0.043	0.0064	2.9e-11	0.229035	0.00799071	1.11673e-180	0.187745	0.0287008	6.09308e-11	0.266608	20	2.38209e-07	1.20653	hypertension	blood
ENSG00000196821	6	ILRUN	34609850	rs3800461	6	34616322	C	G	0.0994036	0.062	0.01	5.3e-10	0.484937	0.0118147	0	0.127852	0.0208552	8.76278e-10	0.601334	20	1.30486e-06	1.13638	hypertension	blood
ENSG00000269918	8	ENSG00000269918	10963207	rs4618656	8	10969235	A	T	0.38171	-0.038	0.0065	8.3e-09	-0.639461	0.0175563	1.80808e-290	0.0594251	0.0102949	7.82086e-09	0.0594262	20	6.85489e-06	1.06123	hypertension	blood
ENSG00000170185	4	USP38	144125526	rs4234886	4	144124492	G	A	0.398608	0.038	0.0065	9.3e-09	-0.199359	0.0080105	1.02368e-136	-0.190611	0.033492	1.26121e-08	0.0765945	20	8.96492e-06	0.826454	hypertension	blood
ENSG00000257595	12	LINC02356	111824100	rs3742004	12	111798553	G	A	0.210736	-0.049	0.008	6.7e-10	0.350588	0.0245538	2.98372e-46	-0.139765	0.0248297	1.81308e-08	0.380774	20	1.06527e-05	0.869563	hypertension	blood
ENSG00000197375	5	SLC22A5	131718375	rs11242109	5	131677047	T	G	0.44334	-0.036	0.0064	2.3e-08	-0.680692	0.00706659	0	0.0528873	0.00941821	1.9607e-08	0.139838	20	1.09505e-05	1.05431	hypertension	blood
ENSG00000103653	15	CSK	75084968	rs34862454	15	75101530	C	T	0.395626	0.038	0.0068	1.8e-08	0.337667	0.00797334	0	0.112537	0.0203128	3.02109e-08	0.123545	20	1.6291e-05	1.11911	hypertension	blood
ENSG00000137947	1	GTF2B	89338121	rs12057453	1	89341515	T	C	0.336978	0.039	0.0066	4.1e-09	0.129384	0.00836854	6.38002e-54	0.301427	0.0546096	3.39614e-08	0.375282	20	1.77029e-05	1.35179	hypertension	blood
ENSG00000182179	3	UBA7	49847009	rs7374277	3	49784777	T	C	0.474155	0.034	0.0064	1.3e-07	-0.582424	0.00732751	0	-0.0583767	0.0110131	1.15376e-07	0.499774	20	5.01181e-05	0.943295	hypertension	blood
ENSG00000132510	17	KDM6B	7750668	rs17807204	17	7784295	G	A	0.0695825	0.068	0.012	2.2e-08	-0.247999	0.0167192	8.93697e-50	-0.274195	0.051798	1.19972e-07	0.084512	20	5.07062e-05	0.760184	hypertension	blood
ENSG00000137880	15	GCHFR	41058062	rs34285050	15	40994584	G	A	0.149105	-0.047	0.0088	9.3e-08	-0.318212	0.0103906	5.67176e-206	0.1477	0.0280719	1.42888e-07	0.392045	20	5.8802e-05	1.15917	hypertension	blood
ENSG00000260917	10	LOC103344931	114585367	rs2479124	10	114578994	A	G	0.431412	0.035	0.0064	6.2e-08	0.311706	0.0186521	1.07901e-62	0.112285	0.0216036	2.01954e-07	0.118996	20	7.51941e-05	1.11883	hypertension	blood
ENSG00000146215	6	CRIP3	43271991	rs2242416	6	43273604	A	G	0.423459	0.035	0.0066	6.1e-08	0.179379	0.008168	6.76904e-107	0.195118	0.0378511	2.53805e-07	0.0686664	20	8.8423e-05	1.21545	hypertension	blood
ENSG00000165923	11	AGBL2	47709042	rs59205786	11	47758152	C	T	0.142147	-0.057	0.0092	6.3e-10	0.100455	0.0110833	1.2621e-19	-0.56742	0.110936	3.14021e-07	0.23082	20	0.000102171	0.566986	hypertension	blood
ENSG00000230069	4	LRRC37A15P	103650154	rs223490	4	103679117	T	G	0.382704	-0.034	0.0066	2.5e-07	-0.662115	0.0173494	0	0.0513506	0.0100585	3.3042e-07	0.474571	20	0.000102171	1.05269	hypertension	blood
ENSG00000248971	4	KRT8P46	103650615	rs223490	4	103679117	T	G	0.382704	-0.034	0.0066	2.5e-07	-0.586076	0.0178396	1.04566e-236	0.0580129	0.0113989	3.59339e-07	0.514053	20	0.000108064	1.05973	hypertension	blood
ENSG00000161791	12	FMNL3	50066836	rs12299505	12	50019894	C	T	0.102386	-0.057	0.011	1.7e-07	-0.345235	0.0133469	1.59941e-147	0.165105	0.0324954	3.75717e-07	0.446838	20	0.000110858	1.17952	hypertension	blood
ENSG00000204580	6	DDR1	30856065	rs3130695	6	31211050	A	G	0.202783	-0.042	0.0078	7e-08	-0.216619	0.0147583	8.94461e-49	0.193889	0.0383544	4.29983e-07	0.36513	20	0.000123849	1.21396	hypertension	blood
ENSG00000127957	7	ENSG00000127957	75144866	rs809439	7	75161318	A	T	0.445328	-0.033	0.0065	3.6e-07	0.765195	0.0150094	0	-0.0431263	0.00853658	4.37357e-07	0.598013	20	0.000123849	0.95779	hypertension	blood
ENSG00000205583	7	ENSG00000205583	75006552	rs17207196	7	75101065	T	C	0.444334	-0.033	0.0065	2.8e-07	0.737824	0.0152311	0	-0.0447261	0.00885794	4.43505e-07	0.52545	20	0.000123849	0.956259	hypertension	blood
ENSG00000221988	6	PPT2	32126336	rs553108	6	31840455	A	G	0.374751	-0.037	0.0065	1.6e-08	0.169623	0.0157271	4.03479e-27	-0.218131	0.0433299	4.79879e-07	0.189172	20	0.000131655	0.80402	hypertension	blood
ENSG00000185614	3	INKA1	49841575	rs2352974	3	49890613	T	C	0.466203	0.034	0.0064	1.4e-07	-0.137057	0.00886776	6.91639e-54	-0.248073	0.0493776	5.06072e-07	0.0569387	20	0.000136448	0.780303	hypertension	blood
ENSG00000159640	17	ACE	61576813	rs4277405	17	61548918	C	T	0.369781	0.041	0.0066	6.9e-10	0.0748534	0.00878519	1.58999e-17	0.547737	0.109119	5.17713e-07	0.142431	19	0.00013722	1.72934	hypertension	blood
ENSG00000170092	7	SPDYE5	75128514	rs17207196	7	75101065	T	C	0.444334	-0.033	0.0065	2.8e-07	-0.577354	0.0184536	7.056e-215	0.0571573	0.0114055	5.40431e-07	0.208345	20	0.000140854	1.05882	hypertension	blood
ENSG00000251288	4	ENSG00000251288	103673178	rs223490	4	103679117	T	G	0.382704	-0.034	0.0066	2.5e-07	-0.405237	0.0215174	4.05155e-79	0.0839015	0.0168851	6.73084e-07	0.387382	20	0.000161934	1.08752	hypertension	blood
ENSG00000108278	17	ENSG00000108278	34848813	rs4796224	17	34842521	G	A	0.450298	0.032	0.0064	8e-07	-0.25841	0.00783674	1.90387e-238	-0.123834	0.0250499	7.6736e-07	0.356105	20	0.000179104	0.883526	hypertension	blood
ENSG00000054282	1	SDCCAG8	243541357	rs7535162	1	243425689	G	T	0.346918	0.034	0.0069	7.2e-07	0.547364	0.0115163	0	0.0621159	0.0126734	9.52206e-07	0.926926	20	0.000215806	1.06409	hypertension	blood
ENSG00000184574	12	LPAR5	6736807	rs78446049	12	6732331	T	G	0.134195	0.043	0.0087	6.6e-07	-0.347763	0.0109024	2.85533e-223	-0.123647	0.0253155	1.03827e-06	0.35347	20	0.000231949	0.883692	hypertension	blood
ENSG00000141452	18	RMC1	21097609	rs1788799	18	21124945	C	G	0.347913	0.033	0.0067	1.3e-06	-0.310603	0.00909683	1.63579e-255	-0.106245	0.0217942	1.08856e-06	0.265047	20	0.000236429	0.899204	hypertension	blood
ENSG00000125347	5	IRF1	131821895	rs11741255	5	131811182	A	G	0.379722	-0.036	0.0065	2.7e-08	0.0801856	0.00821321	1.6228e-22	-0.448959	0.0931972	1.45518e-06	0.134075	20	0.000311728	0.638292	hypertension	blood
ENSG00000154316	8	TDH	11211553	rs2736265	8	11186674	A	G	0.488072	-0.038	0.0064	3.6e-09	0.1037	0.0127861	5.04531e-16	-0.366441	0.0764871	1.66051e-06	0.0808703	20	0.000341671	0.693197	hypertension	blood
ENSG00000143702	1	CEP170	243353190	rs12741781	1	243428152	G	T	0.354871	0.033	0.0068	1e-06	0.331368	0.0134128	9.35712e-135	0.0995871	0.0209131	1.91741e-06	0.640179	20	0.000384417	1.10471	hypertension	blood
ENSG00000141140	17	ENSG00000141140	34875380	rs7222903	17	34850623	T	G	0.451292	0.031	0.0064	1.3e-06	0.155964	0.00791946	2.43699e-86	0.198763	0.042258	2.55648e-06	0.277337	20	0.00048754	1.21989	hypertension	blood
ENSG00000243708	15	PLA2G4B	42135159	rs11632424	15	42095351	A	G	0.359841	0.032	0.0068	2e-06	0.381785	0.00802809	0	0.0838167	0.017898	2.82692e-06	0.260714	20	0.000524268	1.08743	hypertension	blood
ENSG00000204160	1	ZDHHC18	27168647	rs17162315	1	27176431	A	T	0.134195	0.041	0.0087	3.2e-06	0.427935	0.0105138	0	0.0958089	0.020466	2.84965e-06	0.116093	20	0.000524268	1.10055	hypertension	blood
ENSG00000109323	4	MANBA	103617405	rs223489	4	103680984	G	A	0.356859	-0.032	0.0067	1.7e-06	0.190618	0.00819353	1.01712e-119	-0.167875	0.035882	2.8892e-06	0.0532476	20	0.000525364	0.84546	hypertension	blood
ENSG00000260814	15	ENSG00000260814	42064030	rs62002090	15	42092326	T	C	0.352883	0.032	0.0068	2.3e-06	-0.554254	0.0201158	4.05122e-167	-0.0577353	0.0124464	3.50586e-06	0.351965	20	0.000602468	0.9439	hypertension	blood
ENSG00000130177	13	CDC16	115019280	rs9590403	13	114998795	T	C	0.257455	0.035	0.0076	2.8e-06	1.01144	0.00765128	0	0.034604	0.00751858	4.17508e-06	0.662984	20	0.000705902	1.03521	hypertension	blood
ENSG00000197020	19	ZNF100	21927999	rs8102320	19	21936885	A	G	0.44334	-0.03	0.0065	4.4e-06	0.591001	0.010839	0	-0.0507613	0.0110376	4.2465e-06	0.136787	20	0.000706454	0.950506	hypertension	blood
ENSG00000111642	12	CHD4	6697945	rs7969177	12	6712980	A	G	0.134195	0.042	0.0086	1e-06	-0.148466	0.0109428	6.24998e-42	-0.282894	0.0615644	4.32562e-06	0.0919227	20	0.000712043	0.7536	hypertension	blood
ENSG00000169228	5	RAB24	176729472	rs4976642	5	176673068	T	A	0.163022	-0.041	0.0086	1.5e-06	-0.168959	0.00995108	1.1747e-64	0.242662	0.0528682	4.43376e-06	0.144297	20	0.000722241	1.27464	hypertension	blood
ENSG00000168477	6	TNXB	32046021	rs2269426	6	32076499	A	G	0.412525	0.031	0.0067	4.3e-06	0.434818	0.0181727	1.60399e-126	0.0712941	0.0156942	5.55354e-06	0.115028	20	0.000859863	1.0739	hypertension	blood
ENSG00000092929	17	UNC13D	73832052	rs2290769	17	73826406	C	G	0.246521	-0.035	0.0076	3.6e-06	-0.243633	0.00984891	4.27889e-135	0.143659	0.0317305	5.96933e-06	0.28212	20	0.000895233	1.15449	hypertension	blood
ENSG00000118620	19	ZNF430	21223141	rs35717293	19	21912755	A	G	0.441352	-0.03	0.0065	3.9e-06	0.183593	0.0080184	5.04637e-116	-0.163405	0.0361166	6.05729e-06	0.0668812	20	0.000895233	0.849247	hypertension	blood
ENSG00000164039	4	BDH2	104010816	rs2711897	4	104023567	T	C	0.407555	-0.03	0.0066	5.2e-06	0.52467	0.0112551	0	-0.0571788	0.012639	6.06821e-06	0.0870913	20	0.000895233	0.944425	hypertension	blood
ENSG00000064489	19	ENSG00000064489	19279888	rs112135402	19	19262698	A	G	0.11332	0.045	0.0093	1.4e-06	-0.3221	0.025864	1.33681e-35	-0.139708	0.0309758	6.47565e-06	0.165474	20	0.000937651	0.869612	hypertension	blood
ENSG00000147905	9	ZCCHC7	37239341	rs7027473	9	37132462	G	A	0.356859	-0.03	0.0066	8.4e-06	-0.247498	0.00828031	2.6543e-196	0.121213	0.0269734	6.99668e-06	0.51888	20	0.0010038	1.12887	hypertension	blood
ENSG00000112658	6	SRF	43144140	rs4398731	6	43279721	A	G	0.329026	0.045	0.0071	2.3e-10	-0.0553765	0.00871001	2.0466e-10	-0.812618	0.181039	7.16801e-06	0.0701396	16	0.00101903	0.443695	hypertension	blood
ENSG00000130584	20	ZBTB46	62418808	rs6062322	20	62441599	T	A	0.193837	-0.043	0.0083	2.1e-07	0.0972737	0.0110619	1.4484e-18	-0.442052	0.0990334	8.05702e-06	0.220576	20	0.00111582	0.642716	hypertension	blood
ENSG00000182628	17	SKA2	57209971	rs9652856	17	57208752	C	T	0.342942	0.032	0.0069	3.5e-06	-0.156623	0.00954725	1.7613e-60	-0.204313	0.0457815	8.09037e-06	0.491416	20	0.00111582	0.815207	hypertension	blood
ENSG00000223508	8	ENSG00000223508	163479	rs2286140	8	184919	C	G	0.215706	-0.035	0.0076	3.4e-06	0.380593	0.0211916	4.03714e-72	-0.0919617	0.0206149	8.16018e-06	0.781278	20	0.00111582	0.91214	hypertension	blood
ENSG00000243789	15	JMJD7	42125031	rs4924575	15	42096926	T	C	0.359841	0.032	0.0068	2e-06	0.263429	0.0189012	3.76417e-44	0.121475	0.0272451	8.25022e-06	0.0985814	20	0.00111582	1.12916	hypertension	blood
ENSG00000119878	2	CRIPT	46848218	rs1989720	2	46854364	T	C	0.422465	-0.029	0.0065	8.1e-06	0.530644	0.00744593	0	-0.0546505	0.0122732	8.47493e-06	0.178953	20	0.00112314	0.946816	hypertension	blood
ENSG00000154370	1	TRIM11	228587957	rs822727	1	228277869	G	A	0.0606362	-0.066	0.012	5.6e-08	-0.117321	0.015665	6.91891e-14	0.562558	0.126901	9.29169e-06	0.0652548	20	0.00120086	1.75516	hypertension	blood
ENSG00000090621	1	PABPC4	40034475	rs3768321	1	40035928	T	G	0.187873	0.036	0.008	6.9e-06	-0.242163	0.0109889	1.27302e-107	-0.14866	0.0337173	1.03842e-05	0.987531	20	0.00130958	0.861862	hypertension	blood
ENSG00000157322	16	CLEC18A	69991475	rs3192882	16	69975631	T	A	0.397614	0.029	0.0066	1.2e-05	-0.968364	0.0140562	0	-0.0299474	0.00682947	1.1597e-05	0.801127	20	0.00143932	0.970497	hypertension	blood
ENSG00000197208	5	SLC22A4	131655017	rs272842	5	131656517	A	G	0.415507	0.029	0.0066	9.8e-06	0.396541	0.00775603	0	0.0731324	0.0167053	1.19882e-05	0.151438	20	0.00147616	1.07587	hypertension	blood
ENSG00000108094	10	CUL2	35338524	rs2384287	10	35340559	G	A	0.360835	-0.03	0.0067	1e-05	-0.177959	0.00862386	1.315e-94	0.168579	0.0385253	1.20996e-05	0.167779	20	0.00147823	1.18362	hypertension	blood
ENSG00000178741	15	COX5A	75221320	rs7495033	15	75206225	T	A	0.460239	0.035	0.0071	8.7e-07	-0.119393	0.0126075	2.79841e-21	-0.293149	0.0670418	1.22761e-05	0.160149	20	0.00147945	0.745911	hypertension	blood
ENSG00000004534	3	RBM6	50057459	rs2245365	3	50097319	A	C	0.478131	-0.028	0.0064	1.5e-05	0.754537	0.00740638	0	-0.0371088	0.00848984	1.23695e-05	0.112528	20	0.00147945	0.963571	hypertension	blood
ENSG00000204371	6	EHMT2	31856500	rs3020644	6	31894626	G	A	0.392644	0.037	0.0067	2e-08	-0.0882345	0.0123664	9.67869e-13	-0.419337	0.0960214	1.25894e-05	0.389068	20	0.00148025	0.657483	hypertension	blood
ENSG00000151532	10	VTI1A	114392629	rs2479124	10	114578994	A	G	0.431412	0.035	0.0064	6.2e-08	-0.0584949	0.00808432	4.63479e-13	-0.598343	0.137147	1.28409e-05	0.0569921	13	0.00149855	0.549722	hypertension	blood
ENSG00000167447	17	SMG8	57289684	rs12150181	17	57227498	C	G	0.341948	0.032	0.0069	3.1e-06	0.124391	0.00971271	1.49821e-37	0.257254	0.0589954	1.29718e-05	0.945956	20	0.00150261	1.29337	hypertension	blood
ENSG00000181856	17	SLC2A4	7188281	rs5417	17	7185062	C	A	0.432406	-0.042	0.0065	8.2e-11	0.0476748	0.00808376	3.6883e-09	-0.880969	0.202243	1.3247e-05	0.942602	20	0.00151508	0.414381	hypertension	blood
ENSG00000214954	8	LRRC69	92172762	rs6995363	8	92191734	C	T	0.336978	-0.031	0.0069	6.1e-06	0.247659	0.0139773	3.0132e-70	-0.125172	0.0287426	1.33105e-05	0.109687	20	0.00151508	0.882345	hypertension	blood
ENSG00000196696	16	PDXDC2P-NPIPB14P	70055025	rs3192882	16	69975631	T	A	0.397614	0.029	0.0066	1.2e-05	-0.25698	0.0095605	3.83475e-159	-0.112849	0.0260239	1.44847e-05	0.739838	20	0.00162958	0.893286	hypertension	blood
ENSG00000115073	2	ACTR1B	98276500	rs11692435	2	98275354	A	G	0.083499	0.052	0.012	1.4e-05	0.457315	0.0132274	6.36626e-262	0.113707	0.0264454	1.71036e-05	0.395649	20	0.00183915	1.12042	hypertension	blood
ENSG00000142599	1	RERE	8645079	rs301802	1	8497307	T	A	0.471173	-0.028	0.0065	2.4e-05	-0.443707	0.00766763	0	0.0631048	0.0146899	1.74059e-05	0.151516	20	0.00183915	1.06514	hypertension	blood
ENSG00000116747	1	RO60	193044729	rs10921309	1	193054154	A	G	0.38171	-0.03	0.0064	2.6e-06	-0.0838136	0.00802198	1.4965e-25	0.357937	0.083693	1.89608e-05	0.84414	20	0.00193797	1.43038	hypertension	blood
ENSG00000139437	12	TCHP	110379857	rs59278403	12	110372649	G	A	0.0745527	-0.054	0.012	1.3e-05	0.198399	0.0148405	9.2013e-41	-0.272178	0.0638186	2.00018e-05	0.168907	20	0.00201799	0.761719	hypertension	blood
ENSG00000160208	21	RRP1B	45097693	rs2329443	21	45059431	C	T	0.38171	-0.028	0.0065	1.5e-05	0.173753	0.00810587	6.24948e-102	-0.161149	0.0381575	2.40797e-05	0.226072	20	0.0023652	0.851165	hypertension	blood
ENSG00000137054	9	POLR1E	37494813	rs10758432	9	37488009	T	C	0.142147	0.036	0.0085	2.2e-05	-0.570067	0.0106336	0	-0.0631505	0.014957	2.41995e-05	0.146845	20	0.0023652	0.938802	hypertension	blood
ENSG00000169398	8	PTK2	141840157	rs10088133	8	142017877	A	G	0.459245	0.028	0.0065	2e-05	-0.164576	0.00800196	5.42181e-94	-0.170134	0.0403523	2.48446e-05	0.107931	20	0.00239827	0.843552	hypertension	blood
ENSG00000143761	1	ARF1	228278636	rs964941	1	228193857	G	A	0.430417	-0.033	0.0064	2.1e-07	0.058313	0.00803209	3.8709e-13	-0.565911	0.134617	2.62393e-05	0.149214	20	0.00248685	0.567843	hypertension	blood
ENSG00000162630	1	B3GALT2	193151979	rs10754051	1	193133527	C	T	0.375746	-0.032	0.0065	1.3e-06	0.0648713	0.00804117	7.18108e-16	-0.493284	0.117382	2.64107e-05	0.0540164	20	0.00248802	0.610618	hypertension	blood
ENSG00000071575	2	TRIB2	12869937	rs77773048	2	12858078	A	G	0.219682	0.033	0.0078	1.8e-05	0.321493	0.0107695	8.19584e-196	0.102646	0.0245042	2.80297e-05	0.824529	20	0.00256082	1.1081	hypertension	blood
ENSG00000079459	8	FDFT1	11674950	rs1293299	8	11677905	C	A	0.240557	-0.032	0.0077	3.7e-05	-0.848823	0.00949746	0	0.0376993	0.00908119	3.30508e-05	0.056433	20	0.00293475	1.03842	hypertension	blood
ENSG00000104626	8	ERI1	8916956	rs7846007	8	8876916	C	A	0.314115	-0.03	0.0069	1.4e-05	-0.118239	0.00849162	4.51568e-44	0.253723	0.0611351	3.32172e-05	0.41166	20	0.00293475	1.28881	hypertension	blood
ENSG00000264386	15	MIR4513	75081055	rs12442901	15	75083912	A	G	0.310139	0.043	0.0073	4.6e-09	0.142755	0.0251621	1.3999e-08	0.301216	0.0737143	4.38372e-05	0.874772	20	0.00370555	1.3515	hypertension	blood
ENSG00000262766	16	ENSG00000262766	31129733	rs4527034	16	31131614	A	G	0.38171	-0.032	0.0067	2.1e-06	-0.155704	0.0197649	3.332e-15	0.205519	0.0503212	4.42409e-05	0.126848	20	0.00371957	1.22816	hypertension	blood
ENSG00000220614	6	ENSG00000220614	43296043	rs2396004	6	43355851	A	G	0.464215	0.039	0.0065	1e-09	0.127426	0.0229315	2.74771e-08	0.306061	0.0750712	4.56326e-05	0.124339	16	0.0037558	1.35807	hypertension	blood
ENSG00000267736	19	ENSG00000267736	1203514	rs3764640	19	1207238	T	G	0.219682	-0.035	0.0078	7.4e-06	-0.283611	0.0293423	4.2214e-22	0.123409	0.0303217	4.70172e-05	0.0636534	17	0.00384951	1.13135	hypertension	blood
ENSG00000037637	1	FBXO42	16626141	rs525409	1	16731510	G	C	0.241551	-0.033	0.0076	1.4e-05	-0.102044	0.00933904	8.6011e-28	0.32339	0.0801429	5.45635e-05	0.595712	20	0.00433129	1.3818	hypertension	blood
ENSG00000267082	19	DOCK6-AS1	11320574	rs12980879	19	11297358	A	G	0.0675944	0.045	0.011	9.1e-05	-0.776973	0.0378188	8.60161e-94	-0.0579171	0.0144355	6.01704e-05	0.103594	12	0.00472837	0.943728	hypertension	blood
ENSG00000231249	3	ITPR1-DT	4533711	rs2307068	3	4532960	C	T	0.466203	0.027	0.0065	3e-05	0.315265	0.0205235	2.98008e-53	0.0856422	0.0213581	6.07629e-05	0.175222	20	0.00475105	1.08942	hypertension	blood
ENSG00000128567	7	PODXL	131213998	rs12666248	7	131238092	G	C	0.213718	-0.034	0.0081	3.1e-05	0.120558	0.00984417	1.75191e-34	-0.282023	0.0710248	7.16417e-05	0.503937	17	0.00536044	0.754256	hypertension	blood
ENSG00000196966	6	ENSG00000196966	26225613	rs2179516	6	26229411	T	C	0.105368	0.048	0.012	5.5e-05	0.530795	0.0164895	2.45172e-227	0.0904304	0.0227815	7.20325e-05	0.906442	20	0.00536402	1.09465	hypertension	blood
ENSG00000161204	3	ABCF3	183907805	rs35668024	3	183936979	C	A	0.0238569	0.086	0.021	2.9e-05	0.396008	0.025351	5.23783e-55	0.217167	0.0548212	7.45211e-05	0.366586	20	0.00547118	1.24255	hypertension	blood
ENSG00000196118	16	CFAP119	30771387	rs72793372	16	30718873	T	C	0.218688	0.031	0.0076	5.2e-05	-0.181228	0.0111135	8.80081e-60	-0.171056	0.0432282	7.58859e-05	0.0678007	20	0.00551955	0.842774	hypertension	blood
ENSG00000102897	16	LYRM1	20923759	rs11642550	16	20854647	A	G	0.318091	0.029	0.0069	3.5e-05	0.099737	0.00856597	2.47931e-31	0.290765	0.0735512	7.71023e-05	0.0754654	20	0.00556064	1.33745	hypertension	blood
ENSG00000232912	1	ENSG00000232912	8489801	rs159963	1	8504421	C	A	0.474155	-0.028	0.0065	1.5e-05	0.195578	0.0196585	2.55239e-23	-0.143165	0.0362164	7.7162e-05	0.346318	20	0.00556064	0.866611	hypertension	blood
ENSG00000163069	4	SGCB	52895760	rs4864483	4	52851319	T	G	0.254473	0.028	0.007	6.5e-05	-0.192242	0.00874295	3.73522e-107	-0.14565	0.0370101	8.30541e-05	0.238075	20	0.00590364	0.86446	hypertension	blood
ENSG00000179344	6	HLA-DQB1	32631702	rs9273493	6	32628247	T	C	0.428429	-0.026	0.0066	8.1e-05	0.663622	0.008737	0	-0.039179	0.00995879	8.35068e-05	0.505956	20	0.00590896	0.961579	hypertension	blood
ENSG00000129226	17	CD68	7484107	rs4968214	17	7477477	A	G	0.296223	0.028	0.007	8.6e-05	-0.184151	0.00867867	6.40376e-100	-0.152049	0.0386818	8.46755e-05	0.158557	20	0.00594513	0.858946	hypertension	blood
ENSG00000113522	5	RAD50	131936012	rs17772583	5	131953510	G	A	0.237575	-0.03	0.0074	5e-05	-0.152694	0.00951886	6.58701e-58	0.196471	0.0499867	8.47783e-05	0.0645685	20	0.00594513	1.2171	hypertension	blood
ENSG00000136448	17	NMT1	43157681	rs9899380	17	43173131	C	G	0.488072	0.026	0.0065	5.7e-05	0.191525	0.00949951	2.12886e-90	0.135752	0.0345995	8.72618e-05	0.0870956	20	0.0059972	1.1454	hypertension	blood
ENSG00000255518	8	ENSG00000255518	11414645	rs2618476	8	11352541	C	T	0.250497	0.029	0.0073	7.7e-05	-0.529167	0.0212404	5.3527e-137	-0.0548031	0.0139696	8.74384e-05	0.44902	20	0.0059972	0.946672	hypertension	blood
ENSG00000032219	14	ARID4A	58802854	rs10151525	14	58772018	G	A	0.0606362	0.057	0.014	4.9e-05	0.254729	0.0174728	3.84316e-48	0.223768	0.0570635	8.80443e-05	0.961084	20	0.00601239	1.25078	hypertension	blood
ENSG00000171132	2	PRKCE	46146806	rs687914	2	45878760	T	G	0.22167	0.03	0.0074	4.4e-05	0.142569	0.00932284	8.59254e-53	0.210425	0.0536978	8.90314e-05	0.413749	20	0.00605188	1.2342	hypertension	blood
ENSG00000125386	4	FAM193A	2680640	rs529432	4	2713004	G	C	0.298211	0.029	0.0069	3.4e-05	0.0933778	0.00875324	1.44e-26	0.310566	0.0794215	9.21595e-05	0.0709586	20	0.00618536	1.3642	hypertension	blood
ENSG00000011523	2	CEP68	65298819	rs1009358	2	65276452	C	T	0.38668	-0.026	0.0066	8.7e-05	-0.277036	0.00876796	4.13751e-219	0.0938507	0.0240081	9.26299e-05	0.790788	20	0.00619037	1.0984	hypertension	blood
ENSG00000116273	1	PHF13	6678919	rs11122103	1	6669319	T	C	0.354871	0.027	0.0068	6.8e-05	-0.181777	0.00849418	1.33043e-101	-0.148533	0.0380469	9.46315e-05	0.53983	20	0.00629722	0.861972	hypertension	blood
ENSG00000115896	2	PLCL1	199053365	rs10497811	2	198902909	A	C	0.449304	-0.025	0.0064	9.2e-05	0.482041	0.00747925	0	-0.0518628	0.0133012	9.65529e-05	0.184661	20	0.00638747	0.949459	hypertension	blood
ENSG00000042445	2	RETSAT	85575477	rs2366404	2	85551779	G	A	0.478131	-0.025	0.0064	0.00012	-0.60798	0.0107139	0	0.0411198	0.0105516	9.73804e-05	0.569005	20	0.00638747	1.04198	hypertension	blood
ENSG00000264508	1	ENSG00000264508	150539188	rs10888384	1	150574256	C	T	0.452286	-0.029	0.0065	5.3e-06	0.152949	0.0191617	1.4398e-15	-0.189606	0.0486861	9.84172e-05	0.0804805	20	0.00638747	0.827285	hypertension	blood
ENSG00000223705	7	NSUN5P1	75042835	rs58513914	7	75147934	A	G	0.0944334	0.04	0.01	0.00012	0.338767	0.0199022	5.67971e-65	0.118075	0.0303229	9.8634e-05	0.36309	16	0.00638747	1.12533	hypertension	blood
ENSG00000167397	16	VKORC1	31104732	rs2884737	16	31105554	C	A	0.255467	-0.03	0.0073	3.7e-05	0.13213	0.0110368	4.99332e-33	-0.227049	0.0584132	0.00010151	0.134236	20	0.00650386	0.796882	hypertension	blood
ENSG00000108272	17	ENSG00000108272	34952731	rs11657469	17	34876195	T	A	0.469185	-0.025	0.0064	0.00012	-0.297965	0.00779099	0	0.0839025	0.0215908	0.000101896	0.154652	20	0.00650386	1.08752	hypertension	blood
ENSG00000239697	17	TNFSF12	7458566	rs62059804	17	7453505	A	C	0.253479	0.028	0.0072	0.00014	0.564054	0.00860043	0	0.0496407	0.0127872	0.000103571	0.0657866	20	0.0065695	1.05089	hypertension	blood
ENSG00000164048	3	ZNF589	48311666	rs11130162	3	48297611	G	A	0.327038	-0.026	0.0067	7.3e-05	0.810487	0.00755452	0	-0.0320795	0.00827204	0.000105292	0.0550487	20	0.00663314	0.96843	hypertension	blood
ENSG00000143569	1	UBAP2L	154218320	rs1044013	1	154243115	C	T	0.450298	-0.025	0.0064	0.00011	0.246522	0.00785573	3.65298e-216	-0.101411	0.0261615	0.000106042	0.210486	20	0.00663314	0.903562	hypertension	blood
ENSG00000220583	6	ENSG00000220583	34231269	rs147627829	6	34335088	A	G	0.0218688	0.077	0.016	9.2e-07	0.346279	0.0537567	1.1822e-10	0.222364	0.0576764	0.000115557	0.525565	20	0.00717094	1.24903	hypertension	blood
ENSG00000233137	9	ENSG00000233137	37085145	rs6476616	9	37162282	G	A	0.49503	0.025	0.0064	8.2e-05	0.412104	0.0182735	1.28352e-112	0.0606642	0.0157613	0.000118631	0.580508	20	0.00733259	1.06254	hypertension	blood
ENSG00000267680	19	ZNF224	44605485	rs3746319	19	44612231	A	G	0.190855	-0.034	0.0087	7.8e-05	0.225501	0.0109654	5.67318e-94	-0.150775	0.0392712	0.000123368	0.225305	20	0.00756561	0.860041	hypertension	blood
ENSG00000016864	3	GLT8D1	52734276	rs6445535	3	52771468	C	T	0.430417	0.026	0.0065	7.3e-05	-0.118882	0.00873798	3.72953e-42	-0.218704	0.0569902	0.000124253	0.36345	20	0.00759014	0.80356	hypertension	blood
ENSG00000139531	12	SUOX	56395694	rs1873914	12	56379427	C	G	0.390656	-0.025	0.0065	8.2e-05	-0.336612	0.00796648	0	0.0742695	0.0193899	0.000127978	0.774417	20	0.00774812	1.0771	hypertension	blood
ENSG00000168612	20	ZSWIM1	44511885	rs4810474	20	44504480	T	A	0.441352	0.027	0.0065	2.8e-05	-0.0804479	0.00813591	4.69312e-23	-0.335621	0.0876375	0.000128326	0.190889	20	0.00774812	0.714894	hypertension	blood
ENSG00000137720	11	CFAP68	111753179	rs1045282	11	111754574	C	A	0.323062	0.028	0.0071	6.3e-05	-0.140385	0.00892559	9.6623e-56	-0.199451	0.0521407	0.000130639	0.245564	20	0.00783303	0.81918	hypertension	blood
ENSG00000141076	16	UTP4	69184067	rs74378158	16	69350869	T	C	0.0248509	-0.073	0.019	8.1e-05	-0.888715	0.0233022	0	0.0821411	0.0214874	0.000131968	0.470496	20	0.00785886	1.08561	hypertension	blood
ENSG00000184886	17	ENSG00000184886	34893003	rs11657469	17	34876195	T	A	0.469185	-0.025	0.0064	0.00012	-0.217319	0.0117182	8.8837e-77	0.115038	0.030096	0.00013217	0.0850131	20	0.00785886	1.12192	hypertension	blood
ENSG00000144560	3	VGLL4	11679882	rs11708985	3	11651896	G	C	0.306163	-0.029	0.0072	5.1e-05	0.15077	0.0125984	5.26526e-33	-0.192346	0.0503871	0.000134881	0.0524764	20	0.00789166	0.825021	hypertension	blood
ENSG00000158865	16	SLC5A11	24890055	rs2287783	16	24831727	T	C	0.16004	-0.031	0.0081	0.00013	0.529272	0.00995427	0	-0.0585711	0.0153436	0.000134928	0.123888	20	0.00789166	0.943111	hypertension	blood
ENSG00000170145	11	SIK2	111537346	rs567859	11	111486738	A	G	0.341948	0.027	0.007	0.00011	0.225513	0.00863088	1.72565e-150	0.119727	0.0313767	0.000135748	0.337104	20	0.00789166	1.12719	hypertension	blood
ENSG00000163993	4	S100P	6696846	rs3822263	4	6697673	T	C	0.248509	0.029	0.0076	0.00011	-1.1049	0.00710721	0	-0.0262467	0.00688052	0.000136381	0.611927	20	0.00789166	0.974095	hypertension	blood
ENSG00000196678	16	ERI2	20851593	rs11642550	16	20854647	A	G	0.318091	0.029	0.0069	3.5e-05	0.0855676	0.00942603	1.10791e-19	0.338913	0.0888613	0.000136759	0.662134	20	0.00789166	1.40342	hypertension	blood
ENSG00000237513	7	ENSG00000237513	104592145	rs2470940	7	104581974	C	A	0.407555	0.025	0.0065	0.00017	0.526574	0.0183652	8.42913e-181	0.0474767	0.0124545	0.000137841	0.787291	20	0.00792485	1.04862	hypertension	blood
ENSG00000101470	20	TNNC2	44457118	rs390386	20	44438974	G	T	0.347913	0.026	0.0068	0.00012	0.368856	0.00808109	0	0.0704883	0.0185	0.000138863	0.156671	20	0.00794671	1.07303	hypertension	blood
ENSG00000260265	4	ENSG00000260265	76008419	rs12648821	4	76060681	A	G	0.139165	-0.036	0.0094	0.00014	0.796498	0.0214822	6.54845e-301	-0.0451979	0.0118645	0.000139238	0.69894	20	0.00794671	0.955808	hypertension	blood
ENSG00000178982	19	EIF3K	39118665	rs12977252	19	39128161	G	A	0.0934394	-0.043	0.011	0.00019	0.346298	0.0209656	2.74998e-61	-0.124171	0.032642	0.000142372	0.53903	20	0.00806673	0.883229	hypertension	blood
ENSG00000124116	20	WFDC3	44398577	rs2064504	20	44403710	A	G	0.343936	0.026	0.0068	0.00015	-0.296192	0.00862636	2.30239e-258	-0.0877808	0.0231	0.000144672	0.0970378	20	0.00816745	0.915962	hypertension	blood
ENSG00000246526	4	LINC02481	6690710	rs58986571	4	6696524	C	T	0.251491	0.029	0.0076	0.00015	0.689734	0.0206739	4.78314e-244	0.0420452	0.0110906	0.000149997	0.545419	20	0.00840797	1.04294	hypertension	blood
ENSG00000165626	10	BEND7	13525729	rs6602661	10	13542425	T	C	0.479125	0.025	0.0065	0.00016	0.194797	0.0086662	6.8448e-112	0.128339	0.033853	0.000150008	0.091931	20	0.00840797	1.13694	hypertension	blood
ENSG00000176390	17	CRLF3	29124100	rs7219712	17	29080570	T	G	0.107356	-0.038	0.01	0.00013	-0.425438	0.0124724	5.18967e-255	0.0893197	0.0236506	0.00015896	0.69094	19	0.00881505	1.09343	hypertension	blood
ENSG00000256223	12	ZNF10	133721606	rs7970687	12	133730500	C	T	0.456262	-0.025	0.0065	0.00014	0.173468	0.00869356	1.39469e-88	-0.144119	0.0381607	0.000158962	0.51625	20	0.00881505	0.865785	hypertension	blood
ENSG00000132881	1	CPLANE2	16560820	rs6693819	1	16556623	C	T	0.298211	-0.027	0.0071	0.00015	0.270719	0.00976999	5.40958e-169	-0.0997346	0.0264723	0.000164889	0.213794	20	0.00911143	0.905078	hypertension	blood
ENSG00000204377	1	ENSG00000204377	16555703	rs6693819	1	16556623	C	T	0.298211	-0.027	0.0071	0.00015	0.545896	0.0204319	2.92389e-157	-0.04946	0.0131372	0.000166634	0.0672427	20	0.00916807	0.951743	hypertension	blood
ENSG00000264538	17	ENSG00000264538	29077121	rs1061342	17	29114463	A	G	0.107356	-0.038	0.01	0.00013	-0.717874	0.026374	3.87015e-163	0.0529341	0.0140651	0.000167551	0.486081	19	0.00916807	1.05436	hypertension	blood
ENSG00000235169	1	SMIM1	3690949	rs1175550	1	3691528	G	A	0.218688	-0.029	0.0077	0.00022	0.907405	0.00948371	0	-0.0319593	0.00849231	0.000167673	0.0847723	20	0.00916807	0.968546	hypertension	blood
ENSG00000137500	11	CCDC90B	82983794	rs647069	11	82988682	T	C	0.310139	-0.028	0.0068	5.4e-05	-0.0788393	0.00867682	1.0256e-19	0.355153	0.0946947	0.000176482	0.290484	20	0.00954957	1.4264	hypertension	blood
ENSG00000140829	16	DHX38	72137136	rs8047377	16	72148339	C	T	0.374751	0.025	0.0066	0.00012	0.208448	0.00819216	8.05985e-143	0.119934	0.0320115	0.000179253	0.114264	20	0.00966609	1.12742	hypertension	blood
ENSG00000240399	12	ENSG00000240399	48448985	rs11168371	12	48437686	A	G	0.224652	0.029	0.0077	0.00017	-0.701041	0.0221541	9.22894e-220	-0.0413671	0.0110612	0.000184139	0.0612514	20	0.00982785	0.959477	hypertension	blood
ENSG00000085788	8	DDHD2	38107906	rs2306899	8	38095662	T	C	0.254473	0.028	0.0074	0.00017	0.220048	0.00952665	4.82697e-118	0.127245	0.0340772	0.000188451	0.146501	20	0.00996775	1.1357	hypertension	blood
ENSG00000111837	6	MAK	10800860	rs518204	6	10829319	C	T	0.353877	0.026	0.0069	0.00018	-0.237212	0.0085646	7.63038e-169	-0.109607	0.0293559	0.000188672	0.542195	20	0.00996775	0.896186	hypertension	blood
ENSG00000153037	5	SRP19	112212830	rs548710	5	112167587	C	T	0.482107	-0.025	0.0064	0.00013	-0.0993774	0.00794104	6.22769e-36	0.251566	0.0674654	0.000192379	0.248035	20	0.0100389	1.28604	hypertension	blood
ENSG00000132478	17	UNK	73801283	rs72860357	17	73754829	A	G	0.0387674	0.066	0.017	6.5e-05	-0.302104	0.0225802	8.00036e-41	-0.218468	0.0585932	0.000192587	0.311401	20	0.0100389	0.803749	hypertension	blood
ENSG00000229759	3	ENSG00000229759	48298134	rs6796490	3	48237104	G	T	0.33002	-0.025	0.0067	0.00016	0.843381	0.0177394	0	-0.0296426	0.00796864	0.000199298	0.116397	20	0.0101851	0.970792	hypertension	blood
ENSG00000158234	3	FAIM	138339833	rs1672928	3	138334927	C	A	0.471173	0.024	0.0064	0.00015	-0.226213	0.0082977	1.19447e-163	-0.106095	0.0285584	0.000203189	0.154834	20	0.0102202	0.899339	hypertension	blood
ENSG00000188277	15	C15orf62	41063401	rs75973365	15	41197167	T	C	0.105368	-0.045	0.0098	4.5e-06	-0.106387	0.0168319	2.6055e-10	0.422982	0.113859	0.000203227	0.102517	20	0.0102202	1.52651	hypertension	blood
ENSG00000143549	1	TPM3	154147454	rs60633748	1	154121510	C	T	0.382704	-0.025	0.0066	0.00017	0.154307	0.00815567	7.77582e-80	-0.162015	0.0436207	0.000203867	0.484725	20	0.0102202	0.850428	hypertension	blood
ENSG00000153107	2	ANAPC1	112583057	rs12711639	2	112585758	C	T	0.337972	-0.027	0.0068	6.3e-05	0.141321	0.0136463	3.93061e-25	-0.191055	0.051533	0.000209376	0.09329	20	0.0104608	0.826087	hypertension	blood
ENSG00000197622	1	CDC42SE1	151027848	rs12134957	1	151045419	A	G	0.277336	0.026	0.007	0.00017	0.463223	0.00894944	0	0.0561285	0.0151504	0.000211592	0.203451	20	0.0104912	1.05773	hypertension	blood
ENSG00000197128	19	ZNF772	57983484	rs10406857	19	57961333	A	G	0.2833	-0.026	0.007	0.00023	0.451579	0.00894524	0	-0.0575758	0.0155431	0.000211998	0.768955	20	0.0104912	0.94405	hypertension	blood
ENSG00000198756	1	COLGALT2	183952829	rs4233115	1	183936470	G	A	0.412525	-0.024	0.0065	0.00026	-0.76921	0.00742935	0	0.0312008	0.0084556	0.000224287	0.146148	20	0.0110296	1.03169	hypertension	blood
ENSG00000055483	17	USP36	76810493	rs8072569	17	76787000	G	A	0.431412	0.024	0.0065	0.00027	-0.5972	0.00735037	0	-0.0401876	0.0108954	0.000225579	0.0693891	20	0.0110583	0.960609	hypertension	blood
ENSG00000170633	12	RNF34	121853116	rs11832889	12	121832528	T	G	0.0795229	0.037	0.01	0.00035	0.459574	0.0124829	1.00912e-296	0.0805093	0.0218689	0.000231906	0.155226	20	0.0112666	1.08384	hypertension	blood
ENSG00000108262	17	GIT1	27910779	rs894606	17	27909352	T	C	0.429423	-0.024	0.0065	0.00024	-0.370038	0.00773324	0	0.0648583	0.017618	0.000231989	0.0732383	20	0.0112666	1.06701	hypertension	blood
ENSG00000101152	20	DNAJC5	62546951	rs2427551	20	62547621	G	A	0.182903	0.033	0.0085	0.00013	-0.124858	0.0108104	7.39917e-31	-0.2643	0.0718205	0.000233222	0.101518	20	0.0112793	0.767743	hypertension	blood
ENSG00000223534	6	HLA-DQB1-AS1	32628081	rs1049225	6	32627747	A	G	0.209742	-0.028	0.0076	0.00025	1.01813	0.0189842	0	-0.0275014	0.00748225	0.000237339	0.328851	20	0.0114157	0.972873	hypertension	blood
ENSG00000111276	12	CDKN1B	12871648	rs7956514	12	12879254	G	T	0.286282	-0.027	0.0071	0.00016	-0.127628	0.00900807	1.4415e-45	0.211552	0.0575994	0.000239888	0.130454	20	0.0114157	1.23559	hypertension	blood
ENSG00000107581	10	EIF3A	120817376	rs10886384	10	120868961	T	C	0.400596	-0.027	0.0065	3e-05	-0.0945639	0.0120457	4.1471e-15	0.285521	0.0777658	0.00024108	0.387148	20	0.0114157	1.33046	hypertension	blood
ENSG00000227591	1	HSD11B1-AS1	209866089	rs11119340	1	209940560	A	T	0.217694	-0.029	0.0078	0.00019	0.519851	0.0223434	9.70736e-120	-0.0557852	0.0151947	0.000241255	0.119841	20	0.0114157	0.945742	hypertension	blood
ENSG00000101457	20	DNTTIP1	44430321	rs6032531	20	44412567	C	A	0.348907	0.025	0.0068	0.00018	-0.479766	0.00798019	0	-0.0521088	0.0142001	0.000242916	0.285674	20	0.0114419	0.949226	hypertension	blood
ENSG00000169062	13	UPF3A	115059171	rs7332374	13	114995733	C	T	0.173956	0.033	0.009	0.00022	0.556512	0.0118559	0	0.0592979	0.0162214	0.00025665	0.130815	20	0.0119095	1.06109	hypertension	blood
ENSG00000164045	3	CDC25A	48214264	rs9847953	3	48282695	G	A	0.291252	-0.027	0.0069	6.5e-05	0.0911894	0.00892176	1.5968e-24	-0.296087	0.0810224	0.000257797	0.105211	20	0.0119273	0.743723	hypertension	blood
ENSG00000119979	10	DENND10	120880547	rs11198768	10	120857022	T	C	0.402584	-0.027	0.0065	2.7e-05	-0.107114	0.0140297	2.26169e-14	0.252067	0.0690828	0.0002635	0.350605	20	0.0121552	1.28668	hypertension	blood
ENSG00000163071	4	SPATA18	52940477	rs12507167	4	52918703	C	T	0.428429	0.024	0.0065	0.00019	-0.189364	0.00804269	1.4192e-122	-0.12674	0.034745	0.000264571	0.138322	20	0.0121687	0.880963	hypertension	blood
ENSG00000183784	9	DOCK8-AS1	214500	rs573246	9	204014	G	A	0.432406	-0.024	0.0065	0.00022	0.167663	0.00796013	1.7455e-98	-0.143145	0.0393595	0.000275992	0.0725956	20	0.0126102	0.866628	hypertension	blood
ENSG00000135457	12	TFCP2	51527186	rs60910794	12	51507634	G	T	0.140159	0.035	0.0096	0.0003	-0.546652	0.0110445	0	-0.0640261	0.017609	0.000276923	0.417449	20	0.0126102	0.937981	hypertension	blood
ENSG00000182372	8	CLN8	1719341	rs9022	8	1710977	A	C	0.311133	-0.026	0.0071	0.00022	-0.268362	0.00894618	1.061e-197	0.096884	0.0266532	0.000277995	0.3299	20	0.0126102	1.10173	hypertension	blood
ENSG00000143570	1	SLC39A1	153935881	rs6724	1	153932212	C	G	0.284294	-0.026	0.0071	0.00022	0.2564	0.00857801	2.62292e-196	-0.101404	0.0278981	0.000278202	0.0664046	20	0.0126102	0.903568	hypertension	blood
ENSG00000120899	8	PTK2B	27242951	rs6987305	8	27208126	A	G	0.34493	-0.024	0.0066	0.00028	0.436579	0.00791937	0	-0.0549729	0.0151504	0.000285097	0.6884	20	0.0128482	0.946511	hypertension	blood
ENSG00000122870	10	BICC1	60432047	rs10740734	10	60364363	G	A	0.486083	-0.024	0.0065	0.00017	-0.156216	0.00807359	2.07845e-83	0.153634	0.0423599	0.000286886	0.691396	20	0.0128875	1.16606	hypertension	blood
ENSG00000156873	16	PHKG2	30766040	rs62622830	16	30770950	C	T	0.218688	0.03	0.0076	9.5e-05	-0.092723	0.0101027	4.39169e-20	-0.323544	0.0892239	0.000287615	0.0772944	20	0.0128875	0.72358	hypertension	blood
ENSG00000162944	2	RFTN2	198488146	rs7603283	2	198517592	G	A	0.217694	-0.03	0.008	0.00019	-0.146866	0.0103805	1.91599e-45	0.204268	0.0563524	0.000289146	0.365288	20	0.0129191	1.22663	hypertension	blood
ENSG00000139880	14	CDH24	23521509	rs74565147	14	23530454	A	G	0.0954274	0.048	0.011	1.6e-05	0.0930991	0.0143155	7.85249e-11	0.51558	0.142286	0.000290599	0.221232	20	0.012947	1.67461	hypertension	blood
ENSG00000089248	12	ERP29	112456187	rs11066119	12	112434504	G	A	0.0944334	-0.041	0.011	0.0002	-0.219755	0.0142799	1.9341e-53	0.186571	0.0515029	0.000291729	0.118082	20	0.0129604	1.20511	hypertension	blood
ENSG00000160613	11	PCSK7	117089147	rs236915	11	117088450	G	A	0.389662	0.024	0.0066	0.00034	0.317899	0.00790311	0	0.0754958	0.020846	0.000292792	0.325234	20	0.0129698	1.07842	hypertension	blood
ENSG00000177963	11	RIC8A	211312	rs6598075	11	207275	G	C	0.272366	-0.027	0.0074	0.00028	0.251787	0.00902337	2.39259e-171	-0.107233	0.0296401	0.000297059	0.352751	20	0.0130856	0.898316	hypertension	blood
ENSG00000170004	17	CHD3	7802101	rs4290529	17	7767731	T	C	0.171968	0.031	0.0081	0.00015	-0.111014	0.0100555	2.44488e-28	-0.279243	0.0772232	0.000299132	0.0697539	20	0.0131322	0.756356	hypertension	blood
ENSG00000138449	2	SLC40A1	190436894	rs7586757	2	190441286	T	C	0.317097	0.025	0.0069	0.00023	0.456797	0.00823916	0	0.0547289	0.0151374	0.000299796	0.19936	20	0.0131322	1.05625	hypertension	blood
ENSG00000142541	19	RPL13A	49993188	rs76687611	19	49990465	A	G	0.0447316	0.051	0.014	0.00022	0.57673	0.019978	2.98615e-183	0.0884297	0.0244673	0.000301282	0.279542	20	0.0131559	1.09246	hypertension	blood
ENSG00000247596	3	TWF2	52267901	rs34228726	3	52322797	G	A	0.352883	0.028	0.0069	5.5e-05	-0.0652647	0.0083414	5.10902e-15	-0.429022	0.119097	0.000315417	0.599606	20	0.0135506	0.651146	hypertension	blood
ENSG00000178904	19	DPY19L3	32936728	rs2868085	19	32925370	T	C	0.141153	0.032	0.0088	0.00025	0.279898	0.0107221	3.21598e-150	0.114327	0.0317436	0.000316278	0.351194	20	0.0135506	1.12112	hypertension	blood
ENSG00000163257	4	DCAF16	17807329	rs7667864	4	17811914	A	C	0.290258	-0.026	0.0071	0.00029	0.166512	0.00875597	1.23341e-80	-0.156145	0.0434228	0.00032326	0.0921838	20	0.0137742	0.855435	hypertension	blood
ENSG00000264584	1	ENSG00000264584	150541597	rs10888385	1	150574302	T	C	0.451292	-0.029	0.0065	6.3e-06	0.121179	0.0200296	1.4485e-09	-0.239316	0.0666478	0.000329723	0.306066	20	0.0140115	0.787166	hypertension	blood
ENSG00000265791	17	ENSG00000265791	29108875	rs9899137	17	29056395	C	G	0.10835	-0.038	0.0099	0.00013	0.336735	0.0332106	3.69359e-24	-0.112848	0.0314361	0.000330969	0.361274	20	0.0140263	0.893286	hypertension	blood
ENSG00000104327	8	CALB1	91089269	rs10095826	8	91108548	G	T	0.319085	-0.025	0.0068	0.00029	0.138528	0.00840072	4.32959e-61	-0.180469	0.0502928	0.000332755	0.0910848	20	0.0140283	0.834879	hypertension	blood
ENSG00000226471	22	ENSG00000226471	29220609	rs5762799	22	29187380	T	G	0.187873	0.039	0.0082	2.7e-06	-0.131456	0.0240445	4.572e-08	-0.296677	0.0826784	0.000332811	0.0775487	20	0.0140283	0.743284	hypertension	blood
ENSG00000179010	4	MRFAP1	6643145	rs3822262	4	6697766	G	T	0.247515	0.028	0.0076	0.00019	-0.14613	0.00939297	1.41742e-54	-0.19161	0.0534469	0.000337007	0.552137	20	0.014167	0.825629	hypertension	blood
ENSG00000175063	20	UBE2C	44443405	rs11907512	20	44389675	G	T	0.395626	0.026	0.0067	9.2e-05	-0.0761299	0.00822617	2.15031e-20	-0.341522	0.0954313	0.000345288	0.484587	20	0.0144762	0.710688	hypertension	blood
ENSG00000100473	14	COCH	31353995	rs179661	14	31328871	A	G	0.198807	0.029	0.0081	0.00037	0.418687	0.00972944	0	0.0692642	0.019413	0.000359827	0.116995	20	0.0150454	1.07172	hypertension	blood
ENSG00000198270	12	TMEM116	112410027	rs4767068	12	112281013	G	A	0.167992	-0.03	0.0084	0.00042	0.479839	0.00986992	0	-0.0625209	0.017553	0.000368278	0.784359	9	0.0152976	0.939393	hypertension	blood
ENSG00000196517	1	SLC6A9	44477155	rs12037805	1	44497249	C	T	0.342942	-0.026	0.0069	0.00022	-0.0939316	0.00861426	1.1006e-27	0.276797	0.07772	0.000368793	0.861865	20	0.0152976	1.3189	hypertension	blood
ENSG00000173065	17	FAM222B	27132623	rs11650788	17	27174523	A	T	0.187873	-0.03	0.0081	0.00022	-0.141404	0.0109463	3.56278e-38	0.212158	0.0595905	0.000370483	0.392284	20	0.0153111	1.23634	hypertension	blood
ENSG00000143612	1	C1orf43	154186143	rs10797047	1	154149240	A	G	0.384692	-0.024	0.0066	0.00026	0.137958	0.00815143	2.97355e-64	-0.173966	0.0489325	0.000377653	0.182527	20	0.0155006	0.840325	hypertension	blood
ENSG00000261505	16	ENSG00000261505	1370369	rs4984808	16	1365967	C	T	0.370775	0.024	0.0066	0.00021	-0.340518	0.0205354	9.40453e-62	-0.0704808	0.0198428	0.000382375	0.107112	20	0.0156534	0.931946	hypertension	blood
ENSG00000204138	1	PHACTR4	28761497	rs6657880	1	28696890	A	C	0.346918	-0.025	0.007	0.0003	-0.257667	0.00942316	1.27267e-164	0.0970245	0.0273976	0.000398085	0.623081	20	0.0161695	1.10189	hypertension	blood
ENSG00000159882	19	ZNF230	44512589	rs7257809	19	44528978	T	C	0.116302	-0.036	0.0095	0.00014	0.112236	0.0114033	7.39257e-23	-0.320752	0.0906999	0.000405598	0.26147	20	0.0163895	0.725603	hypertension	blood
ENSG00000109519	4	GRPEL1	7065278	rs3857178	4	7066516	G	A	0.238569	0.029	0.0078	0.00016	-0.111658	0.00982161	5.99414e-30	-0.259722	0.073497	0.000409671	0.556458	20	0.016469	0.771266	hypertension	blood
ENSG00000198380	2	GFPT1	69580643	rs6720415	2	69614161	A	G	0.402584	0.023	0.0065	0.00039	0.47932	0.00768203	0	0.0479846	0.0135827	0.000411206	0.441063	20	0.0164883	1.04915	hypertension	blood
ENSG00000076513	12	ANKRD13A	110457279	rs16940705	12	110374339	A	G	0.0646123	-0.052	0.013	0.0001	-0.115896	0.0155465	9.00041e-14	0.448678	0.127296	0.000424014	0.191222	20	0.0169584	1.56624	hypertension	blood
ENSG00000163938	3	GNL3	52721840	rs2590838	3	52622086	A	G	0.521869	0.023	0.0064	0.00027	-0.137836	0.00790832	4.95336e-68	-0.166865	0.0474088	0.000432021	0.15511	20	0.0172345	0.846314	hypertension	blood
ENSG00000101407	20	TTI1	36636639	rs6068570	20	36667718	G	A	0.164016	0.032	0.0087	0.0003	0.131692	0.0110921	1.64279e-32	0.242991	0.0691608	0.00044238	0.304778	20	0.0176029	1.27506	hypertension	blood
ENSG00000124788	6	ATXN1	16530532	rs2301594	6	16754366	A	G	0.17992	-0.03	0.0085	0.00045	-0.346649	0.0101891	1.0716e-253	0.0865428	0.0246521	0.000447144	0.127991	20	0.0177024	1.0904	hypertension	blood
ENSG00000183495	12	EP400	132499755	rs12313437	12	132562411	T	C	0.0656064	0.05	0.014	0.00033	-0.304281	0.0160398	2.99627e-80	-0.164322	0.0468184	0.000448492	0.277616	20	0.0177109	0.848469	hypertension	blood
ENSG00000253982	8	CLN8-AS1	1711412	rs6558532	8	1709593	C	G	0.318091	-0.025	0.0071	0.00039	-0.727762	0.0189538	0	0.0343519	0.00979687	0.000454189	0.063834	20	0.0178907	1.03495	hypertension	blood
ENSG00000101413	20	RPRD1B	36691358	rs2273353	20	36668874	A	G	0.164016	0.031	0.0087	0.00034	0.22893	0.0122593	8.05866e-78	0.135413	0.0386885	0.000465135	0.530641	20	0.0181417	1.14501	hypertension	blood
ENSG00000067208	1	EVI5	93116107	rs7549844	1	93196493	C	A	0.0934394	0.039	0.011	0.00024	0.288882	0.0131694	1.18341e-106	0.135003	0.0385719	0.000465202	0.954317	20	0.0181417	1.14454	hypertension	blood
ENSG00000198382	11	UVRAG	75690225	rs11236557	11	75552129	C	T	0.399602	0.024	0.0067	0.00037	-0.131391	0.00812992	9.43939e-59	-0.182661	0.0522304	0.00047014	0.0628705	20	0.0182433	0.833051	hypertension	blood
ENSG00000079462	19	PAFAH1B3	42804441	rs11880124	19	42683791	G	A	0.0864811	0.04	0.011	0.00057	0.18573	0.0156386	1.5698e-32	0.215367	0.0619398	0.000506999	0.146163	20	0.0195282	1.24032	hypertension	blood
ENSG00000234719	16	NPIPB2	12045865	rs2869492	16	12071341	C	T	0.416501	0.023	0.0066	0.00053	0.469734	0.0102637	0	0.0489639	0.0140912	0.000511254	0.985683	20	0.0196437	1.05018	hypertension	blood
ENSG00000104320	8	NBN	90980510	rs2697679	8	90949880	C	A	0.33002	-0.023	0.0066	0.0006	-0.351901	0.00799144	0	0.0653592	0.0188139	0.000512786	0.417283	20	0.0196543	1.06754	hypertension	blood
ENSG00000142208	14	AKT1	105248887	rs45490496	14	105272678	A	T	0.389662	-0.023	0.0066	0.00064	-0.286334	0.00941679	4.46593e-203	0.0803257	0.0232009	0.000535809	0.679383	20	0.0203373	1.08364	hypertension	blood
ENSG00000164823	8	OSGIN2	90927101	rs2234744	8	90970935	A	G	0.307157	-0.024	0.0069	0.00037	0.286691	0.00867351	1.38079e-239	-0.0837139	0.0242006	0.000541861	0.167579	20	0.0205172	0.919694	hypertension	blood
ENSG00000087274	4	ADD1	2888693	rs6819310	4	2869127	C	T	0.302187	-0.025	0.0071	0.00047	0.154157	0.00876051	2.60643e-69	-0.162172	0.04697	0.000555043	0.0942855	20	0.0208879	0.850295	hypertension	blood
ENSG00000231160	4	ENSG00000231160	38640413	rs1000571	4	38662895	A	G	0.192843	0.027	0.0078	0.00052	0.520966	0.0114353	0	0.0518268	0.0150153	0.000557295	0.1378	20	0.0208992	1.05319	hypertension	blood
ENSG00000196355	4	ENSG00000196355	38647229	rs73232881	4	38664131	C	T	0.192843	0.027	0.0078	0.00052	0.744772	0.0217671	1.42226e-256	0.0362527	0.0105265	0.000573263	0.0982516	20	0.0212938	1.03692	hypertension	blood
ENSG00000253394	8	ENSG00000253394	91407631	rs7010298	8	91208807	T	C	0.311133	-0.025	0.007	0.00024	0.257402	0.019928	3.62822e-38	-0.0971245	0.0282153	0.000576858	0.113738	20	0.0213766	0.907443	hypertension	blood
ENSG00000150995	3	ITPR1	4712278	rs2322800	3	4512462	A	G	0.084493	-0.045	0.013	0.00031	-0.419295	0.01421	2.3412e-191	0.107323	0.031217	0.000586109	0.547352	20	0.0214515	1.11329	hypertension	blood
ENSG00000148572	10	NRBF2	64903916	rs34119992	10	64942111	C	T	0.28827	0.024	0.0069	0.00041	-0.290022	0.0128597	1.26051e-112	-0.0827523	0.0240726	0.000586856	0.293339	20	0.0214515	0.920579	hypertension	blood
ENSG00000167523	16	SPATA33	89730945	rs164749	16	89708224	G	T	0.485089	-0.023	0.0065	0.00042	0.125989	0.008715	2.2777e-47	-0.182555	0.0531146	0.000588187	0.0944998	20	0.0214515	0.833139	hypertension	blood
ENSG00000178386	19	ZNF223	44563834	rs6509135	19	44562096	A	G	0.10835	-0.034	0.0097	0.00044	0.202579	0.0115688	1.18521e-68	-0.167836	0.0488324	0.000588252	0.0560397	20	0.0214515	0.845492	hypertension	blood
ENSG00000124177	20	CHD6	40138937	rs742432	20	40045618	G	C	0.172962	-0.032	0.0089	0.00036	-0.121558	0.0103907	1.2927e-31	0.263248	0.0765958	0.000588523	0.14493	20	0.0214515	1.30115	hypertension	blood
ENSG00000081026	1	MAGI3	114080958	rs1230642	1	114265491	G	A	0.237575	0.032	0.0077	2.9e-05	-0.0580098	0.0095039	1.0358e-09	-0.551631	0.160582	0.000592118	0.0510853	20	0.0214515	0.57601	hypertension	blood
ENSG00000259994	10	ENSG00000259994	30593375	rs10826780	10	30596032	G	A	0.441352	0.023	0.0065	0.0004	-0.274344	0.0193544	1.3122e-45	-0.0838363	0.0244199	0.000596699	0.58496	20	0.0214515	0.919582	hypertension	blood
ENSG00000143434	1	SEMA6C	151111632	rs56299877	1	151115645	T	C	0.194831	0.027	0.0076	0.00051	0.128748	0.00964596	1.22658e-40	0.209711	0.061085	0.000596714	0.198241	20	0.0214515	1.23332	hypertension	blood
ENSG00000164181	5	ELOVL7	60093917	rs10062839	5	60103452	C	T	0.187873	0.027	0.0078	0.00068	-0.265613	0.0103871	3.17478e-144	-0.101651	0.0296338	0.00060302	0.363603	20	0.0215669	0.903345	hypertension	blood
ENSG00000121101	17	TEX14	56701727	rs368243	17	56708979	T	C	0.451292	-0.023	0.0065	0.00039	-0.10969	0.0079865	6.31767e-43	0.209682	0.0611931	0.000611261	0.255075	20	0.0217743	1.23329	hypertension	blood
ENSG00000009790	1	TRAF3IP3	209942522	rs11119343	1	209943156	G	A	0.465209	-0.022	0.0064	0.0008	-0.297404	0.00782968	0	0.0739734	0.0216075	0.000618181	0.502195	20	0.0219209	1.07678	hypertension	blood
ENSG00000270018	12	ENSG00000270018	112335425	rs60505450	12	112258579	G	A	0.0944334	-0.039	0.011	0.00036	-0.409136	0.031325	5.50011e-39	0.0953228	0.0278589	0.000622469	0.319349	13	0.0219652	1.10001	hypertension	blood
ENSG00000261556	16	SMG1P7	70266498	rs2070203	16	70303580	A	G	0.533797	0.022	0.0064	0.00051	-0.350339	0.0105469	6.05745e-242	-0.0627964	0.0183656	0.000627963	0.0574142	20	0.0220676	0.939135	hypertension	blood
ENSG00000107951	10	MTPAP	30631053	rs3802622	10	30631692	A	T	0.439364	0.022	0.0064	0.00056	-0.271114	0.0087527	1.17421e-210	-0.0811467	0.0237512	0.000634257	0.143057	20	0.0221891	0.922058	hypertension	blood
ENSG00000007516	16	BAIAP3	1391520	rs8063	16	1374818	A	G	0.285288	0.024	0.007	0.00085	0.334644	0.0100324	5.86329e-244	0.071718	0.021028	0.000648195	0.532679	20	0.0225757	1.07435	hypertension	blood
ENSG00000132313	2	MRPL35	86433748	rs13353	2	86437898	C	T	0.0755467	0.041	0.012	0.00084	0.610989	0.0159946	0	0.0671043	0.0197187	0.000666304	0.352895	20	0.0229003	1.06941	hypertension	blood
ENSG00000147874	9	HAUS6	19078129	rs7027346	9	19059769	C	T	0.302187	0.024	0.0068	0.00041	-0.152675	0.012554	4.98958e-34	-0.157197	0.0463768	0.00070006	0.792098	20	0.023799	0.854536	hypertension	blood
ENSG00000114904	3	NEK4	52774882	rs2577831	3	52628056	A	C	0.513917	0.024	0.0064	0.00014	-0.0630488	0.00803333	4.2138e-15	-0.380658	0.112501	0.000715411	0.207965	20	0.0241952	0.683412	hypertension	blood
ENSG00000104497	8	SNX16	82733458	rs12676438	8	82765563	C	T	0.406561	0.022	0.0065	0.00067	0.664765	0.00718588	0	0.0330944	0.00978444	0.000718679	0.105773	20	0.0242213	1.03365	hypertension	blood
ENSG00000246575	2	ENSG00000246575	85542908	rs10460587	2	85555478	C	T	0.44831	-0.022	0.0064	0.00071	-0.358096	0.0195184	3.51426e-75	0.0614361	0.0181833	0.000728278	0.0761336	20	0.0244921	1.06336	hypertension	blood
ENSG00000186026	19	ZNF284	44585031	rs7255192	19	44560181	A	G	0.107356	-0.034	0.0097	0.00041	-0.159975	0.0128376	1.21219e-35	0.212533	0.0629874	0.00074027	0.132241	20	0.0248419	1.23681	hypertension	blood
ENSG00000103502	16	CDIPT	29872367	rs7189550	16	29911260	A	G	0.33002	0.024	0.0067	0.0003	0.0895525	0.00904041	3.9281e-23	0.267999	0.0795579	0.000755495	0.515185	20	0.0251715	1.30735	hypertension	blood
ENSG00000111481	12	COPZ1	54720309	rs61614746	12	54740214	A	G	0.127237	-0.035	0.01	0.0005	0.15183	0.0124213	2.33129e-34	-0.230521	0.06851	0.000766045	0.846497	20	0.0253801	0.79412	hypertension	blood
ENSG00000152284	2	TCF7L1	85449022	rs10460587	2	85555478	C	T	0.44831	-0.022	0.0064	0.00071	-0.12581	0.00797469	4.53685e-56	0.174866	0.0520638	0.000783115	0.183165	20	0.0258362	1.19109	hypertension	blood
ENSG00000132329	2	RAMP1	238794146	rs895572	2	238815252	C	T	0.44831	0.022	0.0065	0.00054	-0.208487	0.00788611	5.121e-154	-0.105522	0.0314315	0.000787321	0.135608	20	0.0259203	0.899855	hypertension	blood
ENSG00000228782	17	ENSG00000228782	45548896	rs58512566	17	45523858	C	T	0.483101	-0.022	0.0065	0.00061	-0.433725	0.0168152	1.04609e-146	0.0507233	0.0151149	0.000791222	0.590662	20	0.025993	1.05203	hypertension	blood
ENSG00000127995	7	CASD1	94162431	rs2301645	7	94139580	T	G	0.106362	-0.039	0.011	0.00069	-0.136112	0.0131076	2.92608e-25	0.286529	0.0853965	0.000792856	0.225471	20	0.025993	1.3318	hypertension	blood
ENSG00000066654	16	THUMPD1	20749196	rs4570833	16	20798446	G	A	0.419483	0.022	0.0065	0.00065	0.189019	0.00805713	1.05e-121	0.116391	0.0347442	0.000808317	0.426411	20	0.0264028	1.12344	hypertension	blood
ENSG00000170759	10	KIF5B	32321648	rs211299	10	32344747	A	G	0.114314	0.033	0.0098	0.00076	0.365534	0.0120413	2.04955e-202	0.0902789	0.0269745	0.000817445	0.127547	20	0.0265807	1.09448	hypertension	blood
ENSG00000065361	12	ERBB3	56485465	rs11171739	12	56470625	C	T	0.414513	-0.022	0.0065	0.00057	-0.167927	0.0081462	2.04679e-94	0.131009	0.0392255	0.000838096	0.847682	20	0.0271349	1.13998	hypertension	blood
ENSG00000196878	1	LAMB3	209807013	rs12030655	1	209922123	T	G	0.229622	-0.027	0.0078	0.00054	0.12555	0.00990582	8.19847e-37	-0.215053	0.0644019	0.000840079	0.146121	20	0.0271429	0.806499	hypertension	blood
ENSG00000132591	17	ERAL1	27185020	rs4795457	17	27087929	T	C	0.193837	-0.027	0.008	0.00058	-0.21736	0.00975022	4.33972e-110	0.124218	0.0372247	0.000846957	0.216473	20	0.0273087	1.13226	hypertension	blood
ENSG00000152556	12	PFKM	48519554	rs10875750	12	48545630	T	C	0.2167	0.026	0.0077	0.00065	0.214003	0.0101185	2.78287e-99	0.121494	0.0364365	0.000854852	0.0564224	20	0.0275065	1.12918	hypertension	blood
ENSG00000176208	17	ATAD5	29190937	rs57775678	17	29190751	T	C	0.107356	-0.034	0.01	0.0011	0.204084	0.0127082	4.92866e-58	-0.166598	0.0500855	0.00088017	0.304375	19	0.0281394	0.84654	hypertension	blood
ENSG00000267568	17	LOC105371899	74955818	rs2411032	17	74993606	T	C	0.0685885	0.044	0.013	0.00079	0.814128	0.0454449	9.07169e-72	0.0540456	0.0162505	0.000881717	0.656195	14	0.0281394	1.05553	hypertension	blood
ENSG00000173542	4	MOB1B	71828104	rs12649012	4	71748245	G	A	0.0437376	-0.062	0.017	0.00017	0.150064	0.0186926	9.90741e-16	-0.413156	0.124427	0.000898639	0.214778	20	0.028621	0.661559	hypertension	blood
ENSG00000250508	11	ENSG00000250508	68640071	rs680586	11	68646756	C	T	0.419483	-0.022	0.0066	0.00075	0.644734	0.0174531	1.01598e-298	-0.0341226	0.0102784	0.000900673	0.096688	20	0.0286275	0.966453	hypertension	blood
ENSG00000172785	9	ZNG1A	155010	rs3008111	9	186620	A	T	0.413519	-0.022	0.0066	0.00072	0.584722	0.0166018	9.74392e-272	-0.0376247	0.0113378	0.000905009	0.0617737	20	0.0286489	0.963074	hypertension	blood
ENSG00000234009	22	RPL5P34	43172857	rs9611968	22	43324762	T	C	0.430417	0.024	0.0064	0.00016	-0.0781012	0.0110418	1.514e-12	-0.307294	0.0927493	0.000922465	0.137755	20	0.0290837	0.735434	hypertension	blood
ENSG00000166949	15	SMAD3	67421817	rs10163040	15	67490486	A	C	0.214712	-0.026	0.0077	0.0006	0.169724	0.00996477	4.72267e-65	-0.15319	0.0462507	0.000925774	0.194903	20	0.0291293	0.857967	hypertension	blood
ENSG00000263531	17	ENSG00000263531	29191448	rs2269915	17	29233344	T	C	0.107356	-0.034	0.01	0.0012	0.483866	0.033424	1.7032e-47	-0.0702674	0.0212292	0.000933169	0.231787	20	0.029303	0.932145	hypertension	blood
ENSG00000089022	12	MAPKAPK5	112307062	rs79271898	12	112454619	T	C	0.0815109	-0.04	0.012	0.00069	0.368808	0.0146049	1.06593e-140	-0.108458	0.0328195	0.000950893	0.0825094	20	0.0297997	0.897217	hypertension	blood
ENSG00000177359	12	OVOS2	31311837	rs11608851	12	31277229	A	T	0.474155	-0.022	0.0066	0.00077	0.238001	0.00977633	6.61339e-131	-0.0924366	0.0279897	0.000958204	0.147479	20	0.0299141	0.911707	hypertension	blood
ENSG00000196387	12	ZNF140	133670277	rs11147235	12	133688707	C	T	0.172962	-0.028	0.0082	0.00071	-0.142247	0.0110527	6.65737e-38	0.196841	0.0596409	0.000965328	0.668325	20	0.0300115	1.21755	hypertension	blood
ENSG00000235652	6	EPM2A-DT	146170587	rs9376965	6	146130055	A	G	0.332008	0.023	0.0069	0.00088	0.453004	0.0194004	1.37168e-120	0.0507721	0.0153861	0.000967264	0.0922788	11	0.0300121	1.05208	hypertension	blood
ENSG00000224745	10	ENSG00000224745	89639316	rs112802874	10	89640021	G	T	0.0417495	-0.05	0.014	0.00038	-0.392832	0.0456729	7.90239e-18	0.127281	0.0385889	0.00097245	0.15611	6	0.030108	1.13574	hypertension	blood
ENSG00000179294	17	ENSG00000179294	36829574	rs12941165	17	36844593	T	G	0.356859	0.023	0.0066	0.00053	0.102954	0.0100884	1.87931e-24	0.223401	0.0677408	0.000974207	0.131863	20	0.030108	1.25032	hypertension	blood
ENSG00000223501	6	VPS52	33228936	rs1800837	6	33272626	T	C	0.197813	0.028	0.008	0.0005	-0.150755	0.015491	2.20649e-22	-0.185732	0.0563938	0.000989562	0.789013	20	0.0304023	0.830496	hypertension	blood
ENSG00000113742	5	CPEB4	173352131	rs72810995	5	173331851	G	A	0.287276	-0.023	0.007	0.0012	0.670265	0.00780309	0	-0.0343148	0.0104513	0.00102595	0.921007	20	0.0313167	0.966267	hypertension	blood
ENSG00000149292	11	TTC12	113219758	rs10891537	11	113211370	G	T	0.485089	-0.021	0.0064	0.001	-0.43157	0.00760642	0	0.0486595	0.0148544	0.00105372	0.375117	20	0.0318067	1.04986	hypertension	blood
ENSG00000092295	14	TGM1	24725979	rs2180196	14	24734645	A	G	0.143141	0.029	0.0088	0.0012	0.333648	0.0112576	4.91487e-193	0.0869178	0.0265376	0.00105561	0.182874	20	0.0318067	1.09081	hypertension	blood
ENSG00000100526	14	CDKN3	54875251	rs2235961	14	54863577	G	A	0.282306	-0.024	0.0071	0.00071	-0.115918	0.0089429	2.00938e-38	0.207043	0.0632987	0.00107211	0.439543	20	0.0321796	1.23004	hypertension	blood
ENSG00000269554	1	ENSG00000269554	2122208	rs11587831	1	2110848	G	T	0.218688	0.028	0.0076	0.00032	-0.141227	0.0199152	1.3276e-12	-0.198262	0.0606433	0.00107807	0.0624673	20	0.0322965	0.820155	hypertension	blood
ENSG00000151665	2	PIGF	46826167	rs13413254	2	46802934	T	A	0.364811	-0.022	0.0066	0.001	0.136771	0.00819489	1.55492e-62	-0.160853	0.0492089	0.00108014	0.128116	20	0.0322967	0.851417	hypertension	blood
ENSG00000133624	7	ENSG00000133624	149283044	rs354033	7	149289464	A	G	0.260437	-0.024	0.0073	0.0014	-0.287144	0.010036	4.83328e-180	0.0835818	0.0255901	0.00109009	0.550278	20	0.0325322	1.08717	hypertension	blood
ENSG00000241043	9	ENSG00000241043	32567703	rs673710	9	32564173	G	T	0.456262	-0.021	0.0064	0.0011	-0.584212	0.0174634	2.28923e-245	0.0359458	0.0110075	0.0010924	0.0719342	20	0.0325391	1.0366	hypertension	blood
ENSG00000255561	11	FDXACB1	111748373	rs1045282	11	111754574	C	A	0.323062	0.028	0.0071	6.3e-05	-0.057035	0.00981501	6.21011e-09	-0.490926	0.150445	0.00110178	0.161452	20	0.0325702	0.612059	hypertension	blood
ENSG00000197903	6	H2BC12	27110346	rs12195144	6	27031857	T	C	0.107356	-0.036	0.011	0.001	0.550298	0.0134113	0	-0.0654191	0.0200527	0.00110486	0.127483	20	0.0325997	0.936675	hypertension	blood
ENSG00000242247	22	ARFGAP3	43223310	rs5751391	22	43261499	A	G	0.466203	0.021	0.0064	0.00085	-0.204542	0.00791457	2.85666e-147	-0.102668	0.0315405	0.00113345	0.11239	20	0.0333802	0.902427	hypertension	blood
ENSG00000135617	2	PRADC1	73457750	rs10207625	2	73464808	C	T	0.474155	0.021	0.0064	0.0011	-0.230121	0.00928745	1.56352e-135	-0.0912565	0.0280543	0.00114253	0.188369	20	0.0334425	0.912784	hypertension	blood
ENSG00000106526	7	ACTR3C	149980909	rs10282601	7	149987943	G	A	0.0964215	-0.042	0.012	0.00034	-0.139058	0.0157912	1.2969e-18	0.302033	0.0928615	0.00114389	0.432852	12	0.0334425	1.35261	hypertension	blood
ENSG00000086848	11	ALG9	111697612	rs12364361	11	111755862	T	C	0.323062	0.028	0.0071	6.6e-05	-0.0766355	0.0133251	8.8612e-09	-0.365366	0.112335	0.00114412	0.513622	11	0.0334425	0.693943	hypertension	blood
ENSG00000142082	11	SIRT3	226194	rs72878032	11	212408	T	C	0.213718	0.025	0.0076	0.00085	0.206724	0.00965917	1.28551e-101	0.120934	0.0371958	0.00114881	0.409351	20	0.0335144	1.12855	hypertension	blood
ENSG00000172766	13	NAA16	41918253	rs12873706	13	41882626	G	A	0.279324	-0.024	0.0073	0.0011	-0.199491	0.00916671	5.24873e-105	0.120306	0.0370083	0.00115087	0.135786	20	0.0335144	1.12784	hypertension	blood
ENSG00000118518	6	RNF146	127598733	rs9401964	6	127813452	G	A	0.34493	0.022	0.0066	0.00069	-0.122292	0.00848516	4.32422e-47	-0.179898	0.0553941	0.00116381	0.890578	20	0.0338282	0.835355	hypertension	blood
ENSG00000189134	6	NKAPL	28227917	rs66487884	6	28202912	G	C	0.104374	-0.041	0.011	0.00013	0.0968159	0.0147473	5.20329e-11	-0.423484	0.130652	0.00118984	0.211676	20	0.0342675	0.654762	hypertension	blood
ENSG00000169223	5	LMAN2	176768708	rs4976645	5	176777493	A	G	0.343936	0.023	0.0069	0.0011	0.119829	0.008653	1.30439e-43	0.191941	0.0592269	0.00119207	0.880072	20	0.0342675	1.2116	hypertension	blood
ENSG00000214029	12	ZNF891	133700899	rs7967886	12	133694626	A	G	0.420477	-0.025	0.0065	0.00016	0.0676547	0.0112529	1.8302e-09	-0.369524	0.114054	0.00119567	0.310903	20	0.0343081	0.691063	hypertension	blood
ENSG00000236609	7	ZNF853	6659584	rs2462655	7	6662749	T	C	0.457256	-0.022	0.0065	0.00049	0.133125	0.0119891	1.20219e-28	-0.165258	0.0510442	0.00120561	0.179718	20	0.0345298	0.847675	hypertension	blood
ENSG00000111596	12	CNOT2	70692773	rs149124923	12	70708933	T	C	0.161034	0.033	0.0095	0.00047	-0.155617	0.0175382	7.12015e-19	-0.212059	0.0655589	0.00121796	0.132325	20	0.0348199	0.808917	hypertension	blood
ENSG00000140319	15	SRP14	40329664	rs72731415	15	40331699	G	A	0.333002	-0.022	0.0068	0.00094	0.511301	0.00915563	0	-0.0430275	0.0133217	0.00123843	0.723761	20	0.0352687	0.957885	hypertension	blood
ENSG00000131375	3	CAPN7	15271042	rs826427	3	15243542	T	A	0.185885	-0.031	0.0083	0.00018	-0.0625637	0.00977558	1.5538e-10	0.495495	0.153603	0.00125617	0.86121	10	0.0354446	1.64131	hypertension	blood
ENSG00000131061	20	ZNF341	32349769	rs2281402	20	32319894	T	C	0.176938	0.029	0.0086	0.00057	0.11501	0.0104581	3.94182e-28	0.252152	0.0782126	0.00126442	0.0954552	20	0.035548	1.28679	hypertension	blood
ENSG00000256269	11	HMBS	118959917	rs4614	11	118952371	G	A	0.360835	0.021	0.0065	0.0012	0.360467	0.00789401	0	0.0582578	0.0180773	0.00126983	0.142927	20	0.035587	1.05999	hypertension	blood
ENSG00000197728	12	RPS26	56436876	rs1131017	12	56435929	C	G	0.408549	-0.021	0.0065	0.0011	0.348272	0.00859649	0	-0.0602977	0.0187228	0.00127947	0.232102	20	0.0357931	0.941484	hypertension	blood
ENSG00000124635	6	H2BC11	27097299	rs12195360	6	27210032	T	C	0.110338	-0.037	0.011	0.00076	0.329426	0.029614	9.58751e-29	-0.112316	0.0348845	0.0012834	0.168725	20	0.035839	0.893762	hypertension	blood
ENSG00000143420	1	ENSA	150587707	rs11576175	1	150727394	A	G	0.0914513	-0.041	0.012	0.00057	-0.128959	0.01345	8.98084e-22	0.317931	0.0987847	0.00128896	0.0966749	20	0.035866	1.37428	hypertension	blood
ENSG00000156170	8	NDUFAF6	96018339	rs6651272	8	96047933	G	C	0.131213	0.03	0.0092	0.0013	0.239509	0.0122748	8.64787e-85	0.125256	0.0389446	0.00129871	0.14581	20	0.0360092	1.13344	hypertension	blood
ENSG00000112343	6	TRIM38	25974189	rs1130000	6	25985396	G	A	0.437376	0.021	0.0065	0.0013	0.261853	0.00798509	7.48282e-236	0.0801977	0.0249433	0.00130352	0.311264	20	0.0360787	1.0835	hypertension	blood
ENSG00000264772	17	ENSG00000264772	7480743	rs62059839	17	7533015	T	C	0.256461	0.029	0.0073	8.4e-05	0.0707848	0.0129396	4.4902e-08	0.409693	0.127454	0.00130705	0.611905	20	0.0361125	1.50636	hypertension	blood
ENSG00000111424	12	VDR	48286075	rs7975232	12	48238837	C	A	0.445328	-0.021	0.0064	0.001	0.136127	0.00864109	6.50862e-56	-0.154268	0.0480241	0.00131673	0.135275	10	0.0362518	0.857042	hypertension	blood
ENSG00000204055	9	ENSG00000204055	131955938	rs7861435	9	131971208	G	C	0.194831	-0.025	0.0076	0.00075	-0.339133	0.0229874	2.94288e-49	0.0737175	0.0229604	0.00132443	0.189717	20	0.0363998	1.0765	hypertension	blood
ENSG00000088930	20	XRN2	21327202	rs6035864	20	21366260	T	C	0.183897	0.026	0.0081	0.0012	0.591069	0.009917	0	0.0439881	0.0137238	0.00134954	0.582135	20	0.0368952	1.04497	hypertension	blood
ENSG00000233223	17	MPDU1-AS1	7486336	rs10852891	17	7490810	A	G	0.159046	-0.027	0.0084	0.0011	0.818781	0.0239134	6.27231e-257	-0.0329758	0.0103043	0.00137325	0.322306	20	0.0373899	0.967562	hypertension	blood
ENSG00000162928	2	PEX13	61260377	rs1177269	2	61287445	C	T	0.415507	0.022	0.0065	0.00081	-0.0774933	0.00797289	2.48761e-22	-0.283896	0.0888183	0.00139172	0.48288	20	0.0377189	0.752845	hypertension	blood
ENSG00000140939	16	NOL3	67206850	rs74932341	16	67139348	T	C	0.0318091	0.064	0.018	0.00046	0.143528	0.0196851	3.07211e-13	0.445906	0.139528	0.00139436	0.485809	20	0.037725	1.5619	hypertension	blood
ENSG00000109736	4	MFSD10	2934437	rs17833250	4	2870745	C	G	0.307157	-0.023	0.0071	0.0011	-0.166389	0.00869496	1.26138e-81	0.138231	0.0432783	0.00140318	0.122457	20	0.0378328	1.14824	hypertension	blood
ENSG00000009413	6	REV3L	111712576	rs17539385	6	111724502	A	C	0.0347913	-0.065	0.019	0.00073	-0.189182	0.0212674	5.82091e-19	0.343584	0.107603	0.00140776	0.689162	20	0.0378908	1.40999	hypertension	blood
ENSG00000268948	19	ENSG00000268948	58203998	rs77484998	19	58222656	A	G	0.181909	0.029	0.0087	0.0011	0.295199	0.026948	6.32962e-28	0.0982387	0.0308059	0.00142784	0.286591	20	0.0382995	1.10323	hypertension	blood
ENSG00000153064	4	BANK1	102664206	rs976654	4	102898570	C	A	0.420477	-0.022	0.0065	0.00065	-0.0754207	0.0080363	6.29157e-21	0.291697	0.0916166	0.0014531	0.144481	20	0.0388422	1.3387	hypertension	blood
ENSG00000119487	9	MAPKAP1	128334592	rs509753	9	128303518	G	A	0.477137	-0.021	0.0064	0.00099	0.104654	0.00797653	2.5227e-39	-0.200662	0.0630375	0.00145651	0.522504	20	0.0388422	0.818189	hypertension	blood
ENSG00000138138	10	ATAD1	89556184	rs7481	10	89513118	A	G	0.292247	0.023	0.007	0.00084	-0.110103	0.00858513	1.1909e-37	-0.208896	0.0656305	0.00145801	0.390294	20	0.0388422	0.81148	hypertension	blood
ENSG00000108654	17	DDX5	62500025	rs1991401	17	62502435	G	A	0.358847	-0.022	0.0069	0.0017	-0.584066	0.011711	0	0.037667	0.0118379	0.00146307	0.341747	20	0.0388447	1.03839	hypertension	blood
ENSG00000188897	16	LOC400499	11535573	rs7102	16	11642242	C	T	0.353877	0.022	0.0067	0.001	-0.1226	0.0096873	1.0391e-36	-0.179445	0.0564585	0.00148117	0.474866	20	0.0391921	0.835734	hypertension	blood
ENSG00000104147	15	OIP5	41613142	rs11070327	15	41602866	A	G	0.510934	0.021	0.0064	0.0008	0.0990955	0.00796575	1.58111e-35	0.211917	0.066793	0.00151007	0.142618	20	0.039755	1.23605	hypertension	blood
ENSG00000258890	17	CEP95	62520642	rs1991401	17	62502435	G	A	0.358847	-0.022	0.0069	0.0017	0.475185	0.0158646	4.08214e-197	-0.0462978	0.0146027	0.0015218	0.701766	20	0.0399966	0.954758	hypertension	blood
ENSG00000266305	16	MIR4518	30515281	rs9746755	16	30519628	A	G	0.49503	-0.024	0.0064	0.0002	0.136496	0.0230164	3.02201e-09	-0.175829	0.0554753	0.00152701	0.0868403	9	0.0400661	0.838761	hypertension	blood
ENSG00000197894	4	ADH5	100001042	rs7683704	4	100004226	T	C	0.0964215	0.032	0.01	0.002	0.296376	0.0138404	9.9372e-102	0.107971	0.0341155	0.00155159	0.430903	20	0.040613	1.11402	hypertension	blood
ENSG00000234198	2	ENSG00000234198	69940124	rs7602816	2	69883844	G	A	0.258449	0.025	0.0071	0.00054	0.170208	0.0235836	5.3069e-13	0.146879	0.0464134	0.00155305	0.384582	20	0.040613	1.15821	hypertension	blood
ENSG00000100949	14	RABGGTA	24737844	rs11626191	14	24736574	C	A	0.153082	0.028	0.0086	0.0011	-0.147855	0.011044	7.12602e-41	-0.189375	0.0598605	0.00155828	0.0659086	20	0.0406359	0.827476	hypertension	blood
ENSG00000142669	1	SH3BGRL3	26606837	rs7551751	1	26525855	G	A	0.419483	-0.021	0.0065	0.0016	0.124602	0.00801805	1.85401e-54	-0.168537	0.0532815	0.0015608	0.300053	20	0.0406359	0.8449	hypertension	blood
ENSG00000006194	16	ZNF263	3332572	rs17684522	16	3362323	A	G	0.26839	-0.024	0.0074	0.0015	0.131299	0.00917892	2.054e-46	-0.182789	0.0577904	0.00156172	0.296704	20	0.0406359	0.832944	hypertension	blood
ENSG00000066735	14	KIF26A	104626145	rs12147202	14	104620678	A	C	0.457256	-0.021	0.0066	0.0011	-0.33503	0.0117299	1.98746e-179	0.062681	0.0198216	0.00156551	0.334243	20	0.040667	1.06469	hypertension	blood
ENSG00000196453	7	ZNF777	149143334	rs354033	7	149289464	A	G	0.260437	-0.024	0.0073	0.0014	-0.114126	0.0100218	4.80982e-30	0.210294	0.0665768	0.00158491	0.368117	20	0.0408989	1.23404	hypertension	blood
ENSG00000223969	7	LOC124906608	90223300	rs17867001	7	90260649	A	G	0.0457256	0.045	0.014	0.0013	0.735447	0.0434086	2.19001e-64	0.0611873	0.0193756	0.0015888	0.554636	20	0.0409318	1.0631	hypertension	blood
ENSG00000135976	2	ANKRD36	97854745	rs13001139	2	98299983	A	G	0.270378	-0.023	0.0072	0.0012	-0.189248	0.00951523	5.06755e-88	0.121533	0.0385328	0.00161037	0.248585	20	0.0413514	1.12923	hypertension	blood
ENSG00000235978	3	LOC124906209	4892477	rs901854	3	4856234	G	A	0.411531	0.021	0.0066	0.0017	-0.41373	0.0187667	1.04349e-107	-0.0507578	0.0161177	0.00163725	0.384656	20	0.0418954	0.950509	hypertension	blood
ENSG00000067955	16	CBFB	67098990	rs10500541	16	67392027	G	A	0.0308151	0.07	0.019	0.00016	-0.122367	0.0201693	1.3032e-09	-0.572048	0.181657	0.00163795	0.889566	14	0.0418954	0.564368	hypertension	blood
ENSG00000153487	13	ING1	111369252	rs9521916	13	111385509	G	A	0.249503	0.025	0.0079	0.0013	-0.297584	0.00954051	1.38497e-213	-0.0840099	0.0266834	0.0016417	0.497623	20	0.0418954	0.919422	hypertension	blood
ENSG00000229186	12	ENSG00000229186	112338554	rs12423572	12	112615919	C	A	0.082505	-0.038	0.012	0.001	-0.932458	0.0318598	2.68921e-188	0.0407525	0.0129443	0.00164227	0.102635	20	0.0418954	1.04159	hypertension	blood
ENSG00000169169	19	CPT1C	50205571	rs721885	19	50196451	T	C	0.345924	-0.022	0.0068	0.0012	-0.117922	0.00867648	4.52851e-42	0.186564	0.0592766	0.00164758	0.332083	20	0.0419624	1.2051	hypertension	blood
ENSG00000226012	21	ENSG00000226012	39609631	rs8127213	21	39509317	C	T	0.499006	-0.025	0.0066	0.00011	0.129117	0.0228857	1.6828e-08	-0.193624	0.0615689	0.00166186	0.185737	20	0.0422572	0.823968	hypertension	blood
ENSG00000141646	18	SMAD4	48552912	rs4390682	18	48552453	A	G	0.410537	0.021	0.0066	0.0016	0.167484	0.00822259	3.1633e-92	0.125385	0.0398846	0.0016683	0.0826678	20	0.0423521	1.13358	hypertension	blood
ENSG00000101294	20	HM13	30129800	rs6119489	20	30109994	T	C	0.157058	-0.028	0.0089	0.0018	0.525308	0.0104697	0	-0.0533021	0.0169757	0.00169005	0.763858	20	0.0427653	0.948094	hypertension	blood
ENSG00000129282	17	ENSG00000129282	34961704	rs28573110	17	34914365	G	A	0.445328	-0.023	0.0064	0.00029	-0.0769121	0.0119544	1.2445e-10	0.299043	0.0953132	0.0017041	0.0520589	15	0.0429971	1.34857	hypertension	blood
ENSG00000117153	1	KLHL12	202878996	rs74341968	1	202982171	T	C	0.0576541	0.041	0.013	0.0014	-0.486447	0.0177149	5.32109e-166	-0.0842846	0.0269001	0.00172883	0.0997626	20	0.0435354	0.91917	hypertension	blood
ENSG00000261005	17	ENSG00000261005	36859852	rs6503732	17	36879668	C	T	0.350895	0.022	0.0067	0.0012	0.103353	0.0100626	9.52126e-25	0.212864	0.0680588	0.00176216	0.464496	20	0.0441613	1.23722	hypertension	blood
ENSG00000257242	12	LINC01619	92457723	rs12694	12	92539590	C	T	0.434394	-0.022	0.0064	0.00081	0.11816	0.015699	5.20792e-14	-0.186188	0.0595455	0.00176705	0.253238	20	0.0442129	0.830118	hypertension	blood
ENSG00000183605	10	SFXN4	120912729	rs10749291	10	120920588	T	C	0.562624	0.02	0.0064	0.0016	-0.719836	0.00684783	0	-0.0277841	0.00889484	0.00178641	0.562863	20	0.0444423	0.972598	hypertension	blood
ENSG00000181038	17	METTL23	74726465	rs8071014	17	74721259	G	T	0.084493	-0.047	0.013	0.00021	-0.108365	0.0174697	5.5397e-10	0.433721	0.138855	0.00178679	0.176724	20	0.0444423	1.54299	hypertension	blood
ENSG00000180479	19	ZNF571	38065678	rs13744	19	38077912	T	C	0.167992	-0.027	0.0085	0.0018	-0.179336	0.0104866	1.44878e-65	0.150555	0.0482077	0.00178985	0.365047	20	0.0444423	1.16248	hypertension	blood
ENSG00000170175	17	CHRNB1	7354703	rs55749333	17	7371932	C	T	0.34493	-0.021	0.0067	0.0021	0.293731	0.00805353	3.03804e-291	-0.0714939	0.022894	0.00179128	0.310438	20	0.0444423	0.931002	hypertension	blood
ENSG00000120662	13	MTRF1	41814123	rs7321681	13	41861460	T	G	0.277336	-0.023	0.0073	0.0014	-0.217027	0.00927876	5.45314e-121	0.105978	0.0339402	0.00179332	0.305407	20	0.0444423	1.1118	hypertension	blood
ENSG00000122729	9	ACO1	32417726	rs7028085	9	32402761	G	C	0.131213	0.029	0.0092	0.0018	-0.241751	0.0106979	4.53446e-113	-0.119958	0.0384241	0.00179659	0.251368	20	0.0444423	0.886958	hypertension	blood
ENSG00000222037	22	IGLC6	23261865	rs5996419	22	23261330	A	G	0.0636183	-0.044	0.014	0.0019	0.927566	0.035579	7.85861e-150	-0.047436	0.0152025	0.00180688	0.302786	20	0.0444423	0.953672	hypertension	blood
ENSG00000256525	17	POLG2	62483528	rs1991401	17	62502435	G	A	0.358847	-0.022	0.0069	0.0017	0.190602	0.0125956	9.90171e-52	-0.115424	0.036996	0.0018091	0.453064	11	0.0444423	0.890988	hypertension	blood
ENSG00000167889	17	MGAT5B	74905506	rs2411033	17	74989552	T	C	0.0685885	0.045	0.013	0.00066	0.145251	0.0201732	6.0124e-13	0.309808	0.0993058	0.00181013	0.121917	7	0.0444423	1.36316	hypertension	blood
ENSG00000079393	10	DUSP13B	76861583	rs2657291	10	76926703	C	T	0.44831	0.024	0.0065	0.00019	0.0470172	0.00806139	5.4636e-09	0.510451	0.163622	0.00181032	0.552757	20	0.0444423	1.66604	hypertension	blood
ENSG00000099949	22	LZTR1	21343539	rs13057408	22	21334873	G	C	0.484095	0.02	0.0064	0.0022	0.410001	0.00863504	0	0.0487803	0.0156435	0.00181926	0.851625	20	0.0445221	1.04999	hypertension	blood
ENSG00000161955	17	TNFSF13	7463267	rs11552708	17	7462555	A	G	0.100398	-0.03	0.0096	0.0017	-0.524471	0.0144999	1.75912e-286	0.0572005	0.0183724	0.00184944	0.22296	20	0.0450926	1.05887	hypertension	blood
ENSG00000171444	5	MCC	112591161	rs13445	5	112355908	G	A	0.496024	-0.02	0.0064	0.0016	-0.278529	0.00779485	1.23718e-279	0.0718057	0.0230655	0.00185122	0.119563	20	0.0450926	1.07445	hypertension	blood
ENSG00000186130	9	ZBTB6	125672972	rs2239540	9	125674995	A	G	0.12326	-0.032	0.01	0.002	-0.164686	0.0125618	2.886e-39	0.194309	0.0625044	0.00187892	0.729168	20	0.0456961	1.21447	hypertension	blood
ENSG00000264290	17	ENSG00000264290	27897067	rs2303623	17	27910706	T	C	0.425447	-0.023	0.0066	0.00039	0.131399	0.019174	7.23169e-12	-0.175039	0.0563498	0.00189449	0.288051	20	0.0460032	0.839424	hypertension	blood
ENSG00000115520	2	COQ10B	198329089	rs11676748	2	198355384	T	C	0.21173	-0.027	0.0081	0.00079	-0.0901359	0.0105452	1.2567e-17	0.299548	0.0964558	0.0018993	0.0911305	20	0.0460483	1.34925	hypertension	blood
ENSG00000136425	15	CIB2	78410417	rs11547207	15	78423596	C	A	0.252485	-0.023	0.0073	0.0015	0.161663	0.00905931	3.16108e-71	-0.142271	0.045854	0.00191767	0.261869	20	0.0464095	0.867386	hypertension	blood
ENSG00000069667	15	RORA	61151000	rs62003261	15	60761489	C	T	0.199801	0.026	0.0081	0.0016	-0.129114	0.0107074	1.75149e-33	-0.201372	0.0649199	0.00192309	0.1402	20	0.0464095	0.817608	hypertension	blood
ENSG00000121039	8	RDH10	74222181	rs7819550	8	74206582	A	G	0.178926	-0.026	0.0081	0.0015	-0.122686	0.0103438	1.89161e-32	0.211923	0.0683971	0.00194557	0.446319	20	0.0467356	1.23605	hypertension	blood
ENSG00000173011	4	TADA2B	7050997	rs11945642	4	7051065	C	G	0.203777	0.026	0.0083	0.0014	-0.365429	0.0185035	8.14975e-87	-0.0711492	0.022997	0.00197575	0.37457	20	0.0473062	0.931323	hypertension	blood
ENSG00000084764	2	MAPRE3	27221772	rs6745807	2	27185317	A	C	0.359841	-0.021	0.0067	0.0014	0.155559	0.0081825	1.3776e-80	-0.134997	0.0436519	0.00198425	0.0664784	20	0.0473062	0.873719	hypertension	blood
ENSG00000100266	22	PACSIN2	43321284	rs4822241	22	43369349	A	T	0.445328	-0.02	0.0064	0.0021	-0.168465	0.00791898	1.99379e-100	0.118719	0.0383977	0.00198934	0.108438	20	0.0473062	1.12605	hypertension	blood
ENSG00000166444	11	DENND2B	8823698	rs10840106	11	8701836	T	C	0.379722	-0.021	0.0065	0.0013	0.0863274	0.00810266	1.6667e-26	-0.24326	0.0786804	0.00198983	0.204039	20	0.0473062	0.784068	hypertension	blood
ENSG00000100418	22	DESI1	42005566	rs9607821	22	41983938	T	C	0.416501	-0.02	0.0064	0.0016	-0.16972	0.00807551	4.62389e-98	0.117841	0.0381238	0.00199472	0.190741	20	0.0473346	1.12507	hypertension	blood
ENSG00000181220	7	ZNF746	149182396	rs11766910	7	149279620	T	C	0.260437	-0.023	0.0074	0.0016	-0.254597	0.00908124	6.00154e-173	0.0903388	0.0292436	0.00200708	0.0666983	20	0.0474591	1.09455	hypertension	blood
ENSG00000156136	4	DCK	71877443	rs140915056	4	71651406	A	C	0.026839	-0.075	0.024	0.0017	-0.622249	0.031012	1.49894e-89	0.120531	0.0390348	0.00201661	0.0548162	20	0.0475653	1.1281	hypertension	blood
ENSG00000245534	15	RORA-AS1	60847106	rs3743267	15	60771289	A	G	0.202783	0.026	0.0081	0.0013	-0.286295	0.0255115	3.17278e-29	-0.0908155	0.0294271	0.0020279	0.0853738	20	0.0477325	0.913186	hypertension	blood
ENSG00000074964	1	ARHGEF10L	17945349	rs12139706	1	18026435	G	A	0.181909	-0.03	0.0083	0.00036	0.0616491	0.0104165	3.2509e-09	-0.486625	0.157755	0.00203762	0.327867	16	0.0478018	0.614698	hypertension	blood
ENSG00000165066	8	NKX6-3	41505776	rs36094256	8	41440467	T	C	0.444334	-0.02	0.0064	0.0019	-0.155969	0.00828452	4.57198e-79	0.12823	0.0415952	0.0020505	0.334934	20	0.0478018	1.13681	hypertension	blood
ENSG00000136141	13	LRCH1	47227239	rs78838977	13	47262574	G	A	0.055666	-0.038	0.012	0.0019	0.216521	0.0161018	3.2062e-41	-0.175503	0.0569379	0.00205372	0.675721	20	0.0478018	0.839035	hypertension	blood
ENSG00000127947	7	PTPN12	77217990	rs12537271	7	77300726	T	C	0.350895	-0.021	0.0068	0.0016	-0.393427	0.00825264	0	0.0533772	0.0173203	0.0020577	0.205727	20	0.0478018	1.05483	hypertension	blood
ENSG00000178295	2	GEN1	17950878	rs6531053	2	17935780	T	C	0.523857	0.02	0.0064	0.0016	-0.146406	0.00793159	4.4472e-76	-0.136606	0.0443361	0.00206198	0.0811922	20	0.0478018	0.872314	hypertension	blood
ENSG00000188215	16	DCUN1D3	20890551	rs4783504	16	20811092	G	T	0.419483	0.022	0.0065	0.00061	0.099099	0.0134019	1.4205e-13	0.222	0.0721356	0.00208716	0.213959	20	0.0481093	1.24857	hypertension	blood
ENSG00000108375	17	RNF43	56462408	rs12948345	17	56427656	T	C	0.213718	0.027	0.0082	0.0011	0.0925431	0.0107222	6.08183e-18	0.291756	0.0948363	0.00209505	0.426521	20	0.0481093	1.33878	hypertension	blood
ENSG00000258534	14	ENSG00000258534	104333575	rs71417885	14	104361681	A	G	0.38171	0.022	0.0066	0.00071	-0.184786	0.0232096	1.6983e-15	-0.119057	0.0387211	0.00210697	0.117427	20	0.0483119	0.887757	hypertension	blood
ENSG00000214274	14	ANG	21159733	rs1010461	14	21153788	C	A	0.454274	-0.02	0.0065	0.0016	-0.508151	0.00752861	0	0.0393584	0.0128048	0.002114	0.238582	20	0.0483315	1.04014	hypertension	blood
ENSG00000197937	19	ZNF347	53644826	rs6509728	19	53667147	A	G	0.364811	0.021	0.0067	0.0023	-0.130181	0.0084095	4.71988e-54	-0.161314	0.0525113	0.00212635	0.164638	20	0.048543	0.851025	hypertension	blood
ENSG00000212293	13	LOC124903256	32994590	rs2146994	13	33014487	C	A	0.382704	0.02	0.0065	0.0021	-0.74929	0.0177456	0	-0.0266919	0.00869788	0.00214931	0.841396	20	0.0489954	0.973661	hypertension	blood
ENSG00000167394	16	ZNF668	31078902	rs2303222	16	31085470	C	T	0.400596	-0.078	0.015	8.6e-08	0.34672	0.00796932	0	-0.224966	0.0435705	2.42697e-07	0.372038	20	0.00208557	0.798543	obesity	blood
ENSG00000099377	16	HSD3B7	30998496	rs4889606	16	31011183	G	A	0.382704	-0.079	0.015	7.8e-08	0.197513	0.00818447	1.13733e-128	-0.399975	0.0777321	2.66731e-07	0.0601462	20	0.00208557	0.670337	obesity	blood
ENSG00000167397	16	VKORC1	31104732	rs2884737	16	31105554	C	A	0.255467	-0.081	0.016	7.4e-07	0.13213	0.0110368	4.99332e-33	-0.613033	0.131475	3.12019e-06	0.467448	20	0.00697051	0.541705	obesity	blood
ENSG00000214401	17	KANSL1-AS1	44272515	rs2532233	17	44273218	T	C	0.242545	0.077	0.017	7.2e-06	1.23977	0.017403	0	0.0621084	0.0137399	6.17566e-06	0.355181	20	0.00756205	1.06408	obesity	blood
ENSG00000263503	17	ENSG00000263503	43678970	rs2532233	17	44273218	T	C	0.242545	0.077	0.017	7.2e-06	1.20973	0.017783	0	0.0636505	0.0140838	6.20136e-06	0.255262	20	0.00756205	1.06572	obesity	blood
ENSG00000261575	17	ENSG00000261575	44345231	rs2532233	17	44273218	T	C	0.242545	0.077	0.017	7.2e-06	0.907197	0.0249268	5.20127e-290	0.0848768	0.0188836	6.9656e-06	0.335	20	0.00756205	1.08858	obesity	blood
ENSG00000204650	17	LINC02210	43711638	rs112560196	17	44200078	T	A	0.240557	0.076	0.017	6.7e-06	0.966951	0.00999677	0	0.0785976	0.0175998	7.97623e-06	0.215018	20	0.00756205	1.08177	obesity	blood
ENSG00000214425	17	ENSG00000214425	43603193	rs112560196	17	44200078	T	A	0.240557	0.076	0.017	6.7e-06	-1.23903	0.017306	0	-0.0613381	0.0137471	8.12368e-06	0.183406	20	0.00756205	0.940505	obesity	blood
ENSG00000262500	17	MAPK8IP1P1	44321691	rs2532233	17	44273218	T	C	0.242545	0.077	0.017	7.2e-06	0.357361	0.013896	7.58426e-146	0.215468	0.0483031	8.16723e-06	0.665894	20	0.00756205	1.24044	obesity	blood
ENSG00000238083	17	LRRC37A2	44610946	rs112560196	17	44200078	T	A	0.240557	0.076	0.017	6.7e-06	0.994392	0.0184858	0	0.0764286	0.0171548	8.38039e-06	0.477031	20	0.00756205	1.07943	obesity	blood
ENSG00000131484	17	ENSG00000131484	43596351	rs2532233	17	44273218	T	C	0.242545	0.077	0.017	7.2e-06	-0.610969	0.0271795	6.66218e-112	-0.126029	0.0283839	8.98869e-06	0.151133	20	0.00756205	0.881589	obesity	blood
ENSG00000138463	3	SLC49A4	122556814	rs1961154	3	122558617	G	A	0.0705765	0.12	0.027	1.7e-05	-0.974811	0.0151598	0	-0.123101	0.0277638	9.25581e-06	0.2401	20	0.00756205	0.884174	obesity	blood
ENSG00000166949	15	SMAD3	67421817	rs10163040	15	67490486	A	C	0.214712	-0.078	0.017	4e-06	0.169724	0.00996477	4.72267e-65	-0.45957	0.103733	9.41007e-06	0.178864	20	0.00756205	0.631555	obesity	blood
ENSG00000004534	3	RBM6	50057459	rs2245365	3	50097319	A	C	0.478131	-0.062	0.014	1.1e-05	0.754537	0.00740638	0	-0.0821696	0.0185719	9.67138e-06	0.242641	20	0.00756205	0.921116	obesity	blood
ENSG00000127957	7	ENSG00000127957	75144866	rs809439	7	75161318	A	T	0.445328	-0.062	0.014	1.5e-05	0.765195	0.0150094	0	-0.0810251	0.0183649	1.02441e-05	0.710487	20	0.00762841	0.922171	obesity	blood
ENSG00000262766	16	ENSG00000262766	31129733	rs4527034	16	31131614	A	G	0.38171	-0.076	0.015	2.5e-07	-0.155704	0.0197649	3.332e-15	0.488107	0.114542	2.03161e-05	0.446865	20	0.0132376	1.62923	obesity	blood
ENSG00000253981	8	ENSG00000253981	8097857	rs13270194	8	8378102	C	T	0.482107	0.061	0.014	1.6e-05	0.345569	0.0184952	6.65689e-78	0.176521	0.0415999	2.20265e-05	0.743023	20	0.013778	1.19306	obesity	blood
ENSG00000264070	17	ENSG00000264070	43663766	rs113991678	17	43795634	T	C	0.238569	0.072	0.017	1.9e-05	1.17797	0.0203326	0	0.0611221	0.0144701	2.39981e-05	0.13842	20	0.0144339	1.06303	obesity	blood
ENSG00000068654	2	POLR1A	86290308	rs11679343	2	86335208	T	C	0.159046	0.082	0.019	2.1e-05	-0.207491	0.0108031	3.25931e-82	-0.395197	0.0938533	2.54475e-05	0.0517297	20	0.0147011	0.673547	obesity	blood
ENSG00000160563	9	MED27	134845394	rs7043386	9	134866354	G	A	0.318091	0.066	0.015	1.4e-05	0.112716	0.00931721	1.0874e-33	0.585543	0.141607	3.54962e-05	0.839095	20	0.0184764	1.79597	obesity	blood
ENSG00000205583	7	ENSG00000205583	75006552	rs17207196	7	75101065	T	C	0.444334	-0.058	0.014	5.5e-05	0.737824	0.0152311	0	-0.0786095	0.019044	3.66268e-05	0.647865	20	0.0184764	0.924401	obesity	blood
ENSG00000170092	7	SPDYE5	75128514	rs17207196	7	75101065	T	C	0.444334	-0.058	0.014	5.5e-05	-0.577354	0.0184536	7.056e-215	0.100458	0.0244602	4.00818e-05	0.340342	20	0.0193753	1.10568	obesity	blood
ENSG00000262539	17	ENSG00000262539	44337444	rs199439	17	44793503	G	A	0.224652	0.069	0.017	5.6e-05	0.574644	0.0133218	0	0.120074	0.0297142	5.32297e-05	0.0500222	20	0.0244825	1.12758	obesity	blood
ENSG00000198576	8	ARC	143694619	rs28686812	8	143694775	G	C	0.492048	0.058	0.014	5.6e-05	-0.16702	0.00960865	1.12549e-67	-0.347265	0.0861704	5.57826e-05	0.188337	20	0.0249237	0.706618	obesity	blood
ENSG00000178188	16	SH2B1	28871723	rs12325278	16	28848818	G	A	0.329026	0.067	0.014	3.3e-06	-0.0590017	0.00819105	5.8816e-13	-1.13556	0.284877	6.71559e-05	0.114416	20	0.0291718	0.321242	obesity	blood
ENSG00000176659	20	LINC02910	58639494	rs6071100	20	58644995	T	C	0.429423	0.056	0.014	0.00011	0.293015	0.00785505	1.47822e-304	0.191116	0.048053	6.97316e-05	0.0853309	20	0.029472	1.2106	obesity	blood
ENSG00000124562	6	SNRPC	34733377	rs3798352	6	34734809	A	T	0.335984	0.059	0.015	9.6e-05	-0.289484	0.00836359	1.64433e-262	-0.203811	0.0521499	9.29943e-05	0.0812853	20	0.0363561	0.815617	obesity	blood
ENSG00000065060	6	BLTP3A	34805386	rs7774697	6	34791027	G	A	0.335984	0.058	0.015	0.00011	0.829128	0.00769514	0	0.069953	0.0181029	0.000111463	0.182334	20	0.0425138	1.07246	obesity	blood
ENSG00000141452	18	RMC1	21097609	rs1788799	18	21124945	C	G	0.347913	0.058	0.015	9.2e-05	-0.310603	0.00909683	1.63579e-255	-0.186734	0.0486019	0.000121982	0.557363	20	0.0454179	0.829664	obesity	blood
ENSG00000236493	10	ENSG00000236493	94429001	rs2185756	10	94430497	C	A	0.427435	-0.095	0.011	4.2e-17	0.427353	0.0212529	6.28054e-90	-0.222299	0.0280135	2.09812e-15	0.0682198	20	1.09368e-11	0.800676	T2D	blood
ENSG00000237541	6	HLA-DQA1	32712055	rs9271520	6	32589771	G	A	0.292247	0.093	0.012	1.2e-15	1.1376	0.015154	0	0.0817513	0.0106046	1.26781e-14	0.101877	20	4.95649e-11	1.08519	T2D	blood
ENSG00000196126	6	HLA-DRB1	32552085	rs9271520	6	32589771	G	A	0.292247	0.093	0.012	1.2e-15	-0.976738	0.0170738	0	-0.0952149	0.012398	1.5928e-14	0.186926	20	4.98164e-11	0.909178	T2D	blood
ENSG00000234936	2	ENSG00000234936	43458622	rs13407351	2	43456734	G	A	0.105368	-0.11	0.017	2.9e-11	0.557139	0.0285953	1.51258e-84	-0.197437	0.0321517	8.21073e-10	0.0960662	20	1.28399e-06	0.820832	T2D	blood
ENSG00000004534	3	RBM6	50057459	rs2245365	3	50097319	A	C	0.478131	-0.058	0.011	1.9e-07	0.754537	0.00740638	0	-0.0768683	0.014598	1.39672e-07	0.229775	20	0.000114957	0.926012	T2D	blood
ENSG00000206344	6	HCG27	31168641	rs9264532	6	31234381	C	T	0.316103	-0.063	0.012	1.5e-07	-0.357971	0.0134796	2.15473e-155	0.175992	0.034171	2.60039e-07	0.0656288	20	0.000166882	1.19243	T2D	blood
ENSG00000224389	6	C4B	31992867	rs1270942	6	31918860	G	A	0.0725646	0.083	0.016	4.5e-07	1.1698	0.0288663	0	0.0709521	0.0137891	2.66789e-07	0.109737	20	0.000166882	1.07353	T2D	blood
ENSG00000187486	11	KCNJ11	17409142	rs2074310	11	17421886	T	C	0.349901	0.067	0.012	7.3e-09	0.157188	0.012183	4.37435e-38	0.426241	0.0831832	2.98927e-07	0.0575043	20	0.000179793	1.53149	T2D	blood
ENSG00000118971	12	CCND2	4398727	rs3217860	12	4399050	G	A	0.262425	0.073	0.013	1.5e-08	-0.107408	0.00902525	1.1722e-32	-0.679653	0.133831	3.80557e-07	0.460859	20	0.000215018	0.506793	T2D	blood
ENSG00000074755	17	ZZEF1	3977026	rs8066446	17	4101198	A	G	0.307157	0.065	0.012	5.5e-08	0.127575	0.00876913	5.99586e-48	0.509504	0.10037	3.84992e-07	0.231968	20	0.000215018	1.66447	T2D	blood
ENSG00000101421	20	CHMP4B	32420641	rs2626562	20	32409142	G	A	0.475149	-0.054	0.011	1.2e-06	0.363624	0.00769694	0	-0.148505	0.0304139	1.0459e-06	0.247137	20	0.000535581	0.861996	T2D	blood
ENSG00000231852	6	CYP21A2	32007744	rs1150753	6	32059867	G	A	0.0755467	0.079	0.016	1.5e-06	0.468653	0.0227479	2.63343e-94	0.168568	0.0351072	1.57457e-06	0.147208	20	0.000703518	1.18361	T2D	blood
ENSG00000147324	8	MFHAS1	8696009	rs408459	8	8706332	C	A	0.414513	0.05	0.011	1e-05	0.225044	0.00788625	4.15484e-179	0.222178	0.0494954	7.16037e-06	0.192314	20	0.00243421	1.24879	T2D	blood
ENSG00000072110	14	ACTN1	69393508	rs1275193	14	69466699	A	C	0.359841	0.052	0.011	6.8e-06	0.107014	0.00811352	1.00719e-39	0.485917	0.109193	8.5837e-06	0.118484	20	0.002856	1.62567	T2D	blood
ENSG00000196950	2	SLC39A10	196521563	rs10208493	2	196590414	C	T	0.418489	0.049	0.011	1.4e-05	-0.373499	0.00847107	0	-0.131192	0.0296011	9.337e-06	0.825555	20	0.00302744	0.877049	T2D	blood
ENSG00000108788	17	MLX	40722171	rs60929812	17	40759448	A	G	0.265408	0.055	0.012	7.4e-06	0.147913	0.00883589	6.69887e-63	0.371841	0.0841148	9.8412e-06	0.231581	20	0.00307793	1.4504	T2D	blood
ENSG00000011523	2	CEP68	65298819	rs1009358	2	65276452	C	T	0.38668	-0.049	0.011	2.3e-05	-0.277036	0.00876796	4.13751e-219	0.176872	0.0400987	1.0293e-05	0.295866	20	0.00312285	1.19348	T2D	blood
ENSG00000090621	1	PABPC4	40034475	rs3768321	1	40035928	T	G	0.187873	0.063	0.014	6e-06	-0.242163	0.0109889	1.27302e-107	-0.260155	0.0590053	1.03842e-05	0.829307	20	0.00312285	0.770932	T2D	blood
ENSG00000122557	7	HERPUD2	35703507	rs2392376	7	35690812	T	C	0.489066	-0.049	0.011	1.2e-05	0.223047	0.00786525	6.57552e-177	-0.219685	0.0499217	1.07959e-05	0.146791	20	0.0031854	0.802772	T2D	blood
ENSG00000142669	1	SH3BGRL3	26606837	rs7551751	1	26525855	G	A	0.419483	-0.05	0.011	9.1e-06	0.124602	0.00801805	1.85401e-54	-0.401278	0.09198	1.28489e-05	0.251503	20	0.00368085	0.669464	T2D	blood
ENSG00000204444	6	APOM	31623090	rs3101018	6	31705864	T	C	0.0745527	0.08	0.016	9.1e-07	-0.197853	0.0223988	1.0172e-18	-0.40434	0.0929246	1.35352e-05	0.0583627	20	0.00371339	0.667417	T2D	blood
ENSG00000185722	17	ANKFY1	4117237	rs4790598	17	4156620	G	T	0.38171	0.051	0.011	9.2e-06	0.100057	0.00820889	3.56632e-34	0.509712	0.117623	1.4679e-05	0.306102	20	0.00395776	1.66481	T2D	blood
ENSG00000087448	12	KLHL42	27944463	rs12578595	12	27964996	T	C	0.208748	-0.061	0.014	1.5e-05	-0.330678	0.0107386	3.21178e-208	0.184469	0.0427589	1.60204e-05	0.593183	20	0.00417545	1.20258	T2D	blood
ENSG00000186130	9	ZBTB6	125672972	rs2239540	9	125674995	A	G	0.12326	-0.082	0.018	6.1e-06	-0.164686	0.0125618	2.886e-39	0.497918	0.11571	1.68379e-05	0.183622	20	0.00431658	1.64529	T2D	blood
ENSG00000118520	6	ARG1	131899878	rs2246012	6	131898208	C	T	0.170974	0.064	0.015	1.9e-05	-0.669133	0.00989284	0	-0.0956462	0.0224616	2.06077e-05	0.638217	20	0.00519779	0.908785	T2D	blood
ENSG00000056586	9	RC3H2	125637198	rs3824535	9	125683856	G	T	0.136183	-0.075	0.017	7.9e-06	-0.17456	0.0120712	2.14291e-47	0.429653	0.101819	2.4457e-05	0.689249	20	0.00607077	1.53672	T2D	blood
ENSG00000163071	4	SPATA18	52940477	rs12507167	4	52918703	C	T	0.428429	0.047	0.011	2.4e-05	-0.189364	0.00804269	1.4192e-122	-0.2482	0.0590381	2.62165e-05	0.584425	20	0.00640585	0.780204	T2D	blood
ENSG00000196781	9	TLE1	84251409	rs7024675	9	84296357	C	G	0.258449	0.06	0.013	2.3e-06	0.0912214	0.00900188	3.9195e-24	0.65774	0.156595	2.66617e-05	0.243497	20	0.00641439	1.93042	T2D	blood
ENSG00000112282	6	MED23	131922237	rs2245133	6	131931092	C	T	0.166998	0.063	0.015	2.4e-05	-0.300435	0.0104679	3.7501e-181	-0.209696	0.0504593	3.24239e-05	0.263734	20	0.00726997	0.810831	T2D	blood
ENSG00000196504	2	PRPF40A	153541309	rs4664605	2	153573528	C	T	0.353877	-0.053	0.012	6.8e-06	0.104266	0.00850662	1.54101e-34	-0.508317	0.122335	3.25092e-05	0.0856624	20	0.00726997	0.601507	T2D	blood
ENSG00000229666	5	ENSG00000229666	66298496	rs34696	5	66292389	C	A	0.447316	0.047	0.011	3.4e-05	-0.344046	0.0193606	1.1983e-70	-0.13661	0.0328837	3.26242e-05	0.530733	20	0.00726997	0.87231	T2D	blood
ENSG00000177917	2	ARL6IP6	153596087	rs4664606	2	153578113	C	T	0.33996	-0.053	0.012	8.7e-06	-0.113038	0.00925674	2.70199e-34	0.46887	0.11289	3.27639e-05	0.254086	20	0.00726997	1.59819	T2D	blood
ENSG00000107864	10	CPEB3	93929621	rs833385	10	93831646	G	C	0.374751	-0.049	0.011	1.5e-05	-0.0928735	0.00810796	2.22988e-30	0.5276	0.127082	3.30073e-05	0.0700829	20	0.00726997	1.69486	T2D	blood
ENSG00000225059	6	ENSG00000225059	31352008	rs2596495	6	31323416	C	G	0.0954274	0.069	0.016	1e-05	0.532828	0.0372722	2.33091e-46	0.129498	0.031365	3.64776e-05	0.0668918	20	0.00781421	1.13826	T2D	blood
ENSG00000180409	1	OR10AA1P	158778657	rs73015582	1	158762136	G	A	0.0139165	0.24	0.056	1.1e-05	1.48145	0.109045	4.87519e-42	0.162004	0.0396372	4.36668e-05	0.0744487	8	0.00922787	1.17586	T2D	blood
ENSG00000086619	1	ERO1B	236412087	rs1726627	1	236385959	T	C	0.400596	0.045	0.011	7.9e-05	0.210883	0.00797784	5.63326e-154	0.213388	0.0527826	5.2821e-05	0.499202	20	0.0108686	1.23786	T2D	blood
ENSG00000165917	11	RAPSN	47465019	rs7928842	11	47566352	C	T	0.422465	0.049	0.011	1.7e-05	-0.0804248	0.00847773	2.38691e-21	-0.609265	0.151102	5.52691e-05	0.397228	20	0.0112247	0.54375	T2D	blood
ENSG00000154316	8	TDH	11211553	rs2736265	8	11186674	A	G	0.488072	-0.051	0.011	4.8e-06	0.1037	0.0127861	5.04531e-16	-0.491802	0.122184	5.69522e-05	0.798164	20	0.0114182	0.611523	T2D	blood
ENSG00000163069	4	SGCB	52895760	rs4864483	4	52851319	T	G	0.254473	0.049	0.012	5.5e-05	-0.192242	0.00874295	3.73522e-107	-0.254887	0.0634886	5.95231e-05	0.93438	20	0.0116353	0.775004	T2D	blood
ENSG00000103479	16	RBL2	53496725	rs9929873	16	53490676	T	C	0.460239	-0.044	0.011	6.9e-05	-0.705718	0.00694376	0	0.0623478	0.015599	6.41759e-05	0.0701611	20	0.0123899	1.06433	T2D	blood
ENSG00000158406	6	H4C8	26283522	rs3999544	6	26285867	C	T	0.421471	0.044	0.011	7.3e-05	0.424509	0.00773218	0	0.103649	0.025981	6.62335e-05	0.0610629	20	0.0126312	1.10921	T2D	blood
ENSG00000166971	16	AKTIP	53531807	rs8049033	16	53513055	C	T	0.460239	-0.044	0.011	7.9e-05	0.464417	0.0112497	0	-0.0947425	0.0237966	6.85237e-05	0.144989	20	0.0129105	0.909607	T2D	blood
ENSG00000230069	4	LRRC37A15P	103650154	rs223490	4	103679117	T	G	0.382704	-0.044	0.011	0.00013	-0.662115	0.0173494	0	0.0664537	0.0167044	6.94365e-05	0.719819	20	0.0129268	1.06871	T2D	blood
ENSG00000248971	4	KRT8P46	103650615	rs223490	4	103679117	T	G	0.382704	-0.044	0.011	0.00013	-0.586076	0.0178396	1.04566e-236	0.0750755	0.0189075	7.16688e-05	0.807682	20	0.0131854	1.07797	T2D	blood
ENSG00000214894	6	LINC00243	30782433	rs3094222	6	31081434	G	A	0.0864811	0.06	0.015	0.00011	0.840717	0.0299886	6.15527e-173	0.0713676	0.0180226	7.49825e-05	0.052658	20	0.0134779	1.07398	T2D	blood
ENSG00000177710	8	SLC35G5	11189057	rs2293859	8	11216761	T	G	0.530815	-0.045	0.011	4.7e-05	0.141597	0.00963491	6.81809e-49	-0.317804	0.0806392	8.11201e-05	0.231291	20	0.0142534	0.727745	T2D	blood
ENSG00000179115	19	FARSA	13039072	rs2965214	19	13029188	G	A	0.313121	-0.044	0.011	0.00011	0.167758	0.00828639	3.93178e-91	-0.262283	0.0668383	8.70406e-05	0.266458	20	0.0149576	0.769293	T2D	blood
ENSG00000269676	12	ENSG00000269676	133050030	rs4296106	12	133057963	A	G	0.392644	-0.048	0.012	4.4e-05	0.389307	0.0201132	1.82142e-83	-0.123296	0.0314753	8.95729e-05	0.241131	20	0.0151825	0.884002	T2D	blood
ENSG00000198518	6	ENSG00000198518	26205562	rs9393692	6	26276650	A	G	0.423459	0.044	0.011	7.2e-05	0.151285	0.00801774	2.05917e-79	0.290841	0.0743262	9.11412e-05	0.0667316	20	0.0151825	1.33755	T2D	blood
ENSG00000251288	4	ENSG00000251288	103673178	rs223490	4	103679117	T	G	0.382704	-0.044	0.011	0.00013	-0.405237	0.0215174	4.05155e-79	0.108578	0.0277501	9.12622e-05	0.666551	20	0.0151825	1.11469	T2D	blood
ENSG00000105607	19	GCDH	13013430	rs8012	19	13010520	A	G	0.478131	0.043	0.011	0.00011	-0.458059	0.00775151	0	-0.0938743	0.0240668	9.59682e-05	0.119142	20	0.0154438	0.910397	T2D	blood
ENSG00000005955	17	ENSG00000005955	34923507	rs11650008	17	34892731	A	C	0.45328	0.043	0.011	0.00013	-0.610992	0.010707	0	-0.0703773	0.0180457	9.62121e-05	0.129202	20	0.0154438	0.932042	T2D	blood
ENSG00000112701	6	SENP6	76369611	rs62414240	6	76274825	C	T	0.524851	0.043	0.011	0.00011	0.39793	0.00766421	0	0.108059	0.0277213	9.69671e-05	0.384822	20	0.0154438	1.11411	T2D	blood
ENSG00000146830	7	GIGYF1	100282100	rs506597	7	100313420	A	G	0.111332	-0.067	0.017	0.00013	0.320764	0.0124524	2.54254e-146	-0.208876	0.0536152	9.78586e-05	0.949951	20	0.0154438	0.811496	T2D	blood
ENSG00000143882	2	ATP6V1C2	10893505	rs1734443	2	10969443	C	T	0.470179	-0.047	0.011	2.9e-05	0.0826842	0.00876301	3.88757e-21	-0.568428	0.146041	9.93154e-05	0.0673802	20	0.0154438	0.566415	T2D	blood
ENSG00000109920	11	FNBP4	47763533	rs11039337	11	47707156	C	T	0.430417	-0.044	0.011	9.4e-05	-0.1343	0.0079946	2.49031e-63	0.327626	0.0841963	9.97456e-05	0.369301	20	0.0154438	1.38767	T2D	blood
ENSG00000187626	6	ZKSCAN4	28219706	rs13200462	6	28218199	C	A	0.114314	0.059	0.015	8e-05	0.289458	0.011552	1.46457e-138	0.203829	0.0524556	0.000102015	0.706546	20	0.0156402	1.22609	T2D	blood
ENSG00000262557	16	ENSG00000262557	53526416	rs7203132	16	53429775	A	G	0.462227	-0.043	0.011	0.00011	0.396646	0.0207128	9.71599e-82	-0.108409	0.0283044	0.000128089	0.257919	20	0.0194471	0.897261	T2D	blood
ENSG00000250535	6	ENSG00000250535	31981305	rs17201431	6	31916013	C	T	0.028827	0.15	0.039	0.00014	1.20051	0.0562229	3.6885e-101	0.124947	0.0330091	0.000153562	0.050858	20	0.0224488	1.13309	T2D	blood
ENSG00000251075	4	ENSG00000251075	3070719	rs2857847	4	3046853	G	A	0.451292	0.042	0.011	0.00015	0.598499	0.0207461	5.2456e-183	0.0701756	0.0185396	0.000153601	0.239174	20	0.0224488	1.0727	T2D	blood
ENSG00000148572	10	NRBF2	64903916	rs34119992	10	64942111	C	T	0.28827	0.046	0.012	0.00012	-0.290022	0.0128597	1.26051e-112	-0.158609	0.0419696	0.000157376	0.772917	20	0.0227875	0.85333	T2D	blood
ENSG00000167930	16	FAM234A	302243	rs113345834	16	296184	A	C	0.17992	-0.057	0.015	8.8e-05	-0.321882	0.0102846	5.06244e-215	0.177083	0.0469431	0.000161752	0.26441	20	0.0232062	1.19373	T2D	blood
ENSG00000161277	19	THAP8	36535775	rs12981654	19	36524282	C	T	0.329026	0.046	0.012	0.00014	-0.163327	0.00840392	3.93469e-84	-0.281644	0.0748879	0.000169321	0.0888649	20	0.0236414	0.754542	T2D	blood
ENSG00000256875	12	ENSG00000256875	133039135	rs112683685	12	133051210	C	T	0.326044	-0.045	0.012	0.00028	1.04716	0.0194883	0	-0.0429733	0.0114874	0.000183362	0.0704826	20	0.0253753	0.957937	T2D	blood
ENSG00000197361	15	FBXL22	63892089	rs11635472	15	63975690	T	C	0.465209	0.045	0.011	4.8e-05	-0.0724942	0.00801786	1.54399e-19	-0.620739	0.166545	0.000193652	0.840486	20	0.0265643	0.537547	T2D	blood
ENSG00000053372	1	MRTO4	19582327	rs9426684	1	19585903	A	G	0.225646	-0.049	0.013	0.00011	-0.216275	0.00928731	5.97634e-120	0.226563	0.0608908	0.000198587	0.0661814	20	0.0270044	1.25428	T2D	blood
ENSG00000142208	14	AKT1	105248887	rs45490496	14	105272678	A	T	0.389662	-0.041	0.011	0.0003	-0.286334	0.00941679	4.46593e-203	0.143189	0.0387042	0.000215955	0.129316	20	0.029113	1.15395	T2D	blood
ENSG00000160799	3	CCDC12	46993358	rs148710154	3	47208986	C	T	0.367793	-0.042	0.011	0.00027	-0.118867	0.0082188	2.0815e-47	0.353337	0.0957111	0.00022276	0.100863	20	0.0297737	1.42381	T2D	blood
ENSG00000204351	6	SKIC2	31932194	rs389512	6	31947594	C	G	0.141153	-0.059	0.016	0.00032	0.737882	0.0177404	0	-0.0799586	0.0217687	0.000239632	0.060842	20	0.0317573	0.923155	T2D	blood
ENSG00000196812	6	ZSCAN16	28095099	rs9468287	6	28079741	A	C	0.101392	0.056	0.015	0.00026	0.236456	0.0121708	4.45723e-84	0.23683	0.0645973	0.000246126	0.732954	20	0.0323439	1.26723	T2D	blood
ENSG00000119431	9	HDHD3	116137489	rs3747816	9	116138013	T	C	0.180915	0.055	0.015	0.00015	-0.598343	0.0105473	0	-0.0919206	0.0251216	0.00025317	0.864097	16	0.0329334	0.912178	T2D	blood
ENSG00000165476	10	REEP3	65333003	rs36000532	10	65389209	C	G	0.254473	0.045	0.012	0.00031	-0.165353	0.0100853	2.06278e-60	-0.272146	0.0744463	0.000256582	0.453117	20	0.0329334	0.761743	T2D	blood
ENSG00000253981	8	ENSG00000253981	8097857	rs13270194	8	8378102	C	T	0.482107	0.041	0.011	0.00022	0.345569	0.0184952	6.65689e-78	0.118645	0.0324588	0.00025693	0.0731574	20	0.0329334	1.12597	T2D	blood
ENSG00000260233	11	ENSG00000260233	65336923	rs1194104	11	65339346	T	C	0.256461	0.05	0.013	7.1e-05	0.256326	0.022314	1.52991e-30	0.195064	0.053484	0.000265164	0.541825	20	0.0337125	1.21539	T2D	blood
ENSG00000184574	12	LPAR5	6736807	rs78446049	12	6732331	T	G	0.134195	0.055	0.015	0.00027	-0.347763	0.0109024	2.85533e-223	-0.158153	0.0434168	0.000269815	0.287453	20	0.0337294	0.853719	T2D	blood
ENSG00000130749	19	ZC3H4	47592226	rs62136856	19	47573527	A	G	0.312127	-0.046	0.012	0.00021	0.116588	0.010002	2.12849e-31	-0.394553	0.10835	0.00027108	0.0615841	20	0.0337294	0.673981	T2D	blood
ENSG00000095485	10	CWF19L1	102009746	rs17668357	10	102003906	C	G	0.427435	-0.04	0.011	0.00035	0.634581	0.00733182	0	-0.0630337	0.0173496	0.000279973	0.121496	20	0.0344741	0.938912	T2D	blood
ENSG00000168056	11	LTBP3	65316338	rs12789028	11	65326154	A	G	0.184891	0.051	0.014	0.00025	0.436735	0.0106054	0	0.116776	0.0321812	0.000284867	0.176139	20	0.0348027	1.12387	T2D	blood
ENSG00000108278	17	ENSG00000108278	34848813	rs4796224	17	34842521	G	A	0.450298	0.04	0.011	0.00031	-0.25841	0.00783674	1.90387e-238	-0.154793	0.042826	0.000300984	0.696383	20	0.0364867	0.856592	T2D	blood
ENSG00000125977	20	EIF2S2	32688121	rs6142101	20	32697845	G	A	0.358847	-0.04	0.011	0.00035	-0.272165	0.00878254	7.51348e-211	0.14697	0.040694	0.000304332	0.0595824	20	0.0365857	1.15832	T2D	blood
ENSG00000218048	6	ENSG00000218048	64152078	rs9352960	6	64150426	C	G	0.442346	-0.04	0.011	0.00034	-0.617531	0.0206551	2.13976e-196	0.0647741	0.0179442	0.000306479	0.624807	20	0.0365857	1.06692	T2D	blood
ENSG00000111642	12	CHD4	6697945	rs7969177	12	6712980	A	G	0.134195	0.056	0.015	0.00019	-0.148466	0.0109428	6.24998e-42	-0.377192	0.104789	0.000318775	0.785578	20	0.0375009	0.685784	T2D	blood
ENSG00000198700	1	IPO9	201825845	rs2494115	1	201832864	C	G	0.303181	0.044	0.012	0.00016	-0.1459	0.00850629	6.07246e-66	-0.301577	0.0841065	0.000336239	0.411941	20	0.038949	0.739651	T2D	blood
ENSG00000134571	11	MYBPC3	47363605	rs11039200	11	47379646	C	A	0.312127	0.043	0.012	0.00028	-0.588859	0.00794898	0	-0.0730226	0.0204022	0.000344716	0.1036	20	0.0396372	0.92958	T2D	blood
ENSG00000141140	17	ENSG00000141140	34875380	rs7222903	17	34850623	T	G	0.451292	0.04	0.011	0.00032	0.155964	0.00791946	2.43699e-86	0.256469	0.0717212	0.000349003	0.516706	20	0.0398373	1.29236	T2D	blood
ENSG00000203760	6	CENPW	126665670	rs1591805	6	126717064	A	G	0.508946	-0.042	0.011	0.00015	0.0877043	0.0087086	7.42201e-24	-0.478882	0.134133	0.000356698	0.177067	20	0.0404205	0.619476	T2D	blood
ENSG00000197579	9	TOPORS	32546546	rs12348918	9	32541532	G	A	0.254473	-0.048	0.013	0.00016	-0.127023	0.00942322	2.05658e-41	0.377884	0.106113	0.000369262	0.141781	20	0.0415433	1.45919	T2D	blood
ENSG00000146166	6	LGSN	64007869	rs9344129	6	64152801	C	T	0.442346	-0.039	0.011	0.00042	-0.40094	0.00769388	0	0.0972715	0.027499	0.000404275	0.499449	20	0.0442958	1.10216	T2D	blood
ENSG00000242288	10	BMS1P4-AGAP5	75462162	rs13013	10	75562161	C	A	0.375746	-0.042	0.011	0.0002	-0.158052	0.0168384	6.20857e-21	0.265735	0.0751351	0.000405058	0.716062	20	0.0442958	1.30439	T2D	blood
ENSG00000228265	20	ENSG00000228265	32576510	rs761233	20	32568886	A	G	0.360835	-0.04	0.011	0.00048	0.275612	0.0191971	9.63077e-47	-0.145131	0.0411714	0.000423399	0.341217	20	0.0455462	0.864909	T2D	blood
ENSG00000126091	1	ST3GAL3	44284163	rs7536221	1	44178846	G	C	0.393638	0.041	0.011	0.00026	-0.0873247	0.00807321	2.87241e-27	-0.469512	0.133236	0.000425208	0.500352	20	0.0455462	0.625307	T2D	blood
ENSG00000178809	7	TRIM73	75032308	rs62477685	7	75101707	T	A	0.444334	-0.039	0.011	0.00049	0.539866	0.0178325	2.50626e-201	-0.0722402	0.0205147	0.000429293	0.0753229	20	0.0456686	0.930307	T2D	blood
ENSG00000135974	2	C2orf49	105959742	rs4851758	2	105952417	T	C	0.11829	0.068	0.017	3.9e-05	0.135923	0.018875	5.96851e-13	0.500285	0.143071	0.000470934	0.429796	13	0.0494259	1.64919	T2D	blood
ENSG00000182511	15	FES	91432965	rs8027450	15	91418394	T	C	0.323062	0.0639	0.0063	1.7108e-24	-0.386948	0.00825084	0	-0.165138	0.0166577	3.63124e-23	0.0851336	20	2.82456e-19	0.847777	CAD	blood
ENSG00000107798	10	LIPA	91073820	rs1412444	10	91002927	T	C	0.360835	0.0559	0.0059	2.43389e-21	0.904107	0.00661267	0	0.0618289	0.00654142	3.32707e-21	0.0607823	20	1.72531e-17	1.06378	CAD	blood
ENSG00000130475	19	FCHO1	17878952	rs10402507	19	17855406	G	C	0.227634	0.0513	0.0071	3.9564e-13	-0.440887	0.0143991	6.81702e-206	-0.116356	0.0165462	2.03284e-12	0.12404	20	4.51785e-09	0.890158	CAD	blood
ENSG00000050820	16	BCAR1	75282439	rs28595463	16	75281235	T	C	0.104374	-0.0633	0.0093	1.20088e-11	0.266643	0.0127201	1.44606e-97	-0.237396	0.0366706	9.56053e-11	0.109089	20	1.23755e-07	0.788679	CAD	blood
ENSG00000213277	10	ENSG00000213277	104935581	rs10509759	10	104689665	T	A	0.0894632	-0.0667	0.0088	4.05042e-14	0.226825	0.0185076	1.56399e-34	-0.294059	0.0456163	1.14569e-10	0.134642	20	1.2731e-07	0.745233	CAD	blood
ENSG00000198324	12	PHETA1	111802632	rs11065884	12	111818701	G	A	0.224652	-0.04	0.006	3.61077e-11	0.152451	0.00935008	9.12389e-60	-0.262379	0.0425197	6.79564e-10	0.198597	20	4.80544e-07	0.769219	CAD	blood
ENSG00000196821	6	ILRUN	34609850	rs3800461	6	34616322	C	G	0.0994036	0.0561	0.0091	7.85706e-10	0.484937	0.0118147	0	0.115685	0.0189758	1.08447e-09	0.456547	20	6.75086e-07	1.12264	CAD	blood
ENSG00000119718	14	EIF2B2	75472953	rs175057	14	75489632	T	C	0.461233	-0.0342	0.0056	1.22e-09	-0.590617	0.00723562	0	0.0579056	0.00950812	1.12825e-09	0.280746	20	6.75086e-07	1.05961	CAD	blood
ENSG00000212541	1	ENSG00000212541	38457187	rs61776719	1	38461319	C	A	0.467197	-0.0367	0.006	7.67096e-10	0.526913	0.0193611	4.31615e-163	-0.069651	0.0116712	2.40482e-09	0.583057	20	1.24706e-06	0.932719	CAD	blood
ENSG00000244754	13	N4BP2L2	33059762	rs9337	13	33091241	C	G	0.399602	-0.0359	0.006	2.65002e-09	0.326364	0.00884433	4.46966e-298	-0.11	0.0186245	3.50097e-09	0.601046	20	1.75692e-06	0.895834	CAD	blood
ENSG00000119684	14	MLH3	75499351	rs175065	14	75494983	C	T	0.452286	-0.0325	0.0056	8.42597e-09	-0.490795	0.00747977	0	0.0662191	0.0114546	7.42564e-09	0.433412	20	3.39767e-06	1.06846	CAD	blood
ENSG00000183520	1	UTP11	38482713	rs4360494	1	38455891	G	C	0.471173	-0.0344	0.0059	4.41601e-09	0.241517	0.00803537	1.77936e-198	-0.142433	0.0248843	1.0416e-08	0.156106	20	4.62979e-06	0.867246	CAD	blood
ENSG00000151465	10	CDC123	12265276	rs36062557	10	12307827	C	T	0.456262	0.0322	0.0057	1.217e-08	0.344734	0.0115277	1.70945e-196	0.0934054	0.0168269	2.84123e-08	0.296051	20	1.05241e-05	1.09791	CAD	blood
ENSG00000260091	4	ENSG00000260091	120330938	rs6820115	4	120398182	C	T	0.318091	-0.0332	0.006	3.19102e-08	0.752337	0.0185061	0	-0.0441292	0.00804869	4.18695e-08	0.773519	10	1.44747e-05	0.95683	CAD	blood
ENSG00000198270	12	TMEM116	112410027	rs4767068	12	112281013	G	A	0.167992	-0.0351	0.0064	4.36496e-08	0.479839	0.00986992	0	-0.0731495	0.0134224	5.04243e-08	0.244435	9	1.66905e-05	0.929462	CAD	blood
ENSG00000203760	6	CENPW	126665670	rs1591805	6	126717064	A	G	0.508946	0.037	0.0058	1.17401e-10	0.0877043	0.0087086	7.42201e-24	0.421872	0.0782822	7.08041e-08	0.114334	20	2.11827e-05	1.52481	CAD	blood
ENSG00000203288	1	TDRKH-AS1	151765079	rs11204884	1	151742333	A	G	0.138171	-0.0456	0.0078	5.85194e-09	-0.347951	0.0281664	4.66949e-35	0.131053	0.0248005	1.26191e-07	0.310409	20	3.50563e-05	1.14003	CAD	blood
ENSG00000164535	7	DAGLB	6486289	rs13235365	7	6456091	T	C	0.238569	-0.0349	0.0066	1.071e-07	0.625471	0.00872303	0	-0.0557979	0.0105807	1.33804e-07	0.74092	20	3.65191e-05	0.94573	CAD	blood
ENSG00000180530	21	NRIP1	16385438	rs2823165	21	16594253	C	T	0.464215	0.0302	0.0056	8.818e-08	-0.147677	0.00791436	1.05913e-77	-0.2045	0.0394725	2.20913e-07	0.0771694	20	5.825e-05	0.815055	CAD	blood
ENSG00000072310	17	SREBF1	17727019	rs9891957	17	17744439	G	A	0.415507	0.0305	0.0059	2.77e-07	-0.34167	0.00789454	0	-0.0892673	0.0173909	2.85153e-07	0.348391	20	7.27233e-05	0.914601	CAD	blood
ENSG00000270018	12	ENSG00000270018	112335425	rs60505450	12	112258579	G	A	0.0944334	-0.0507	0.0091	2.95699e-08	-0.409136	0.031325	5.50011e-39	0.12392	0.0241811	2.98079e-07	0.363289	13	7.47938e-05	1.13193	CAD	blood
ENSG00000143387	1	CTSK	150774741	rs2089081	1	150800117	T	C	0.487078	-0.0288	0.0057	3.98401e-07	0.627282	0.00757697	0	-0.0459124	0.00910373	4.57696e-07	0.0733914	20	0.00010557	0.955126	CAD	blood
ENSG00000248280	4	ENSG00000248280	120366514	rs7656252	4	120404268	C	T	0.284294	-0.032	0.0063	3.19897e-07	0.813521	0.0196177	0	-0.0393352	0.00780199	4.61448e-07	0.102138	7	0.00010557	0.961428	CAD	blood
ENSG00000164048	3	ZNF589	48311666	rs11130162	3	48297611	G	A	0.327038	-0.0289	0.0058	7.29995e-07	0.810487	0.00755452	0	-0.0356576	0.00716391	6.44463e-07	0.096187	20	0.00014121	0.964971	CAD	blood
ENSG00000153487	13	ING1	111369252	rs9521916	13	111385509	G	A	0.249503	0.0352	0.007	4.91304e-07	-0.297584	0.00954051	1.38497e-213	-0.118286	0.0238265	6.88886e-07	0.121405	20	0.000146808	0.888442	CAD	blood
ENSG00000099991	22	CABIN1	24491119	rs5760216	22	24539734	A	G	0.0576541	-0.0589	0.0115	2.97598e-07	0.280914	0.0149446	7.991e-79	-0.209673	0.0424303	7.74907e-07	0.130494	20	0.000160736	0.810849	CAD	blood
ENSG00000168477	6	TNXB	32046021	rs2269426	6	32076499	A	G	0.412525	0.0285	0.0057	5.09906e-07	0.434818	0.0181727	1.60399e-126	0.0655446	0.0133921	9.86662e-07	0.178051	20	0.000196789	1.06774	CAD	blood
ENSG00000070915	16	SLC12A3	56924440	rs56228609	16	56987765	T	C	0.286282	-0.0372	0.0062	1.91699e-09	-0.108513	0.0129754	6.11429e-17	0.342815	0.0703195	1.08751e-06	0.0797062	20	0.000211481	1.40891	CAD	blood
ENSG00000229759	3	ENSG00000229759	48298134	rs6796490	3	48237104	G	T	0.33002	-0.0286	0.0059	1.044e-06	0.843381	0.0177394	0	-0.0339111	0.00703192	1.41801e-06	0.131105	20	0.000269025	0.966657	CAD	blood
ENSG00000229453	3	SPINK8	48359083	rs9846818	3	48375685	T	C	0.32505	-0.0287	0.0058	9.16094e-07	0.190283	0.00928792	2.8004e-93	-0.150828	0.0313573	1.50956e-06	0.0684186	20	0.000282943	0.859996	CAD	blood
ENSG00000164096	4	C4orf3	120221903	rs28580295	4	120278873	T	C	0.422465	-0.028	0.0058	1.58402e-06	0.303114	0.00860644	1.00586e-271	-0.0923744	0.0193136	1.72815e-06	0.440557	18	0.000316121	0.911764	CAD	blood
ENSG00000174564	3	IL20RB	136697499	rs71630059	3	136581611	A	G	0.238569	-0.0496	0.007	1.38707e-12	-0.0645984	0.0100355	1.2186e-10	0.767821	0.161154	1.89305e-06	0.639871	20	0.000334661	2.15507	CAD	blood
ENSG00000256269	11	HMBS	118959917	rs4614	11	118952371	G	A	0.360835	0.0274	0.0058	2.11602e-06	0.360467	0.00789401	0	0.0760126	0.0161761	2.61365e-06	0.134725	20	0.00045686	1.07898	CAD	blood
ENSG00000257595	12	LINC02356	111824100	rs3742004	12	111798553	G	A	0.210736	-0.0302	0.0061	6.14794e-07	0.350588	0.0245538	2.98372e-46	-0.0861409	0.0184156	2.90231e-06	0.0956599	20	0.00050168	0.917465	CAD	blood
ENSG00000100296	22	THOC5	29926536	rs73159006	22	29923084	G	A	0.242545	0.0319	0.0067	1.67699e-06	-0.223084	0.00965437	3.93739e-118	-0.142996	0.0306645	3.11283e-06	0.665886	20	0.00052973	0.866758	CAD	blood
ENSG00000073711	3	PPP2R3A	135775624	rs12695644	3	135844938	T	C	0.222664	0.0317	0.0064	8.93306e-07	0.122249	0.00914342	9.02988e-41	0.259306	0.055829	3.40652e-06	0.175074	20	0.000569841	1.29603	CAD	blood
ENSG00000228782	17	ENSG00000228782	45548896	rs58512566	17	45523858	C	T	0.483101	-0.0267	0.0057	2.39502e-06	-0.433725	0.0168152	1.04609e-146	0.0615597	0.0133569	4.04946e-06	0.922874	20	0.000665145	1.06349	CAD	blood
ENSG00000118197	1	DDX59	200616060	rs4437908	1	200648439	G	A	0.424453	0.0261	0.0057	4.394e-06	-0.617537	0.00725524	0	-0.0422646	0.00924356	4.82317e-06	0.75369	20	0.000765654	0.958616	CAD	blood
ENSG00000141452	18	RMC1	21097609	rs1788799	18	21124945	C	G	0.347913	0.0251	0.0055	5.23902e-06	-0.310603	0.00909683	1.63579e-255	-0.0808106	0.017865	6.08509e-06	0.276824	20	0.000937285	0.922368	CAD	blood
ENSG00000108788	17	MLX	40722171	rs60929812	17	40759448	A	G	0.265408	0.0286	0.0061	3.19698e-06	0.147913	0.00883589	6.69887e-63	0.193357	0.0428275	6.33802e-06	0.186545	20	0.000966673	1.21332	CAD	blood
ENSG00000170145	11	SIK2	111537346	rs567859	11	111486738	A	G	0.341948	0.0284	0.0062	5.44302e-06	0.225513	0.00863088	1.72565e-150	0.125935	0.0279122	6.42688e-06	0.0828388	20	0.000970709	1.13421	CAD	blood
ENSG00000212293	13	LOC124903256	32994590	rs2146994	13	33014487	C	A	0.382704	0.0254	0.0057	8.09599e-06	-0.74929	0.0177456	0	-0.0338988	0.00764945	9.35669e-06	0.0614266	20	0.0013478	0.966669	CAD	blood
ENSG00000011422	19	PLAUR	44162473	rs4760	19	44153100	G	A	0.149105	0.0404	0.0085	1.80801e-06	0.136305	0.0118193	9.05824e-31	0.296395	0.0674488	1.11098e-05	0.253975	17	0.00154317	1.345	CAD	blood
ENSG00000164463	5	CREBRF	172524823	rs2544580	5	172569015	T	A	0.503976	0.0252	0.0057	1.12899e-05	-0.308063	0.00873956	3.52926e-272	-0.0818016	0.0186477	1.15092e-05	0.299706	20	0.0015845	0.921455	CAD	blood
ENSG00000105767	19	CADM4	44135255	rs4760	19	44153100	G	A	0.149105	0.0404	0.0085	1.80801e-06	0.134159	0.0118202	7.4163e-30	0.301135	0.0686885	1.16486e-05	0.137664	17	0.00158649	1.35139	CAD	blood
ENSG00000171132	2	PRKCE	46146806	rs687914	2	45878760	T	G	0.22167	0.0311	0.0068	4.55502e-06	0.142569	0.00932284	8.59254e-53	0.218141	0.0497837	1.17722e-05	0.305107	20	0.00158649	1.24376	CAD	blood
ENSG00000131470	17	PSMC3IP	40727091	rs12938909	17	40787764	G	C	0.266402	0.0299	0.0062	1.25499e-06	0.0901918	0.00896325	8.09992e-24	0.331516	0.0762296	1.36816e-05	0.296057	20	0.00175905	1.39308	CAD	blood
ENSG00000105856	7	HBP1	106826190	rs4730220	7	106809056	G	A	0.361829	0.0266	0.006	1.05099e-05	-0.151043	0.00840662	3.52029e-72	-0.176108	0.0409151	1.6756e-05	0.0669804	20	0.00202943	0.838527	CAD	blood
ENSG00000099998	22	GGT5	24628366	rs35146655	22	24605938	G	A	0.0596421	-0.0509	0.011	3.54699e-06	0.170999	0.0146073	1.18189e-31	-0.297662	0.069171	1.68282e-05	0.391907	19	0.00202943	0.742552	CAD	blood
ENSG00000161395	17	PGAP3	37840212	rs2952152	17	37832735	T	C	0.318091	0.0259	0.006	1.726e-05	0.354957	0.00822543	0	0.0729666	0.0169878	1.74511e-05	0.0514553	20	0.00207242	1.07569	CAD	blood
ENSG00000166689	11	PLEKHA7	16917916	rs10734250	11	17027555	G	A	0.402584	0.0257	0.0059	1.163e-05	0.193425	0.00815899	3.05347e-124	0.132868	0.0310134	1.83386e-05	0.216006	20	0.00216132	1.1421	CAD	blood
ENSG00000197256	19	KANK2	11291705	rs147762096	19	11294818	T	C	0.0675944	0.0529	0.0119	8.63993e-06	-0.268767	0.0169623	1.52218e-56	-0.196825	0.0459858	1.8679e-05	0.141901	20	0.00217566	0.821334	CAD	blood
ENSG00000133246	19	PRAM1	8561468	rs7508201	19	8559154	T	G	0.260437	0.0274	0.0063	1.60602e-05	-0.282496	0.0132216	2.75675e-101	-0.0969925	0.0227585	2.02779e-05	0.140445	20	0.00225331	0.907563	CAD	blood
ENSG00000167085	17	PHB1	47486830	rs6917	17	47481543	A	G	0.212724	-0.033	0.0073	6.18899e-06	-0.126823	0.0102472	3.5072e-35	0.260205	0.0612801	2.17457e-05	0.074963	20	0.00232769	1.2972	CAD	blood
ENSG00000158604	7	TMED4	44619689	rs217371	7	44613103	G	A	0.4334	-0.0222	0.0052	1.85802e-05	-0.317495	0.00785125	0	0.0699223	0.0164692	2.17974e-05	0.053466	20	0.00232769	1.07242	CAD	blood
ENSG00000135862	1	LAMC1	183053661	rs11588675	1	182988052	T	C	0.426441	0.024	0.0057	2.23702e-05	-0.592862	0.00736977	0	-0.0404816	0.00962755	2.61347e-05	0.356456	20	0.0027266	0.960327	CAD	blood
ENSG00000187860	22	CCDC157	30763635	rs4820005	22	30744504	C	T	0.253479	0.0297	0.0067	1.05099e-05	-0.137893	0.0104164	5.29395e-40	-0.215385	0.0512402	2.62898e-05	0.242421	20	0.0027266	0.806231	CAD	blood
ENSG00000109919	11	MTCH2	47651521	rs143001834	11	47722571	A	G	0.0636183	0.0566	0.0127	8.8369e-06	-0.23929	0.0197353	7.78603e-34	-0.236533	0.0565452	2.87597e-05	0.0515319	20	0.00296301	0.78936	CAD	blood
ENSG00000172548	5	NIPAL4	156894376	rs2098670	5	156886698	T	C	0.347913	-0.0255	0.0059	1.65798e-05	-0.145129	0.00912598	6.05954e-57	0.175706	0.0421283	3.03605e-05	0.271526	20	0.003067	1.19209	CAD	blood
ENSG00000158710	1	TAGLN2	159891709	rs2789422	1	159892088	A	G	0.429423	-0.0248	0.0059	2.34801e-05	-0.248279	0.00800751	4.50278e-211	0.0998876	0.0239809	3.1096e-05	0.092701	18	0.00310103	1.10505	CAD	blood
ENSG00000129351	19	ILF3	10784015	rs12610411	19	10893074	A	G	0.360835	-0.0358	0.0061	3.90104e-09	0.05054	0.00858413	3.9184e-09	-0.70835	0.170419	3.23134e-05	0.0762363	20	0.00320191	0.492456	CAD	blood
ENSG00000054356	2	PTPRN	220164357	rs11887718	2	220160077	C	T	0.173956	-0.0307	0.0074	3.77798e-05	0.373853	0.0110261	5.41656e-252	-0.0821179	0.0199415	3.82278e-05	0.458042	20	0.00364852	0.921163	CAD	blood
ENSG00000185614	3	INKA1	49841575	rs2352974	3	49890613	T	C	0.466203	0.0242	0.0057	2.064e-05	-0.137057	0.00886776	6.91639e-54	-0.176569	0.0431292	4.24067e-05	0.17522	20	0.00395108	0.838141	CAD	blood
ENSG00000213085	1	CFAP45	159856053	rs2789422	1	159892088	A	G	0.429423	-0.0248	0.0059	2.34801e-05	-0.158941	0.00886026	5.89207e-72	0.156033	0.0381263	4.26677e-05	0.158348	18	0.00395108	1.16886	CAD	blood
ENSG00000108774	17	RAB5C	40292014	rs2285657	17	40272594	A	C	0.235586	0.0325	0.0067	1.31099e-06	0.116077	0.0153128	3.4449e-14	0.279985	0.0685262	4.39217e-05	0.0508095	20	0.00401935	1.32311	CAD	blood
ENSG00000112701	6	SENP6	76369611	rs62414240	6	76274825	C	T	0.524851	0.0229	0.0056	4.58005e-05	0.39793	0.00766421	0	0.0575477	0.0141164	4.5687e-05	0.0637983	20	0.00415645	1.05924	CAD	blood
ENSG00000124226	20	RNF114	48561688	rs601849	20	48498704	T	C	0.16501	0.0308	0.0075	3.77798e-05	0.322935	0.0118454	1.18148e-163	0.0953753	0.0234865	4.88937e-05	0.529943	20	0.00433557	1.10007	CAD	blood
ENSG00000113441	5	LNPEP	96322158	rs2617439	5	96275154	A	G	0.405567	0.0237	0.0058	4.54695e-05	0.312487	0.00868432	1.5486e-283	0.0758432	0.0186801	4.90493e-05	0.157661	20	0.00433557	1.07879	CAD	blood
ENSG00000198901	15	PRC1	91524064	rs113028686	15	91537820	A	G	0.0168986	0.0847	0.0204	3.38197e-05	0.541709	0.0305047	1.48929e-70	0.156357	0.0386742	5.27878e-05	0.760335	20	0.00463966	1.16924	CAD	blood
ENSG00000137310	6	TCF19	31130627	rs114881571	6	31128605	T	C	0.112326	0.0442	0.0109	4.97496e-05	0.900721	0.0188554	0	0.0490718	0.0121449	5.33341e-05	0.0847857	20	0.00466134	1.0503	CAD	blood
ENSG00000267342	17	ENSG00000267342	73894685	rs3760128	17	73886888	G	A	0.349901	-0.0229	0.0054	2.55e-05	-0.275678	0.0210705	4.08619e-39	0.0830679	0.0205913	5.48065e-05	0.126505	20	0.00471589	1.08662	CAD	blood
ENSG00000164308	5	ERAP2	96233531	rs2910686	5	96252589	C	T	0.426441	0.023	0.0057	5.45205e-05	1.0119	0.00618304	0	0.0227296	0.00563469	5.48676e-05	0.231434	20	0.00471589	1.02299	CAD	blood
ENSG00000104497	8	SNX16	82733458	rs12676438	8	82765563	C	T	0.406561	0.0234	0.0058	5.59603e-05	0.664765	0.00718588	0	0.0352004	0.00873319	5.56225e-05	0.521257	20	0.0047545	1.03583	CAD	blood
ENSG00000134242	1	PTPN22	114385407	rs2884603	1	114427450	G	A	0.374751	0.024	0.0059	5.18394e-05	0.199344	0.00821528	4.5926e-130	0.120395	0.0300101	6.02538e-05	0.06766	20	0.00503962	1.12794	CAD	blood
ENSG00000246889	11	ENSG00000246889	70231473	rs61887436	11	70243337	T	C	0.140159	-0.0394	0.0084	3.071e-06	0.219624	0.0285255	1.3692e-14	-0.179398	0.0447859	6.18414e-05	0.277436	16	0.0050903	0.835773	CAD	blood
ENSG00000143951	2	WDPCP	63701747	rs12618974	2	63607443	T	C	0.296223	0.0259	0.0064	5.08897e-05	0.252869	0.00975477	3.70464e-148	0.102425	0.0256161	6.37602e-05	0.127661	20	0.00522062	1.10785	CAD	blood
ENSG00000141101	16	NOB1	69782306	rs1469908	16	69764412	C	T	0.428429	0.026	0.0057	5.43e-06	-0.0743608	0.00901015	1.5447e-16	-0.349647	0.087582	6.54576e-05	0.172638	20	0.00531732	0.704937	CAD	blood
ENSG00000157933	1	SKI	2200846	rs263535	1	2177727	C	T	0.38171	-0.0258	0.0058	9.56093e-06	0.0793676	0.00878932	1.7167e-19	-0.32507	0.0814633	6.59666e-05	0.0738634	20	0.00531732	0.722477	CAD	blood
ENSG00000014641	2	MDH1	63825037	rs262489	2	63836267	G	A	0.295229	0.0266	0.0064	3.58897e-05	0.175877	0.0131177	5.45772e-41	0.151242	0.0380974	7.19084e-05	0.0812676	20	0.00569047	1.16328	CAD	blood
ENSG00000090612	12	ZNF268	133745634	rs62644541	12	133780851	C	G	0.238569	0.0268	0.0066	5.69705e-05	0.185265	0.0101666	3.40287e-74	0.144658	0.0364985	7.389e-05	0.675199	20	0.00580559	1.15564	CAD	blood
ENSG00000245556	5	SCAMP1-AS1	77647260	rs67590667	5	77707790	G	A	0.255467	-0.0252	0.0063	7.39503e-05	-0.430313	0.0207364	1.18581e-95	0.058562	0.01491	8.57625e-05	0.105075	20	0.00660499	1.06031	CAD	blood
ENSG00000264584	1	ENSG00000264584	150541597	rs10888385	1	150574302	T	C	0.451292	-0.0294	0.0057	2.14798e-07	0.121179	0.0200296	1.4485e-09	-0.242617	0.0618121	8.6705e-05	0.450794	20	0.00661211	0.784572	CAD	blood
ENSG00000235231	22	ENSG00000235231	24373580	rs2097433	22	24296894	A	G	0.4334	0.0239	0.0061	8.19596e-05	-0.745056	0.0135846	0	-0.0320781	0.00820817	9.3035e-05	0.600082	20	0.00694451	0.968431	CAD	blood
ENSG00000215251	20	FASTKD5	3133854	rs8114052	20	3113688	G	A	0.464215	0.0227	0.0057	7.43396e-05	0.176781	0.00874246	6.39741e-91	0.128407	0.0328626	9.32958e-05	0.909335	20	0.00694451	1.13702	CAD	blood
ENSG00000145214	4	DGKQ	966679	rs1377586	4	961373	A	G	0.44831	-0.0226	0.0058	8.67801e-05	0.801478	0.00771382	0	-0.0281979	0.00724172	9.86801e-05	0.443021	20	0.00731032	0.972196	CAD	blood
ENSG00000118620	19	ZNF430	21223141	rs35717293	19	21912755	A	G	0.441352	-0.0225	0.0057	8.29908e-05	0.183593	0.0080184	5.04637e-116	-0.122554	0.031505	0.000100251	0.0625807	20	0.00739153	0.884658	CAD	blood
ENSG00000074695	18	LMAN1	57011124	rs1984357	18	57022203	C	G	0.28827	0.0242	0.0062	9.63607e-05	0.447595	0.0107267	0	0.0540668	0.0139123	0.0001018	0.143553	20	0.00747032	1.05556	CAD	blood
ENSG00000104147	15	OIP5	41613142	rs11070327	15	41602866	A	G	0.510934	0.0231	0.0057	5.79802e-05	0.0990955	0.00796575	1.58111e-35	0.233108	0.0604955	0.000116528	0.436861	20	0.0083158	1.26252	CAD	blood
ENSG00000123600	2	METTL8	172235536	rs11691073	2	172182957	C	T	0.239563	-0.0264	0.0068	9.90193e-05	-0.2796	0.0091722	4.32537e-204	0.0944207	0.0245169	0.000117519	0.0749914	20	0.0083158	1.09902	CAD	blood
ENSG00000147894	9	C9orf72	27560204	rs774358	9	27559997	T	A	0.281312	-0.0243	0.0063	0.000110601	-0.564992	0.0084538	0	0.0430095	0.0111692	0.000117764	0.731501	20	0.0083158	1.04395	CAD	blood
ENSG00000197020	19	ZNF100	21927999	rs8102320	19	21936885	A	G	0.44334	-0.022	0.0057	0.000114201	0.591001	0.010839	0	-0.037225	0.00966878	0.00011811	0.203079	20	0.0083158	0.963459	CAD	blood
ENSG00000179195	12	ZNF664	124478189	rs7958691	12	124440743	T	G	0.368787	-0.0235	0.006	9.20598e-05	-0.176586	0.00846084	9.82554e-97	0.133079	0.0345708	0.000118373	0.286213	20	0.0083158	1.14234	CAD	blood
ENSG00000139567	12	ACVRL1	52308918	rs2293092	12	52317075	A	G	0.130219	0.0298	0.0077	0.000112001	-0.424789	0.0121851	2.85062e-266	-0.0701525	0.018238	0.000119817	0.186134	20	0.0083158	0.932252	CAD	blood
ENSG00000132793	20	LPIN3	39979391	rs6129731	20	39660687	C	A	0.298211	0.0305	0.006	4.05303e-07	0.0510504	0.00867762	4.02901e-09	0.597449	0.155329	0.000119888	0.180815	20	0.0083158	1.81748	CAD	blood
ENSG00000173039	11	RELA	65425816	rs4645917	11	65481640	A	G	0.11332	-0.0466	0.0092	4.28401e-07	0.0804386	0.0136138	3.4503e-09	-0.579324	0.150647	0.000120271	0.127387	20	0.0083158	0.560277	CAD	blood
ENSG00000138131	10	LOXL4	100017727	rs1983865	10	100016339	T	C	0.450298	-0.0256	0.0056	5.82103e-06	0.0556637	0.00808666	5.84409e-12	-0.459904	0.120769	0.000140026	0.412229	20	0.00959641	0.631344	CAD	blood
ENSG00000184674	22	ENSG00000184674	24380406	rs9612520	22	24269459	G	T	0.436382	0.0217	0.0057	0.0001494	-0.790113	0.00726992	0	-0.0274644	0.00721858	0.000141985	0.851681	20	0.00968801	0.972909	CAD	blood
ENSG00000146731	7	CCT6A	56125502	rs10255049	7	56121304	G	A	0.351889	0.023	0.006	0.0001287	0.255742	0.00843216	4.69723e-202	0.0899342	0.0236477	0.000142909	0.856536	20	0.00969939	1.0941	CAD	blood
ENSG00000250654	12	ENSG00000250654	54473154	rs7969993	12	54475896	T	C	0.403579	-0.0248	0.006	4.15002e-05	0.139026	0.0146609	2.47551e-21	-0.178384	0.0470789	0.000151231	0.131552	20	0.0100543	0.836621	CAD	blood
ENSG00000176973	11	FAM89B	65340744	rs11227226	11	65330510	T	C	0.0477137	0.0451	0.0118	0.0001356	-0.471261	0.0173327	8.7395e-163	-0.0957007	0.0252854	0.000153819	0.236453	20	0.0101397	0.908736	CAD	blood
ENSG00000127415	4	IDUA	989550	rs11724804	4	965779	A	G	0.441352	-0.0222	0.0058	0.0001232	0.288681	0.0118808	2.04807e-130	-0.0769014	0.0203391	0.000156223	0.691623	20	0.0102547	0.925981	CAD	blood
ENSG00000181019	16	NQO1	69750876	rs2917667	16	69763778	A	G	0.106362	0.0316	0.0083	0.0001356	0.363781	0.0120637	9.22327e-200	0.0868654	0.022997	0.000158574	0.584176	20	0.0102845	1.09075	CAD	blood
ENSG00000136715	2	SAP130	128742242	rs114192718	2	128785663	T	C	0.0646123	0.045	0.0117	0.0001128	-0.313114	0.0156372	3.43017e-89	-0.143718	0.0380497	0.000158661	0.629864	20	0.0102845	0.866132	CAD	blood
ENSG00000236493	10	ENSG00000236493	94429001	rs2185756	10	94430497	C	A	0.427435	-0.0219	0.0057	0.000129199	0.427353	0.0212529	6.28054e-90	-0.0512457	0.0135792	0.000160758	0.173935	20	0.0103772	0.950045	CAD	blood
ENSG00000134852	4	CLOCK	56353687	rs11133386	4	56327487	T	A	0.342942	-0.022	0.0058	0.000148102	0.225979	0.00840611	3.4992e-159	-0.0973542	0.0259203	0.00017272	0.128526	20	0.0110576	0.907235	CAD	blood
ENSG00000241528	22	ENSG00000241528	30772396	rs5753106	22	30771855	G	A	0.254473	0.0288	0.0068	2.05902e-05	-0.19979	0.0248706	9.49627e-16	-0.144151	0.0384763	0.000179329	0.341186	20	0.011387	0.865757	CAD	blood
ENSG00000102755	13	FLT1	28971877	rs56728557	13	29029431	A	G	0.146123	-0.0299	0.0079	0.000169602	-0.369673	0.0163762	7.84079e-113	0.0808824	0.0216686	0.000189432	0.17521	20	0.0119005	1.08424	CAD	blood
ENSG00000183784	9	DOCK8-AS1	214500	rs573246	9	204014	G	A	0.432406	-0.0216	0.0057	0.0001493	0.167663	0.00796013	1.7455e-98	-0.12883	0.0345427	0.000191789	0.439586	20	0.0119826	0.879123	CAD	blood
ENSG00000117676	1	RPS6KA1	26878886	rs4970485	1	26871200	T	C	0.222664	-0.0252	0.0067	0.0001869	0.247067	0.00958056	1.19651e-146	-0.101997	0.027405	0.000197794	0.0847064	20	0.0123083	0.903032	CAD	blood
ENSG00000235750	1	KIAA0040	175144129	rs1057302	1	175126423	G	A	0.446322	-0.0216	0.0058	0.000190902	-0.53561	0.00810579	0	0.0403278	0.010846	0.000200618	0.217501	20	0.012385	1.04115	CAD	blood
ENSG00000099977	22	DDT	24318107	rs5760119	22	24266831	G	C	0.390656	0.0212	0.0057	0.000213501	-0.76458	0.00687521	0	-0.0277276	0.00745924	0.000201427	0.510148	20	0.0123858	0.972653	CAD	blood
ENSG00000213420	7	GPC2	99771112	rs34130487	7	99759205	T	C	0.281312	0.0247	0.0063	8.09003e-05	0.102035	0.00885647	1.03401e-30	0.242073	0.0652205	0.000205948	0.131319	20	0.0125991	1.27389	CAD	blood
ENSG00000115825	2	PRKD3	37514798	rs10177970	2	37512968	C	T	0.312127	0.0219	0.0059	0.000201201	0.324077	0.00808337	0	0.0675765	0.0182834	0.000218974	0.248449	20	0.0132505	1.06991	CAD	blood
ENSG00000119242	12	CCDC92	124430292	rs3768	12	124499839	T	C	0.222664	-0.0276	0.0074	0.000179498	0.278873	0.0102516	6.0182e-163	-0.0989697	0.0267836	0.000219749	0.0525677	20	0.0132505	0.90577	CAD	blood
ENSG00000179981	18	TSHZ1	72962307	rs9240	18	72910687	C	T	0.468191	0.0217	0.0058	0.000181401	-0.182725	0.00806446	1.16348e-113	-0.118758	0.0321716	0.000223029	0.10266	20	0.0133042	0.888023	CAD	blood
ENSG00000170464	5	DNAJC18	138762229	rs3923060	5	138775301	C	T	0.294235	-0.0234	0.0063	0.0002073	0.298133	0.00899264	5.1265e-241	-0.0784885	0.0212637	0.000223205	0.835203	20	0.0133042	0.924513	CAD	blood
ENSG00000259953	9	ENSG00000259953	114797422	rs10817276	9	114933834	A	G	0.34493	0.0222	0.006	0.000209701	-0.675802	0.0179471	0	-0.0328499	0.0089211	0.00023117	0.0829473	20	0.0136224	0.967684	CAD	blood
ENSG00000110880	12	CORO1C	109082128	rs4964747	12	109144457	T	C	0.281312	0.0224	0.0061	0.000243299	-0.396116	0.00831456	0	-0.056549	0.0154452	0.000250967	0.196975	20	0.0146228	0.94502	CAD	blood
ENSG00000180011	18	PTGR3	72914183	rs4891245	18	72907648	G	A	0.449304	0.0212	0.0058	0.000265399	-0.595596	0.00734557	0	-0.0355946	0.00974804	0.00026075	0.435901	20	0.015024	0.965031	CAD	blood
ENSG00000125971	20	DYNLRB1	33116488	rs819168	20	32903845	T	G	0.0735586	-0.0459	0.0106	1.53901e-05	-0.0995278	0.0147157	1.3479e-11	0.461177	0.126461	0.000265527	0.177758	20	0.0152428	1.58594	CAD	blood
ENSG00000260686	5	ENSG00000260686	122169139	rs10069676	5	122110593	A	G	0.352883	-0.023	0.0061	0.000168799	-0.28236	0.0201326	1.0961e-44	0.0814563	0.0223707	0.000271368	0.359963	20	0.0154102	1.08487	CAD	blood
ENSG00000166507	10	NDST2	75566629	rs11000785	10	75575963	T	C	0.243539	-0.0227	0.0062	0.000229599	-0.297042	0.00854317	7.00822e-265	0.0764201	0.0209878	0.000271414	0.478781	20	0.0154102	1.07942	CAD	blood
ENSG00000198182	19	ZNF607	38195738	rs6508739	19	38150755	A	G	0.387674	-0.0214	0.0057	0.000197101	-0.120127	0.00808926	6.93614e-50	0.178145	0.0489427	0.000272782	0.35728	20	0.0154315	1.195	CAD	blood
ENSG00000138231	3	DBR1	137886822	rs6774473	3	137869108	A	G	0.321074	0.0237	0.006	7.97003e-05	-0.0787646	0.00849562	1.84061e-20	-0.300897	0.0828019	0.000279135	0.440392	20	0.0157337	0.740154	CAD	blood
ENSG00000262539	17	ENSG00000262539	44337444	rs199439	17	44793503	G	A	0.224652	0.0266	0.0073	0.000263797	0.574644	0.0133218	0	0.0462895	0.0127488	0.000282431	0.103307	20	0.015862	1.04738	CAD	blood
ENSG00000218537	22	ENSG00000218537	24238865	rs5751776	22	24266954	A	C	0.39165	0.0207	0.0057	0.000309899	-0.798707	0.0131754	0	-0.0259169	0.00714933	0.000288872	0.217462	20	0.0161133	0.974416	CAD	blood
ENSG00000150627	4	WDR17	177045481	rs72706320	4	176976526	C	G	0.100398	-0.0362	0.0092	8.077e-05	0.187002	0.0200637	1.159e-20	-0.193581	0.0534018	0.000288977	0.140275	20	0.0161133	0.824003	CAD	blood
ENSG00000182179	3	UBA7	49847009	rs7374277	3	49784777	T	C	0.474155	0.0203	0.0056	0.000311997	-0.582424	0.00732751	0	-0.0348543	0.00962498	0.000293199	0.0966111	20	0.0162324	0.965746	CAD	blood
ENSG00000164938	8	TP53INP1	95949919	rs10956933	8	95967688	G	C	0.56163	-0.0204	0.0056	0.000284499	-0.253174	0.00783716	6.08707e-229	0.080577	0.0222594	0.000294701	0.199015	20	0.0162577	1.08391	CAD	blood
ENSG00000120899	8	PTK2B	27242951	rs6987305	8	27208126	A	G	0.34493	-0.021	0.0058	0.000278798	0.436579	0.00791937	0	-0.0481013	0.0133137	0.000302785	0.436471	20	0.0166446	0.953037	CAD	blood
ENSG00000196968	10	FUT11	75535435	rs2271271	10	75558867	G	A	0.242545	-0.0231	0.0062	0.000181999	-0.134198	0.00945084	9.21381e-46	0.172133	0.0477642	0.000313581	0.207772	20	0.0170573	1.18784	CAD	blood
ENSG00000168765	1	GSTM4	110203410	rs11101980	1	110193645	G	T	0.408549	0.0209	0.0058	0.000338797	-0.690845	0.0078282	0	-0.0302528	0.00840252	0.000317669	0.115045	20	0.0172001	0.9702	CAD	blood
ENSG00000040633	17	PHF23	7140694	rs1215	17	7163350	G	A	0.137177	0.0299	0.0082	0.000276898	-0.25174	0.0112831	2.87667e-110	-0.118773	0.0330054	0.000319935	0.443398	20	0.0172223	0.888009	CAD	blood
ENSG00000204371	6	EHMT2	31856500	rs3020644	6	31894626	G	A	0.392644	0.022	0.0053	3.32399e-05	-0.0882345	0.0123664	9.67869e-13	-0.249336	0.0694928	0.00033331	0.731072	20	0.017781	0.779318	CAD	blood
ENSG00000175220	11	ARHGAP1	46710397	rs72910085	11	46386816	A	G	0.135189	0.0324	0.0087	0.000204701	0.168598	0.0126086	8.86136e-41	0.192173	0.0535661	0.000333743	0.214548	20	0.017781	1.21188	CAD	blood
ENSG00000186409	1	CCDC30	43024668	rs55861965	1	42925080	C	T	0.351889	-0.022	0.0058	0.0001388	-0.092016	0.00839654	6.02946e-28	0.239089	0.0667015	0.000337773	0.176009	20	0.0179342	1.27009	CAD	blood
ENSG00000185627	11	PSMD13	244764	rs7128044	11	244115	G	A	0.269384	-0.0237	0.0066	0.000320797	0.393898	0.00905046	0	-0.0601679	0.0168126	0.000345243	0.21019	20	0.018084	0.941606	CAD	blood
ENSG00000176422	12	SPRYD4	56863532	rs2657880	12	56863770	C	G	0.21173	-0.0265	0.0074	0.000347496	0.77812	0.0103256	0	-0.0340564	0.00952083	0.000347501	0.497847	20	0.0180895	0.966517	CAD	blood
ENSG00000163029	2	SMC6	17913294	rs2710673	2	17845296	A	G	0.175944	-0.0258	0.0072	0.000316301	-0.567561	0.00964541	0	0.0454577	0.0127094	0.000347949	0.445896	20	0.0180895	1.04651	CAD	blood
ENSG00000102978	16	POLR2C	57501110	rs2074545	16	57509956	G	C	0.399602	0.0211	0.0058	0.000257697	0.172771	0.0088738	1.98036e-84	0.122127	0.0341514	0.000348836	0.298914	20	0.0180895	1.1299	CAD	blood
ENSG00000067836	16	ROGDI	4849960	rs2290562	16	4853816	A	G	0.269384	-0.0229	0.0064	0.000334996	0.68475	0.00805023	0	-0.0334429	0.00935474	0.000350277	0.827224	20	0.0181013	0.96711	CAD	blood
ENSG00000125970	20	RALY	32638783	rs819168	20	32903845	T	G	0.0735586	-0.0459	0.0106	1.53901e-05	-0.0914518	0.0146619	4.449e-10	0.501903	0.141101	0.00037505	0.533416	20	0.0189753	1.65186	CAD	blood
ENSG00000133805	11	AMPD3	10429493	rs55781348	11	10531025	C	T	0.110338	-0.0314	0.0087	0.000285397	0.249014	0.0119326	1.03751e-96	-0.126097	0.0354565	0.000375974	0.655258	20	0.0189753	0.881529	CAD	blood
ENSG00000158006	1	PAFAH2	26305453	rs298443	1	26304999	G	A	0.199801	-0.025	0.007	0.000330202	-0.323328	0.00989795	4.73429e-234	0.077321	0.0217789	0.000384832	0.218651	20	0.0191764	1.08039	CAD	blood
ENSG00000240972	22	MIF	24236802	rs5751776	22	24266954	A	C	0.39165	0.0207	0.0057	0.000309899	-0.200573	0.0119386	2.42397e-63	-0.103204	0.0290749	0.00038582	0.493523	20	0.0191764	0.901943	CAD	blood
ENSG00000004534	3	RBM6	50057459	rs2245365	3	50097319	A	C	0.478131	-0.0201	0.0057	0.000420301	0.754537	0.00740638	0	-0.0266388	0.00755882	0.000424755	0.835194	20	0.0206497	0.973713	CAD	blood
ENSG00000174791	11	RIN1	66101012	rs59651473	11	66091424	A	G	0.0894632	-0.0353	0.01	0.000435602	-0.781904	0.0145058	0	0.0451462	0.0128167	0.00042757	0.505117	20	0.0206575	1.04618	CAD	blood
ENSG00000215717	1	TMEM167B	109636456	rs17641032	1	109648794	G	A	0.0725646	-0.0371	0.0103	0.000325897	-0.267035	0.0161192	1.22318e-61	0.138933	0.039473	0.000432025	0.135579	20	0.0208022	1.14905	CAD	blood
ENSG00000010803	1	SCMH1	41600349	rs2885697	1	41544279	G	T	0.313121	0.0215	0.006	0.000345597	0.157578	0.00844966	1.2866e-77	0.136441	0.038773	0.000433239	0.218748	20	0.0208022	1.14619	CAD	blood
ENSG00000230373	15	GOLGA6L17P	85055580	rs1849287	15	85103071	G	C	0.233598	-0.0245	0.0069	0.000387499	0.546664	0.0225046	2.42845e-130	-0.0448173	0.0127562	0.00044243	0.528913	20	0.0211506	0.956172	CAD	blood
ENSG00000264386	15	MIR4513	75081055	rs12442901	15	75083912	A	G	0.310139	0.0255	0.0057	8.21599e-06	0.142755	0.0251621	1.3999e-08	0.178628	0.0508489	0.000443214	0.16659	20	0.0211506	1.19558	CAD	blood
ENSG00000103549	16	RNF40	30780347	rs17880887	16	31110501	T	G	0.321074	0.0221	0.0062	0.000359898	-0.172082	0.00849941	3.82164e-91	-0.128427	0.0365834	0.000447222	0.373067	20	0.0212766	0.879478	CAD	blood
ENSG00000251075	4	ENSG00000251075	3070719	rs2857847	4	3046853	G	A	0.451292	0.0198	0.0056	0.000436797	0.598499	0.0207461	5.2456e-183	0.0330828	0.00942676	0.000449026	0.184662	20	0.0212973	1.03364	CAD	blood
ENSG00000137804	15	NUSAP1	41649070	rs28458941	15	41667626	A	G	0.256461	0.0244	0.0067	0.000251299	0.116032	0.00930701	1.12721e-35	0.210286	0.0601556	0.000472815	0.467946	20	0.0220888	1.23403	CAD	blood
ENSG00000237429	1	ENSG00000237429	27854694	rs74606343	1	27850075	C	T	0.116302	-0.0474	0.0107	9.34007e-06	0.199633	0.035133	1.3297e-08	-0.237436	0.0679622	0.000476463	0.786192	18	0.0221926	0.788647	CAD	blood
ENSG00000174744	11	BRMS1	66108700	rs3016311	11	66091814	G	A	0.0914513	-0.0394	0.01	7.77499e-05	-0.114151	0.0151785	5.4525e-14	0.345156	0.0988969	0.000482922	0.606746	20	0.0223997	1.41221	CAD	blood
ENSG00000185236	19	RAB11B	8462091	rs1136888	19	8536754	T	C	0.328032	0.0232	0.0059	8.54496e-05	0.0634576	0.00838676	3.8371e-14	0.365599	0.104781	0.000484549	0.254	20	0.0223997	1.44138	CAD	blood
ENSG00000112619	6	PRPH2	42677326	rs434439	6	42671130	C	G	0.451292	-0.0202	0.0056	0.000289701	-0.111573	0.00812518	6.54865e-43	0.181047	0.051894	0.000485228	0.424207	20	0.0223997	1.19847	CAD	blood
ENSG00000159214	1	CCDC24	44459615	rs10890286	1	44458928	T	C	0.26839	0.023	0.0066	0.000489801	0.636597	0.00888508	0	0.0361296	0.0103799	0.000500042	0.613981	20	0.0229474	1.03679	CAD	blood
ENSG00000119285	1	HEATR1	236740054	rs4233465	1	236767826	T	C	0.384692	-0.0208	0.0058	0.000368002	-0.118656	0.00831009	2.9752e-46	0.175296	0.0503988	0.000504829	0.310717	20	0.0230085	1.1916	CAD	blood
ENSG00000117682	1	DHDDS	26778279	rs3816539	1	26786627	A	G	0.234592	-0.0237	0.0066	0.000362001	-0.132878	0.00952534	3.14607e-44	0.178359	0.0512886	0.000506031	0.108634	20	0.0230085	1.19525	CAD	blood
ENSG00000253519	5	ENSG00000253519	156994539	rs10063083	5	156894343	G	C	0.346918	-0.0249	0.0059	2.391e-05	0.132276	0.0216124	9.33411e-10	-0.188242	0.0541797	0.000511991	0.485594	20	0.0230977	0.828414	CAD	blood
ENSG00000151929	10	BAG3	121424106	rs196336	10	121414236	T	C	0.348907	0.0208	0.0059	0.0004635	-0.167484	0.00818152	3.90514e-93	-0.124191	0.0357458	0.000512227	0.233421	20	0.0230977	0.883211	CAD	blood
ENSG00000166831	15	RBPMS2	65049938	rs139434180	15	65061857	A	T	0.0387674	-0.0382	0.011	0.000526405	1.37883	0.0149044	0	-0.0277046	0.00798338	0.00051991	0.359741	20	0.0233764	0.972676	CAD	blood
ENSG00000163602	3	RYBP	72459906	rs753319	3	72447890	C	G	0.427435	0.0198	0.0057	0.0004635	0.451649	0.00756624	0	0.0438394	0.0126418	0.000524704	0.363334	20	0.0234564	1.04481	CAD	blood
ENSG00000092036	14	HAUS4	23420903	rs8021296	14	23473248	T	C	0.187873	-0.0246	0.0071	0.000512802	0.828775	0.0088058	0	-0.0296824	0.00857266	0.000535295	0.162314	20	0.0238613	0.970754	CAD	blood
ENSG00000223553	22	SMPD4P1	20984041	rs13055518	22	21006192	C	A	0.33002	-0.019	0.0055	0.000551302	0.994399	0.0149166	0	-0.019107	0.0055384	0.00056076	0.202364	20	0.0247132	0.981074	CAD	blood
ENSG00000100815	14	TRIP11	92469788	rs67089639	14	92526240	C	A	0.223658	-0.0222	0.0064	0.000539598	0.279395	0.00910899	1.32875e-206	-0.0794575	0.0230527	0.000567313	0.480948	20	0.0247912	0.923617	CAD	blood
ENSG00000030582	17	GRN	42426542	rs114641762	17	42417164	A	C	0.0954274	-0.0355	0.0102	0.000516999	0.340184	0.014468	3.01724e-122	-0.104355	0.0303105	0.000575556	0.767628	20	0.0250004	0.900905	CAD	blood
ENSG00000079393	10	DUSP13B	76861583	rs2657291	10	76926703	C	T	0.44831	0.0243	0.0057	2.34601e-05	0.0470172	0.00806139	5.4636e-09	0.516832	0.150165	0.000577966	0.309521	20	0.0250004	1.67671	CAD	blood
ENSG00000113163	5	CERT1	74736137	rs10515198	5	74641560	A	G	0.100398	0.0325	0.0086	0.000161399	-0.119116	0.0142993	8.07061e-17	-0.272843	0.0792806	0.000578527	0.307669	20	0.0250004	0.761212	CAD	blood
ENSG00000096996	19	IL12RB1	18189782	rs447259	19	18199693	C	T	0.199801	-0.0241	0.007	0.0005465	-0.501916	0.00930845	0	0.048016	0.013975	0.000590675	0.186328	20	0.0253843	1.04919	CAD	blood
ENSG00000196914	11	ARHGEF12	120284216	rs7110955	11	120323909	G	A	0.224652	0.0274	0.0068	5.59603e-05	0.0622056	0.00949762	5.76909e-11	0.440475	0.128346	0.000599275	0.135412	20	0.025683	1.55344	CAD	blood
ENSG00000105287	19	PRKD2	47198958	rs60652743	19	47205707	G	A	0.172962	0.0261	0.0076	0.000584305	0.438172	0.010499	0	0.0595657	0.0174034	0.000620156	0.716139	20	0.02636	1.06138	CAD	blood
ENSG00000118520	6	ARG1	131899878	rs2246012	6	131898208	C	T	0.170974	0.0226	0.0066	0.000640693	-0.669133	0.00989284	0	-0.0337751	0.00987614	0.000626528	0.818912	20	0.0265225	0.966789	CAD	blood
ENSG00000117632	1	STMN1	26222077	rs1257156	1	26297984	G	T	0.198807	-0.0247	0.0071	0.000474799	-0.204226	0.0110069	7.51433e-77	0.120944	0.0353711	0.000627847	0.0724384	20	0.0265225	1.12856	CAD	blood
ENSG00000135919	2	SERPINE2	224871932	rs10194024	2	224890840	C	A	0.442346	-0.0195	0.0057	0.000630101	0.666206	0.00714752	0	-0.0292702	0.00856168	0.000629094	0.694848	20	0.0265225	0.971154	CAD	blood
ENSG00000182934	11	SRPRA	126135926	rs512577	11	126091941	T	C	0.341948	-0.0211	0.0058	0.000275499	0.081571	0.00820073	2.6042e-23	-0.25867	0.0757101	0.000634105	0.745519	20	0.0266616	0.772078	CAD	blood
ENSG00000099949	22	LZTR1	21343539	rs13057408	22	21334873	G	C	0.484095	0.0205	0.006	0.000696707	0.410001	0.00863504	0	0.0499998	0.0146719	0.000654757	0.458105	20	0.0272354	1.05127	CAD	blood
ENSG00000202533	5	ENSG00000202533	131803894	rs2548992	5	131808668	A	G	0.274354	0.0223	0.0063	0.000362401	0.262172	0.0210063	9.52653e-36	0.0850587	0.0249778	0.000660741	0.0807462	20	0.027411	1.08878	CAD	blood
ENSG00000131634	16	TMEM204	1592135	rs8048206	16	1583634	C	T	0.12326	0.0279	0.0082	0.0006185	1.0578	0.0103141	0	0.0263754	0.00775617	0.00067246	0.0529491	20	0.027823	1.02673	CAD	blood
ENSG00000132589	17	FLOT2	27215525	rs6505095	17	27210253	C	T	0.324056	-0.0218	0.0061	0.000316898	0.0910066	0.00841454	2.91023e-27	-0.239543	0.0705926	0.000690517	0.417346	20	0.028419	0.786987	CAD	blood
ENSG00000130529	19	TRPM4	49688045	rs12151119	19	49700971	A	G	0.335984	-0.0211	0.0062	0.000684306	0.263865	0.0089848	1.41188e-189	-0.0799652	0.0236541	0.00072327	0.833891	20	0.0296103	0.923148	CAD	blood
ENSG00000123610	2	TNFAIP6	152225333	rs2278089	2	152146672	G	T	0.413519	-0.0176	0.0052	0.000645104	0.374827	0.00784484	0	-0.046955	0.0139078	0.000735064	0.120136	20	0.0299356	0.95413	CAD	blood
ENSG00000181264	11	TLCD5	120200114	rs4245213	11	120273597	A	G	0.390656	0.0242	0.0058	3.08603e-05	0.0480907	0.00839134	9.984e-09	0.503215	0.149183	0.000743147	0.238878	16	0.0301259	1.65403	CAD	blood
ENSG00000204160	1	ZDHHC18	27168647	rs17162315	1	27176431	A	T	0.134195	0.0264	0.0078	0.000747498	0.427935	0.0105138	0	0.0616916	0.01829	0.00074361	0.117818	20	0.0301259	1.06363	CAD	blood
ENSG00000178904	19	DPY19L3	32936728	rs2868085	19	32925370	T	C	0.141153	0.0265	0.0078	0.000632907	0.279898	0.0107221	3.21598e-150	0.0946774	0.0281023	0.00075435	0.742647	20	0.0304816	1.0993	CAD	blood
ENSG00000169180	16	XPO6	28166270	rs8051453	16	28201053	T	C	0.286282	-0.021	0.0062	0.000637206	0.251132	0.00843508	8.8968e-195	-0.0836212	0.0248474	0.000764361	0.433868	20	0.0308061	0.91978	CAD	blood
ENSG00000172785	9	ZNG1A	155010	rs3008111	9	186620	A	T	0.413519	-0.0206	0.0061	0.000721107	0.584722	0.0166018	9.74392e-272	-0.0352304	0.0104801	0.000774834	0.660767	20	0.0310584	0.965383	CAD	blood
ENSG00000094975	1	SUCO	172541230	rs730278	1	172603940	T	C	0.33002	0.0222	0.006	0.000199499	-0.0747641	0.00930157	9.14657e-16	-0.296934	0.0883469	0.000776609	0.906601	20	0.0310584	0.743093	CAD	blood
ENSG00000163877	1	SNIP1	38011022	rs149082223	1	38016589	G	A	0.054672	0.0365	0.0108	0.0006868	-0.465045	0.0148743	1.3919e-214	-0.0784869	0.0233588	0.000779267	0.179406	20	0.0310848	0.924514	CAD	blood
ENSG00000136040	12	PLXNC1	94621975	rs12369480	12	94517858	G	A	0.126243	-0.0299	0.0088	0.000665197	0.257072	0.0122463	7.79356e-98	-0.11631	0.0346772	0.000796307	0.0681816	18	0.0315832	0.890199	CAD	blood
ENSG00000234252	22	ENSG00000234252	21078771	rs4822471	22	21076208	T	G	0.400596	0.0208	0.0059	0.000416505	0.222965	0.0205003	1.4967e-27	0.0932881	0.0278169	0.00079755	0.735937	20	0.0315832	1.09778	CAD	blood
ENSG00000119401	9	TRIM32	119456580	rs2900132	9	119409638	G	A	0.310139	-0.0204	0.006	0.000649397	0.170184	0.00843097	1.31027e-90	-0.11987	0.0357526	0.000800066	0.179769	20	0.0315832	0.887036	CAD	blood
ENSG00000261372	14	ENSG00000261372	92514054	rs28628431	14	92516685	C	A	0.223658	-0.0215	0.0064	0.000842209	0.880705	0.0188328	0	-0.0244123	0.00728563	0.000805958	0.324706	20	0.0316623	0.975883	CAD	blood
ENSG00000196118	16	CFAP119	30771387	rs72793372	16	30718873	T	C	0.218688	0.0253	0.0074	0.000653401	-0.181228	0.0111135	8.80081e-60	-0.139603	0.0417204	0.000819374	0.680983	20	0.0320785	0.869703	CAD	blood
ENSG00000117400	1	MPL	43810960	rs839764	1	43833374	A	T	0.370775	0.0203	0.0059	0.000629898	-0.197584	0.0137781	1.2235e-46	-0.102741	0.0307082	0.000820676	0.114483	20	0.0320785	0.902361	CAD	blood
ENSG00000084112	12	SSH1	109213916	rs888531	12	109220389	C	T	0.260437	0.0212	0.0063	0.000752905	0.253944	0.00861693	6.91816e-191	0.0834831	0.0249699	0.000827722	0.192252	20	0.0322729	1.08707	CAD	blood
ENSG00000250506	17	CDK3	73999533	rs11652227	17	73963667	C	T	0.17992	-0.027	0.0071	0.0001477	-0.0791697	0.0113252	2.73711e-12	0.34104	0.102091	0.000836184	0.130339	20	0.0324402	1.40641	CAD	blood
ENSG00000035403	10	VCL	75818895	rs8255	10	75879750	A	G	0.130219	0.0274	0.0082	0.000885197	-0.483672	0.0115025	0	-0.05665	0.0170071	0.000865461	0.086681	20	0.0334925	0.944925	CAD	blood
ENSG00000169957	16	ZNF768	30536733	rs56391383	16	30538419	A	G	0.38171	0.0215	0.0059	0.000304103	-0.0678393	0.00833242	3.9009e-16	-0.316926	0.0952844	0.000880699	0.376353	20	0.0338297	0.728385	CAD	blood
ENSG00000125510	20	OPRL1	62721761	rs6090043	20	62717930	T	C	0.483101	-0.0193	0.0058	0.000853709	-0.436714	0.00873878	0	0.0441936	0.0133104	0.000899421	0.43806	20	0.0342415	1.04518	CAD	blood
ENSG00000197093	7	GAL3ST4	99761620	rs11764176	7	99786964	T	G	0.26839	0.0214	0.0064	0.000775693	0.248298	0.00890089	2.99176e-171	0.0861866	0.0259599	0.000900223	0.0605726	20	0.0342415	1.09001	CAD	blood
ENSG00000264070	17	ENSG00000264070	43663766	rs113991678	17	43795634	T	C	0.238569	0.0245	0.0074	0.00087261	1.17797	0.0203326	0	0.0207985	0.00629225	0.000948349	0.312054	20	0.0357119	1.02102	CAD	blood
ENSG00000108278	17	ENSG00000108278	34848813	rs2306589	17	34848874	T	C	0.451292	0.0166	0.005	0.000978093	-0.24724	0.00784059	3.038e-218	-0.0671413	0.0203351	0.000960835	0.310771	20	0.0358026	0.935063	CAD	blood
ENSG00000170469	5	SPATA24	138736014	rs62385284	5	138736495	T	C	0.378728	-0.0197	0.0059	0.000940589	0.186553	0.00881706	2.31912e-99	-0.1056	0.0320178	0.000973184	0.231282	20	0.0359616	0.899784	CAD	blood
ENSG00000118900	16	UBN1	4914513	rs9745736	16	4905691	G	A	0.496024	-0.0194	0.0056	0.000586705	-0.0863333	0.0080304	5.87499e-27	0.224711	0.0681494	0.000976111	0.713042	20	0.0359843	1.25196	CAD	blood
ENSG00000132823	20	OSER1	42832283	rs2143606	20	42838550	G	A	0.461233	-0.0188	0.0057	0.000924209	0.485452	0.00830147	0	-0.0387268	0.0117603	0.000991202	0.55222	20	0.0363682	0.962013	CAD	blood
ENSG00000204421	6	LY6G6C	31688023	rs3117572	6	31717692	A	G	0.156064	-0.0296	0.0076	9.60395e-05	0.112507	0.0183901	9.48758e-10	-0.263094	0.0800786	0.00101819	0.131023	20	0.0370959	0.76867	CAD	blood
ENSG00000234694	1	CDC20-DT	43822342	rs72669002	1	43821071	C	T	0.370775	0.02	0.0059	0.000764293	-0.284377	0.0215796	1.1746e-39	-0.0703293	0.0214226	0.00102725	0.242902	20	0.0373387	0.932087	CAD	blood
ENSG00000228784	2	LINC00954	20076714	rs2276606	2	20069414	A	G	0.44334	-0.019	0.0057	0.000773998	0.175134	0.00936376	4.64469e-78	-0.108488	0.0330593	0.00103211	0.327288	20	0.0374278	0.89719	CAD	blood
ENSG00000137825	15	ITPKA	41790669	rs11635906	15	41779260	G	A	0.274354	0.0223	0.0065	0.000650894	0.102004	0.00915043	7.37284e-29	0.21862	0.0666729	0.00104179	0.32424	20	0.03764	1.24436	CAD	blood
ENSG00000204439	6	C6orf47	31627312	rs148571474	6	31672712	T	C	0.028827	0.0831	0.021	7.77607e-05	-0.316054	0.0542526	5.69079e-09	-0.26293	0.0803236	0.00106269	0.920489	4	0.0382693	0.768796	CAD	blood
ENSG00000269696	19	ZNF470-DT	57067857	rs12981980	19	57050648	A	G	0.292247	0.0214	0.0065	0.000949992	0.547056	0.0204885	4.61967e-157	0.0391185	0.0119718	0.00108478	0.170897	20	0.0388847	1.03989	CAD	blood
ENSG00000169169	19	CPT1C	50205571	rs721885	19	50196451	T	C	0.345924	-0.0212	0.0063	0.000694992	-0.117922	0.00867648	4.52851e-42	0.17978	0.0550384	0.00108907	0.540019	20	0.0389485	1.19695	CAD	blood
ENSG00000256875	12	ENSG00000256875	133039135	rs112683685	12	133051210	C	T	0.326044	-0.0219	0.0067	0.00109799	1.04716	0.0194883	0	-0.0209137	0.00641008	0.00110385	0.0841148	20	0.0389509	0.979303	CAD	blood
ENSG00000119950	10	MXI1	112007243	rs2855469	10	112041579	T	C	0.484095	0.0187	0.0057	0.000984306	0.244253	0.007865	9.55648e-212	0.0765599	0.0234663	0.00110415	0.637221	20	0.0389509	1.07957	CAD	blood
ENSG00000005471	7	ABCB4	87070382	rs45493392	7	87079880	G	A	0.191849	-0.0234	0.0071	0.000967498	-0.232152	0.0105812	1.07899e-106	0.100796	0.0309266	0.00111724	0.405392	20	0.0393233	1.10605	CAD	blood
ENSG00000120370	1	GORAB	170511928	rs12755330	1	170492616	T	C	0.104374	-0.0284	0.0087	0.00103999	-0.54902	0.0119558	0	0.0517285	0.0158864	0.00112934	0.928027	20	0.0396422	1.05309	CAD	blood
ENSG00000244617	2	ASPRV1	70188311	rs4852424	2	70283210	G	A	0.0725646	0.0339	0.0104	0.00113999	-0.767613	0.015803	0	-0.0441629	0.013579	0.00114475	0.574214	20	0.0399302	0.956798	CAD	blood
ENSG00000167526	16	RPL13	89629007	rs3211567	16	89629736	T	C	0.16004	0.0241	0.0074	0.00106601	0.603243	0.0112374	0	0.0399507	0.0122896	0.00115089	0.220903	20	0.0400545	1.04076	CAD	blood
ENSG00000142065	19	ZFP14	36848631	rs74197340	19	36757447	G	C	0.187873	0.0235	0.0072	0.00120501	0.33395	0.0108494	4.7942e-208	0.0703698	0.021681	0.00117165	0.509952	20	0.0405053	1.0729	CAD	blood
ENSG00000237854	17	ENSG00000237854	66104854	rs11547173	17	66125508	A	T	0.182903	0.0261	0.0075	0.000493196	0.221695	0.0246816	2.6541e-19	0.117729	0.0362806	0.00117463	0.426277	20	0.0405183	1.12494	CAD	blood
ENSG00000197386	4	HTT	3161042	rs73191188	4	3105200	A	G	0.349901	-0.0209	0.0059	0.000421998	0.0734522	0.00915566	1.0353e-15	-0.284539	0.0878061	0.00119306	0.362914	20	0.0409723	0.752361	CAD	blood
ENSG00000095321	9	CRAT	131865278	rs3118625	9	131873256	C	A	0.265408	-0.0201	0.0062	0.00115899	-0.60228	0.00861028	0	0.0333732	0.0103053	0.00120177	0.0536323	20	0.0410339	1.03394	CAD	blood
ENSG00000115525	2	ST3GAL5	86091202	rs12614498	2	86096042	A	G	0.193837	0.0224	0.0069	0.001214	-0.418189	0.00918616	0	-0.0535643	0.0165416	0.00120306	0.242872	20	0.0410339	0.947845	CAD	blood
ENSG00000183066	22	WBP2NL	42424594	rs1062753	22	42392811	A	G	0.276342	-0.0209	0.0062	0.0008085	-0.10359	0.00904794	2.37871e-30	0.201757	0.0623918	0.00122192	0.717665	20	0.0415052	1.22355	CAD	blood
ENSG00000112242	6	E2F3	20448169	rs6937778	6	20374128	G	A	0.399602	0.02	0.0057	0.000472596	0.0993244	0.0119786	1.1155e-16	0.20136	0.0623143	0.001232	0.473188	16	0.0416733	1.22306	CAD	blood
ENSG00000081026	1	MAGI3	114080958	rs1230642	1	114265491	G	A	0.237575	0.0259	0.0068	0.000141501	-0.0580098	0.0095039	1.0358e-09	-0.446476	0.138172	0.00123222	0.554068	20	0.0416733	0.639879	CAD	blood
ENSG00000231050	1	GNB1-DT	1823503	rs6687065	1	1778469	A	G	0.497018	0.0185	0.0057	0.00109799	-0.616787	0.0193214	1.30142e-223	-0.0299941	0.00928908	0.00124238	0.604895	20	0.0418348	0.970451	CAD	blood
ENSG00000225450	22	ENSG00000225450	39140027	rs5750609	22	38884775	T	C	0.130219	-0.0288	0.0088	0.00108201	-0.318173	0.0163865	5.565e-84	0.0905168	0.028048	0.00125005	0.428755	20	0.0419843	1.09474	CAD	blood
ENSG00000214401	17	KANSL1-AS1	44272515	rs2532233	17	44273218	T	C	0.242545	0.0239	0.0074	0.001299	1.23977	0.017403	0	0.0192778	0.00597499	0.00125351	0.0974243	20	0.0419843	1.01946	CAD	blood
ENSG00000263503	17	ENSG00000263503	43678970	rs2532233	17	44273218	T	C	0.242545	0.0239	0.0074	0.001299	1.20973	0.017783	0	0.0197564	0.00612395	0.00125491	0.33405	20	0.0419843	1.01995	CAD	blood
ENSG00000138111	10	MFSD13A	104228975	rs2902544	10	104261359	T	C	0.126243	-0.0249	0.0077	0.00121599	0.478495	0.0115295	0	-0.0520382	0.0161409	0.00126416	0.0728784	20	0.0422029	0.949293	CAD	blood
ENSG00000108604	17	SMARCD2	61914934	rs11656575	17	61892091	T	C	0.26839	-0.0207	0.0064	0.00122101	0.333303	0.00871331	0	-0.0621056	0.0192702	0.00126911	0.801536	20	0.0422477	0.939784	CAD	blood
ENSG00000132128	1	LRRC41	46748074	rs78378261	1	46897560	T	C	0.0159046	0.0745	0.0212	0.000452804	-0.247253	0.0306241	6.81428e-16	-0.301311	0.093512	0.00127225	0.558667	17	0.0422477	0.739848	CAD	blood
ENSG00000072110	14	ACTN1	69393508	rs1275193	14	69466699	A	C	0.359841	0.0196	0.0059	0.000867002	0.107014	0.00811352	1.00719e-39	0.183153	0.0568548	0.00127555	0.568858	20	0.0422477	1.201	CAD	blood
ENSG00000240382	2	IGKV1-17	89417084	rs17842625	2	90089300	A	G	0.0675944	0.0399	0.0122	0.00110999	-0.768196	0.0412308	1.78121e-77	-0.0519398	0.0161242	0.00127637	0.115886	20	0.0422477	0.949386	CAD	blood
ENSG00000261575	17	ENSG00000261575	44345231	rs2532233	17	44273218	T	C	0.242545	0.0239	0.0074	0.001299	0.907197	0.0249268	5.20127e-290	0.0263449	0.00818905	0.00129499	0.0970225	20	0.0425985	1.02669	CAD	blood
ENSG00000233013	9	ENSG00000233013	141125040	rs3750510	9	141017352	C	T	0.112326	-0.0296	0.009	0.000967097	0.461879	0.0299451	1.1254e-53	-0.064086	0.0199237	0.00129729	0.747524	18	0.0425985	0.937924	CAD	blood
ENSG00000112210	6	RAB23	57070329	rs16888392	6	57076552	A	G	0.156064	-0.0264	0.0082	0.00131501	0.784849	0.0106574	0	-0.033637	0.0104578	0.00129792	0.200304	20	0.0425985	0.966922	CAD	blood
ENSG00000148396	9	SEC16A	139353345	rs4378078	9	139375962	G	A	0.410537	-0.0184	0.0057	0.001278	-0.324849	0.00935158	2.15557e-264	0.0566418	0.0176222	0.00130799	0.215786	20	0.0428386	1.05828	CAD	blood
ENSG00000163947	3	ARHGEF3	56937401	rs2046823	3	56779011	A	G	0.239563	-0.0187	0.0058	0.00129101	-0.264475	0.00907824	1.37986e-186	0.0707062	0.0220642	0.00135263	0.136979	20	0.0437506	1.07327	CAD	blood
ENSG00000262500	17	MAPK8IP1P1	44321691	rs2532233	17	44273218	T	C	0.242545	0.0239	0.0074	0.001299	0.357361	0.013896	7.58426e-146	0.0668791	0.02087	0.00135271	0.12781	20	0.0437506	1.06917	CAD	blood
ENSG00000078246	12	TULP3	3018347	rs76487928	12	3053171	G	C	0.205765	-0.0238	0.0069	0.000619498	-0.0844674	0.00978765	6.13521e-18	0.281765	0.0879714	0.00136042	0.379644	16	0.0438939	1.32547	CAD	blood
ENSG00000114021	3	NIT2	100063997	rs2289506	3	100064902	T	C	0.346918	0.0194	0.006	0.00114301	-0.285626	0.0123037	3.24259e-119	-0.0679211	0.0212093	0.00136278	0.837492	20	0.0438939	0.934334	CAD	blood
ENSG00000255748	12	ENSG00000255748	133787509	rs36146434	12	133803551	C	G	0.203777	0.0262	0.0075	0.000444304	-0.217325	0.0273488	1.9201e-15	-0.120557	0.0376981	0.00138405	0.120492	20	0.0442524	0.886427	CAD	blood
ENSG00000141744	17	PNMT	37825481	rs876493	17	37824545	G	A	0.419483	0.021	0.006	0.000414496	0.0653729	0.00830913	3.6151e-15	0.321234	0.100453	0.00138459	0.510036	20	0.0442524	1.37883	CAD	blood
ENSG00000223768	21	LINC00205	46715234	rs4819053	21	46711357	C	T	0.375746	0.0188	0.0058	0.00128301	-0.307992	0.0157589	4.63999e-85	-0.0610406	0.0190889	0.00138529	0.214607	20	0.0442524	0.940785	CAD	blood
ENSG00000131484	17	ENSG00000131484	43596351	rs2532233	17	44273218	T	C	0.242545	0.0239	0.0074	0.001299	-0.610969	0.0271795	6.66218e-112	-0.0391182	0.0122363	0.00138913	0.0582008	20	0.0442841	0.961637	CAD	blood
ENSG00000113070	5	HBEGF	139719322	rs73257091	5	139664664	T	C	0.237575	0.0221	0.0068	0.00121001	0.167283	0.00952377	4.5831e-69	0.132111	0.0413396	0.00139465	0.33718	20	0.0443693	1.14123	CAD	blood
ENSG00000163257	4	DCAF16	17807329	rs7667864	4	17811914	A	C	0.290258	-0.0204	0.0063	0.00111699	0.166512	0.00875597	1.23341e-80	-0.122513	0.0383796	0.00141218	0.506282	20	0.0448352	0.884694	CAD	blood
ENSG00000148384	9	INPP5E	139328672	rs4259518	9	139322503	C	T	0.390656	-0.0182	0.0057	0.001556	-0.60431	0.00732483	0	0.030117	0.0094393	0.00141981	0.838922	20	0.0448942	1.03058	CAD	blood
ENSG00000204650	17	LINC02210	43711638	rs112560196	17	44200078	T	A	0.240557	0.0236	0.0074	0.00132599	0.966951	0.00999677	0	0.0244066	0.00765708	0.0014353	0.268419	20	0.0452002	1.02471	CAD	blood
ENSG00000214425	17	ENSG00000214425	43603193	rs112560196	17	44200078	T	A	0.240557	0.0236	0.0074	0.00132599	-1.23903	0.017306	0	-0.0190471	0.00597831	0.0014424	0.292135	20	0.0453321	0.981133	CAD	blood
ENSG00000179818	2	PCBP1-AS1	70252686	rs56866287	2	70292652	C	G	0.0725646	0.0333	0.0104	0.00139101	-0.785367	0.0252036	3.61018e-213	-0.0424005	0.0133119	0.00144678	0.559517	20	0.045348	0.958486	CAD	blood
ENSG00000170903	11	MSANTD4	105879740	rs609665	11	105844065	C	T	0.365805	-0.0188	0.0058	0.00126101	-0.15453	0.00907967	5.89718e-65	0.121659	0.0382077	0.00145182	0.217081	20	0.045348	1.12937	CAD	blood
ENSG00000238083	17	LRRC37A2	44610946	rs112560196	17	44200078	T	A	0.240557	0.0236	0.0074	0.00132599	0.994392	0.0184858	0	0.0237331	0.0074548	0.00145456	0.0703143	20	0.045348	1.02402	CAD	blood
ENSG00000237950	1	ENSG00000237950	44411132	rs12127737	1	44402565	G	A	0.258449	0.0219	0.0065	0.000795591	-0.243713	0.025352	7.03291e-22	-0.0898596	0.0282613	0.00147478	0.341815	20	0.0457947	0.91406	CAD	blood
ENSG00000174669	11	SLC29A2	66134838	rs150863712	11	66152119	T	C	0.0805169	-0.0429	0.0114	0.0001601	0.0976093	0.0164475	2.94561e-09	-0.439507	0.138293	0.00148254	0.240757	20	0.0459441	0.644354	CAD	blood
ENSG00000266980	17	ENSG00000266980	73815516	rs7210574	17	73824121	C	T	0.33996	-0.0225	0.0061	0.000212799	-0.129108	0.0206448	4.0058e-10	0.174272	0.054853	0.00148764	0.442134	20	0.0459998	1.19038	CAD	blood
ENSG00000121989	2	ACVR2A	148645239	rs11886876	2	148783807	A	G	0.327038	0.0195	0.0061	0.00133199	0.235626	0.00838003	5.96953e-174	0.0827581	0.0260552	0.00149187	0.247122	20	0.0459998	1.08628	CAD	blood
ENSG00000184897	3	H1-10	129034367	rs9816623	3	129042716	A	G	0.289264	0.0196	0.006	0.00109799	-0.126618	0.00932756	5.66524e-42	-0.154796	0.0487395	0.00149321	0.253997	20	0.0459998	0.85659	CAD	blood
ENSG00000227242	1	ENSG00000227242	146543501	rs10900385	1	146501728	G	A	0.321074	0.0194	0.0061	0.001464	0.770457	0.0146392	0	0.0251799	0.00793182	0.00150076	0.173516	20	0.0461409	1.0255	CAD	blood
ENSG00000108306	17	FBXL20	37487080	rs3964723	17	37403979	C	T	0.249503	0.0192	0.0059	0.00119399	0.138123	0.00962411	1.03809e-46	0.139006	0.0437998	0.00150523	0.0599707	20	0.0461871	1.14913	CAD	blood
ENSG00000004399	3	PLXND1	129299839	rs9866653	3	129333391	A	G	0.223658	-0.0218	0.0067	0.00105	-0.135909	0.00961505	2.31129e-45	0.160402	0.050587	0.00152015	0.091373	20	0.0462278	1.17398	CAD	blood
ENSG00000177917	2	ARL6IP6	153596087	rs4664606	2	153578113	C	T	0.33996	-0.0197	0.006	0.001024	-0.113038	0.00925674	2.70199e-34	0.174278	0.0549648	0.00152061	0.15699	20	0.0462278	1.19039	CAD	blood
ENSG00000225603	1	ENSG00000225603	146523211	rs10900385	1	146501728	G	A	0.321074	0.0194	0.0061	0.001464	0.784801	0.0193777	0	0.0247196	0.0077966	0.00152141	0.0965466	20	0.0462278	1.02503	CAD	blood
ENSG00000249572	5	ENSG00000249572	33432428	rs3756663	5	33440306	A	C	0.251491	-0.0213	0.0067	0.001509	-0.799696	0.0220595	9.30851e-288	0.0266351	0.00841034	0.00154047	0.959994	20	0.0466821	1.02699	CAD	blood
ENSG00000170581	12	STAT2	56744660	rs150955176	12	56706421	C	T	0.0656064	-0.0377	0.0118	0.001434	-0.387329	0.0162511	1.4839e-125	0.0973334	0.0307376	0.00154237	0.122874	20	0.0466821	1.10223	CAD	blood
ENSG00000242288	10	BMS1P4-AGAP5	75462162	rs13013	10	75562161	C	A	0.375746	-0.0195	0.0058	0.000696899	-0.158052	0.0168384	6.20857e-21	0.123377	0.0389798	0.00155	0.31284	20	0.0468222	1.13131	CAD	blood
ENSG00000131778	1	CHD1L	146740867	rs10900385	1	146501728	G	A	0.321074	0.0194	0.0061	0.001464	0.253773	0.00853618	3.23104e-194	0.0764463	0.0241744	0.00156536	0.322545	20	0.0471945	1.07944	CAD	blood
ENSG00000189144	19	ZNF573	38267337	rs11083429	19	38107485	G	C	0.421471	-0.0181	0.0057	0.00150598	0.252341	0.00789932	6.42151e-224	-0.0717284	0.0226998	0.00157842	0.44119	20	0.0474961	0.930784	CAD	blood
ENSG00000204277	17	LINC01993	76266001	rs11657271	17	76249682	T	A	0.263419	-0.0209	0.0065	0.001335	0.282164	0.0167367	9.01006e-64	-0.0740703	0.0234514	0.00158609	0.741683	20	0.0476346	0.928606	CAD	blood
ENSG00000070610	9	GBA2	35743423	rs10814274	9	35734956	T	C	0.434394	0.018	0.0057	0.00145999	0.44484	0.00760156	0	0.040464	0.0128323	0.00161432	0.323541	20	0.0483892	1.04129	CAD	blood
ENSG00000211513	19	ENSG00000211513	47212576	rs443081	19	47212343	T	C	0.150099	0.0263	0.0082	0.001393	0.438719	0.02596	4.51442e-64	0.0599472	0.0190244	0.00162673	0.507696	20	0.0485057	1.06178	CAD	blood
ENSG00000173960	2	UBXN2A	24188967	rs6719830	2	24061034	C	T	0.429423	-0.0177	0.0056	0.00176999	-0.304825	0.00777734	0	0.0580661	0.0184308	0.00162999	0.0996638	20	0.0485057	1.05979	CAD	blood
ENSG00000228078	6	ENSG00000228078	29901970	rs115128443	6	29786352	A	G	0.0636183	0.0368	0.0116	0.00147901	1.04354	0.0389247	2.5175e-158	0.0352645	0.0111935	0.00163028	0.25268	16	0.0485057	1.03589	CAD	blood
ENSG00000175305	8	CCNE2	95900452	rs2515226	8	95965743	A	G	0.358847	0.0194	0.0058	0.000783105	-0.0754457	0.00804668	6.85234e-21	-0.257139	0.081622	0.00163068	0.0597995	20	0.0485057	0.773261	CAD	blood
ENSG00000254858	19	MPV17L2	18305875	rs2271881	19	18305824	T	C	0.353877	-0.0192	0.006	0.001327	0.143401	0.00837478	9.99883e-66	-0.13389	0.042565	0.00165779	0.212648	20	0.0491759	0.874686	CAD	blood
ENSG00000107185	9	RGP1	35753887	rs10814274	9	35734956	T	C	0.434394	0.018	0.0057	0.00145999	-0.264517	0.00788931	1.85298e-246	-0.0680486	0.0216441	0.00166666	0.306857	20	0.0491876	0.934215	CAD	blood
ENSG00000160917	7	CPSF4	99045769	rs6974831	7	99131605	G	A	0.0308151	-0.0446	0.0138	0.001196	-0.308671	0.022807	9.85151e-42	0.144491	0.0459649	0.00166941	0.173932	20	0.0491876	1.15545	CAD	blood
ENSG00000067606	1	PRKCZ	2049371	rs626479	1	2110260	A	G	0.292247	-0.0202	0.0063	0.001447	-0.148845	0.00947951	1.47008e-55	0.135711	0.0431992	0.00168074	0.328826	20	0.0493344	1.14535	CAD	blood
ENSG00000099889	22	ARVCF	19980875	rs165599	22	19956781	G	A	0.314115	-0.0193	0.006	0.001358	-0.133152	0.00921185	2.35173e-47	0.144947	0.0461637	0.0016903	0.0781035	20	0.0495216	1.15598	CAD	blood
ENSG00000234171	2	RNASEH1-DT	3607703	rs4583476	2	3608756	C	T	0.295229	0.0192	0.0061	0.001573	-0.738004	0.0179422	0	-0.0260161	0.0082897	0.00169893	0.28558	20	0.0495876	0.974319	CAD	blood
ENSG00000179344.16	6	HLA-DQB1	32631702	rs9273508	6	32628439	A	G	0.412525	0.14	0.011	3e-38	-1.00001	0.0296588	3.23316e-249	-0.139998	0.0117575	1.08541e-32	0.239506	20	1.76108e-28	0.86936	diabetes	brain
ENSG00000196735.13	6	HLA-DQA1	32605398	rs3828789	6	32635754	G	T	0.409543	-0.12	0.011	6.8e-28	0.961243	0.0373625	5.76219e-146	-0.124838	0.0124298	9.81342e-24	0.991758	20	5.30742e-20	0.88264	diabetes	brain
ENSG00000204301.6	6	NOTCH4	32177232	rs434841	6	32191041	A	G	0.301193	0.081	0.012	3.9e-12	-0.462634	0.0422385	6.43475e-28	-0.175084	0.0304685	9.11584e-09	0.187255	20	1.23254e-05	0.839387	diabetes	brain
ENSG00000004534.15	3	RBM6	50057459	rs2245365	3	50097319	C	A	0.521869	0.059	0.011	4.5e-08	-0.859674	0.0298794	4.87992e-182	-0.0686307	0.013016	1.34361e-07	0.103441	20	0.000145717	0.933671	diabetes	brain
ENSG00000130584.12	20	ZBTB46	62419206	rs6011155	20	62450664	C	T	0.366799	-0.065	0.011	4.8e-09	0.334875	0.0321765	2.29355e-25	-0.194102	0.0377735	2.76805e-07	0.161278	20	0.000280698	0.823574	diabetes	brain
ENSG00000147883.12	9	CDKN2B	22006103	rs7030641	9	22054040	C	T	0.420477	-0.06	0.011	2.8e-08	-0.395742	0.0312729	1.05694e-36	0.151614	0.0302681	5.47035e-07	0.360339	20	0.000493091	1.16371	diabetes	brain
ENSG00000255920.3	12	CCND2-AS1	4371282	rs117233107	12	4328521	A	G	0.0149105	-0.31	0.047	5.3e-11	1.18174	0.160065	1.54892e-13	-0.262324	0.0533317	8.71075e-07	0.0544729	8	0.00070666	0.769262	diabetes	brain
ENSG00000230461.9	1	PROX1-AS1	214076472	rs9970073	1	214156165	A	G	0.407555	-0.058	0.011	2.6e-07	-0.371114	0.030433	3.32581e-34	0.156286	0.0322926	1.30041e-06	0.35386	20	0.00087913	1.16916	diabetes	brain
ENSG00000074755.15	17	ZZEF1	3977032	rs8071043	17	3988451	C	T	0.33002	0.055	0.011	1.8e-06	0.364489	0.031488	5.48625e-31	0.150896	0.0328743	4.43043e-06	0.571352	20	0.0025098	1.16288	diabetes	brain
ENSG00000271122.1	7	AC018647.2	35736924	rs345404	7	35747285	T	C	0.455268	0.051	0.011	2.7e-06	-0.572761	0.0284743	5.45209e-90	-0.0890424	0.0197088	6.24543e-06	0.23799	20	0.00316663	0.914807	diabetes	brain
ENSG00000255020.1	8	AF131216.3	11204134	rs7816606	8	11205602	C	T	0.511928	0.051	0.011	2.9e-06	0.709171	0.0395927	9.56646e-72	0.071915	0.0160223	7.17481e-06	0.474996	20	0.00342386	1.07456	diabetes	brain
ENSG00000082438.18	2	COBLL1	165605162	rs6432802	2	165579159	G	C	0.394632	0.055	0.011	6.3e-07	-0.317288	0.031497	7.2285e-24	-0.173344	0.0387045	7.51127e-06	0.103003	20	0.00348201	0.840848	diabetes	brain
ENSG00000275389.1	12	AC068790.9	124571726	rs825465	12	124565088	T	C	0.431412	-0.052	0.011	1.8e-06	-0.342076	0.0289275	2.88921e-32	0.152013	0.0346309	1.13598e-05	0.167833	20	0.00494198	1.16418	diabetes	brain
ENSG00000164078.13	3	MST1R	49932870	rs2280406	3	49941436	A	G	0.491054	0.054	0.011	4.8e-07	0.291647	0.0298863	1.6953e-22	0.185155	0.0422203	1.15744e-05	0.126963	20	0.00494198	1.2034	diabetes	brain
ENSG00000009335.18	7	UBE3C	156996837	rs1182452	7	157053618	G	A	0.357853	-0.052	0.011	3.2e-06	0.338235	0.0319557	3.5167e-26	-0.153739	0.035618	1.58637e-05	0.091401	20	0.00643473	0.857496	diabetes	brain
ENSG00000133863.9	8	TEX15	30729792	rs1421333	8	30851260	C	A	0.383698	0.049	0.011	7.8e-06	0.378254	0.0280965	2.59311e-41	0.129542	0.0306315	2.34676e-05	0.969765	20	0.00885492	1.13831	diabetes	brain
ENSG00000115216.14	2	NRBP1	27657892	rs2303370	2	27651375	T	C	0.411531	0.059	0.011	3.9e-08	-0.201101	0.0294802	9.0056e-12	-0.293385	0.0695823	2.48263e-05	0.0962003	20	0.0091547	0.745735	diabetes	brain
ENSG00000146830.11	7	GIGYF1	100284502	rs221774	7	100298984	A	G	0.115308	-0.075	0.017	1e-05	0.763889	0.0557227	8.99769e-43	-0.0981818	0.0233786	2.67333e-05	0.266771	20	0.00960156	0.906484	diabetes	brain
ENSG00000136485.15	17	DCAF7	61649740	rs72845886	17	61666687	T	C	0.0576541	-0.1	0.023	1.2e-05	0.874239	0.0546648	1.43624e-57	-0.114385	0.0272635	2.72217e-05	0.569034	20	0.00960156	0.891915	diabetes	brain
ENSG00000075413.19	14	MARK3	103910941	rs1951392	14	103853367	G	T	0.351889	-0.048	0.011	2.3e-05	0.460822	0.0315049	1.88876e-48	-0.104162	0.02491	2.89559e-05	0.480489	20	0.0097877	0.901079	diabetes	brain
ENSG00000011523.14	2	CEP68	65298819	rs1009358	2	65276452	T	C	0.61332	0.051	0.011	5e-06	0.304131	0.0316226	6.74412e-22	0.167691	0.0401521	2.96156e-05	0.109677	20	0.0098064	1.18257	diabetes	brain
ENSG00000204351.12	6	SKIV2L	31932211	rs377370	6	31942514	G	A	0.141153	-0.067	0.016	2.4e-05	1.15939	0.0507895	2.45241e-115	-0.0577889	0.0140306	3.80895e-05	0.158402	20	0.01236	0.943849	diabetes	brain
ENSG00000101421.4	20	CHMP4B	32420663	rs2747535	20	32402429	A	G	0.45825	-0.049	0.011	5.9e-06	0.252604	0.0264859	1.4662e-21	-0.19398	0.0480622	5.43666e-05	0.316552	20	0.0166434	0.823674	diabetes	brain
ENSG00000172247.4	11	C1QTNF4	47613591	rs11039307	11	47611152	T	C	0.421471	0.048	0.011	9.3e-06	-0.256866	0.0247174	2.69268e-25	-0.186868	0.0464459	5.73783e-05	0.159193	20	0.0172401	0.829553	diabetes	brain
ENSG00000177710.6	8	SLC35G5	11189195	rs2572404	8	11199584	G	A	0.534791	0.054	0.011	6.3e-07	-0.243801	0.0356382	7.86485e-12	-0.221492	0.0555337	6.65119e-05	0.971451	20	0.0192706	0.801322	diabetes	brain
ENSG00000122068.13	3	FYTTD1	197489258	rs578069508	3	197441935	T	C	0.0208748	0.14	0.034	7.6e-05	1.21058	0.0981791	6.22174e-35	0.115647	0.0296104	9.39821e-05	0.265488	20	0.0264576	1.1226	diabetes	brain
ENSG00000154316.16	8	TDH	11211554	rs34237267	8	11197301	C	G	0.460239	0.045	0.011	2.7e-05	-0.517297	0.0395835	4.98386e-39	-0.0869907	0.0222819	9.45787e-05	0.175331	20	0.0264576	0.916686	diabetes	brain
ENSG00000127603.30	1	MACF1	39749918	rs113214136	1	39874539	T	G	0.194831	0.06	0.013	5.6e-06	0.276042	0.0380882	4.24682e-13	0.217358	0.055833	9.90112e-05	0.846237	20	0.0272281	1.24279	diabetes	brain
ENSG00000165476.14	10	REEP3	65333024	rs1991571	10	65310154	A	C	0.33499	0.044	0.011	0.00011	-0.507264	0.0341624	7.10035e-50	-0.0867398	0.022458	0.000112318	0.0552084	20	0.0295554	0.916916	diabetes	brain
ENSG00000196666.6	11	FAM180B	47609488	rs7928842	11	47566352	C	T	0.422465	0.048	0.011	9.1e-06	0.277478	0.0341068	4.10035e-16	0.172987	0.0449851	0.000120349	0.628257	20	0.0309946	1.18885	diabetes	brain
ENSG00000116497.18	1	S100PBP	33303422	rs6702519	1	33231403	T	G	0.184891	-0.057	0.014	7.2e-05	-0.410007	0.0359621	4.12847e-30	0.139022	0.0362577	0.000125934	0.644355	20	0.0311391	1.14915	diabetes	brain
ENSG00000185483.12	1	ROR1	64443434	rs2806546	1	64562012	A	G	0.229622	-0.051	0.013	5.5e-05	-0.551381	0.0306754	3.07513e-72	0.092495	0.0241322	0.000126668	0.103823	20	0.0311391	1.09691	diabetes	brain
ENSG00000103479.17	16	RBL2	53496724	rs4783811	16	53483376	A	G	0.533797	0.042	0.011	9.3e-05	0.790438	0.0283473	4.16108e-171	0.0531351	0.0140462	0.000155023	0.248868	20	0.0364528	1.05457	diabetes	brain
ENSG00000240498.9	9	CDKN2B-AS1	22061120	rs62560774	9	22028406	A	C	0.309145	-0.05	0.012	1.9e-05	-0.272155	0.0312567	3.11748e-18	0.183719	0.0488811	0.000170942	0.118109	20	0.0377046	1.20168	diabetes	brain
ENSG00000285373.2	2	LINC02478	161121310	rs10929973	2	161119907	A	G	0.27336	-0.046	0.012	0.00013	0.680697	0.0375697	2.28878e-73	-0.0675778	0.0180192	0.000176613	0.301834	20	0.0377046	0.934655	diabetes	brain
ENSG00000228999.4	2	AC096570.1	22457364	rs58648117	2	22545027	C	A	0.496024	0.047	0.011	1.6e-05	0.234695	0.0310448	4.0343e-14	0.20026	0.0538371	0.000199436	0.102689	20	0.0420239	1.22172	diabetes	brain
ENSG00000086619.14	1	ERO1B	236411830	rs1615601	1	236381897	A	T	0.400596	0.041	0.011	0.00019	0.912016	0.0242086	0	0.0449554	0.0121201	0.000207945	0.855467	20	0.0432553	1.04598	diabetes	brain
ENSG00000183682.8	1	BMP8A	39976424	rs61779331	1	39970928	A	C	0.235586	0.05	0.013	0.0001	0.478481	0.0346519	2.27408e-43	0.104497	0.0282036	0.000211301	0.0600095	20	0.0433969	1.11015	diabetes	brain
ENSG00000167930.17	16	FAM234A	303351	rs55857387	16	300388	C	T	0.192843	-0.052	0.013	0.00011	-0.347542	0.0355986	1.62607e-22	0.149622	0.0404235	0.000214436	0.125492	20	0.0434903	1.1614	diabetes	brain
ENSG00000105607.13	19	GCDH	13013498	rs8012	19	13010520	A	G	0.478131	0.041	0.011	0.00012	-0.779995	0.0299162	7.45351e-150	-0.0525644	0.014246	0.000224466	0.063396	20	0.0449624	0.948793	diabetes	brain
ENSG00000162482.5	1	AKR7A3	19612166	rs4912063	1	19602167	C	T	0.308151	-0.045	0.011	8.3e-05	-0.269828	0.0326323	1.354e-16	0.166773	0.0454832	0.000245705	0.185793	20	0.0479364	1.18149	diabetes	brain
ENSG00000269918.1	8	AF131215.6	10963208	rs6991930	8	10963288	G	C	0.483101	0.042	0.011	0.0001	0.576069	0.0442071	8.13537e-39	0.0729079	0.0198977	0.000248176	0.654415	20	0.0479364	1.07563	diabetes	brain
ENSG00000261701.8	16	HPR	72104096	rs2000999	16	72108093	A	G	0.191849	0.085	0.011	2.2e-15	1.3906	0.0327359	0	0.0611248	0.00804009	2.90436e-14	0.450246	20	2.35616e-10	1.06303	hyperlipidemia	brain
ENSG00000140830.9	16	TXNL4B	72103259	rs3794695	16	72097827	T	C	0.192843	0.087	0.011	3.1e-16	0.659032	0.0411951	1.32317e-57	0.132012	0.0186196	1.34153e-12	0.579044	20	4.35328e-09	1.14112	hyperlipidemia	brain
ENSG00000206344.7	6	HCG27	31168641	rs3094608	6	31166683	G	A	0.12326	-0.07	0.011	1.2e-09	-1.01542	0.0521246	1.60366e-84	0.0689371	0.0113963	1.45687e-09	0.136516	20	3.37681e-06	1.07137	hyperlipidemia	brain
ENSG00000176909.12	19	MAMSTR	49219482	rs516246	19	49206172	T	C	0.441352	0.053	0.0084	1.6e-10	0.382332	0.0288175	3.58005e-40	0.138623	0.0243284	1.21223e-08	0.293701	20	2.45856e-05	1.14869	hyperlipidemia	brain
ENSG00000142233.14	19	NTN5	49170501	rs2638282	19	49213833	A	G	0.470179	0.05	0.0084	2.3e-09	0.425984	0.0294334	1.79918e-47	0.117375	0.0213217	3.69219e-08	0.140288	20	5.99058e-05	1.12454	hyperlipidemia	brain
ENSG00000169856.9	15	ONECUT1	53065262	rs2440376	15	53091870	A	G	0.114314	0.066	0.012	2.6e-08	0.45794	0.0428005	1.02419e-26	0.144124	0.0294637	1.00041e-06	0.443238	20	0.00100341	1.15503	hyperlipidemia	brain
ENSG00000240498.9	9	CDKN2B-AS1	22061120	rs62560774	9	22028406	A	C	0.309145	-0.053	0.009	2.9e-09	-0.272155	0.0312567	3.11748e-18	0.194742	0.0399227	1.07176e-06	0.0618128	20	0.00100341	1.215	hyperlipidemia	brain
ENSG00000182511.12	15	FES	91432966	rs4932376	15	91433265	G	C	0.374751	-0.047	0.0088	1.1e-07	0.345154	0.0300983	1.92018e-30	-0.136171	0.0281255	1.28825e-06	0.10582	20	0.00107938	0.872693	hyperlipidemia	brain
ENSG00000165029.17	9	ABCA1	107616862	rs1800978	9	107665978	G	C	0.11829	-0.072	0.013	1.8e-08	0.396345	0.0430123	3.12195e-20	-0.18166	0.0382684	2.06459e-06	0.230949	15	0.00159514	0.833885	hyperlipidemia	brain
ENSG00000248714.7	17	AC091180.2	47442936	rs7209400	17	47450057	C	T	0.472167	-0.044	0.0084	1.2e-07	0.267432	0.0294722	1.14679e-19	-0.164528	0.0362676	5.7196e-06	0.285815	20	0.00386669	0.848294	hyperlipidemia	brain
ENSG00000164116.17	4	GUCY1A1	156623044	rs72689147	4	156639888	T	G	0.200795	-0.05	0.011	3.1e-06	0.415803	0.0391068	2.10435e-26	-0.120249	0.0287709	2.92097e-05	0.210978	20	0.0157976	0.8867	hyperlipidemia	brain
ENSG00000259203.2	15	AC016044.1	53095267	rs2120450	15	53101580	A	T	0.114314	0.062	0.012	2.2e-07	0.31435	0.0451182	3.23183e-12	0.197232	0.047525	3.32363e-05	0.546664	20	0.0169987	1.21803	hyperlipidemia	brain
ENSG00000228432.1	6	DHFRP2	31334402	rs2523585	6	31327504	T	C	0.275348	-0.047	0.0087	8e-08	-0.398009	0.0614697	9.48905e-11	0.118088	0.028468	3.3526e-05	0.460547	20	0.0169987	1.12534	hyperlipidemia	brain
ENSG00000204472.13	6	AIF1	31583896	rs1077394	6	31610384	C	T	0.335984	-0.043	0.0089	1.7e-06	-0.275971	0.0363044	2.92523e-14	0.155814	0.0382125	4.55121e-05	0.252974	20	0.0204148	1.16861	hyperlipidemia	brain
ENSG00000153157.13	6	SYCP2L	10933308	rs518204	6	10829319	C	T	0.353877	0.037	0.0089	3.7e-05	-0.574555	0.0319682	3.18559e-72	-0.0643976	0.0158992	5.11393e-05	0.413894	20	0.0206173	0.937632	hyperlipidemia	brain
ENSG00000105538.10	19	RASIP1	49233854	rs3859439	19	49224389	T	C	0.455268	-0.049	0.0086	1.1e-08	-0.163175	0.0290013	1.83936e-08	0.300291	0.075008	6.24249e-05	0.705556	20	0.0241153	1.35025	hyperlipidemia	brain
ENSG00000139428.12	12	MMAB	110001452	rs3782894	12	110026024	T	G	0.545726	0.034	0.0083	5.5e-05	-0.543144	0.0337773	3.51639e-58	-0.0625985	0.0157695	7.19925e-05	0.617515	20	0.0271646	0.939321	hyperlipidemia	brain
ENSG00000095321.18	9	CRAT	131864944	rs10819468	9	131881817	T	C	0.272366	-0.037	0.009	4.7e-05	-0.489897	0.0343691	4.23356e-46	0.075526	0.01912	7.81191e-05	0.600102	20	0.028501	1.07845	hyperlipidemia	brain
ENSG00000130368.7	6	MAS1	160325250	rs1158619	6	160293151	A	C	0.298211	0.041	0.0094	1.5e-05	-0.316313	0.0360692	1.79293e-18	-0.129619	0.0331901	9.40964e-05	0.050698	20	0.0329401	0.87843	hyperlipidemia	brain
ENSG00000244125.1	2	AC078882.1	142892073	rs10211565	2	142889154	C	A	0.516899	-0.034	0.0084	6.8e-05	0.448257	0.0318104	4.28218e-45	-0.0758493	0.019497	0.000100115	0.118396	20	0.0338409	0.926956	hyperlipidemia	brain
ENSG00000255353.1	11	ASS1P13	107047634	rs12224337	11	107140077	G	A	0.50497	-0.033	0.0083	7.1e-05	0.818565	0.0467512	1.22422e-68	-0.0403144	0.0103978	0.000105667	0.631242	20	0.0340064	0.960487	hyperlipidemia	brain
ENSG00000141279.17	17	NPEPPS	45651170	rs11656855	17	45714655	T	C	0.524851	-0.034	0.0083	6.1e-05	0.335862	0.0283732	2.50439e-32	-0.101232	0.0261505	0.000108327	0.0542341	20	0.0340064	0.903723	hyperlipidemia	brain
ENSG00000109163.7	4	GNRHR	68611471	rs17635222	4	68586267	C	G	0.16501	0.047	0.012	0.00014	1.19978	0.0478927	1.68486e-138	0.0391739	0.0101233	0.000108988	0.717073	20	0.0340064	1.03995	hyperlipidemia	brain
ENSG00000273919.1	13	AL450423.1	53952180	rs1443920	13	53939226	A	G	0.297217	0.036	0.0092	7.3e-05	-0.933697	0.0448419	2.73638e-96	-0.0385564	0.0100258	0.000120198	0.124157	20	0.0349018	0.962177	hyperlipidemia	brain
ENSG00000163431.13	1	LMOD1	201890650	rs4494199	1	201884668	G	A	0.483101	-0.033	0.0084	0.00011	0.506045	0.0281956	5.00433e-72	-0.0652116	0.0169923	0.000124188	0.765058	20	0.0349018	0.936869	hyperlipidemia	brain
ENSG00000248049.7	4	UBA6-AS1	68756798	rs72642371	4	68525122	C	T	0.16501	0.047	0.012	0.00015	0.672545	0.0352098	2.47367e-81	0.0698838	0.0182139	0.000124629	0.647687	19	0.0349018	1.07238	hyperlipidemia	brain
ENSG00000254470.3	11	AP5B1	65544908	rs3897552	11	65560880	T	C	0.111332	-0.063	0.014	4.8e-06	-0.330135	0.0463191	1.02274e-12	0.190831	0.0501518	0.000141766	0.204915	20	0.0383358	1.21025	hyperlipidemia	brain
ENSG00000231925.12	6	TAPBP	33274818	rs1800837	6	33272626	T	C	0.197813	0.039	0.01	0.00015	0.638598	0.0393958	4.30016e-59	0.0610713	0.0161062	0.000149561	0.465528	20	0.0391391	1.06297	hyperlipidemia	brain
ENSG00000274316.1	13	ZNF646P1	53983514	rs1443920	13	53939226	A	G	0.297217	0.036	0.0092	7.3e-05	-0.821629	0.0556666	2.66049e-49	-0.0438154	0.0115841	0.000155338	0.17687	20	0.0393806	0.957131	hyperlipidemia	brain
ENSG00000276916.1	13	AL442125.2	114167425	rs112521003	13	114151866	C	T	0.131213	0.052	0.013	0.00011	-0.520113	0.0465522	5.54865e-29	-0.0999783	0.0265481	0.000165934	0.982615	20	0.0414197	0.904857	hyperlipidemia	brain
ENSG00000287118.1	14	AC008056.3	80108436	rs34940743	14	80102233	G	A	0.333996	0.033	0.0087	0.00016	-1.16729	0.0408441	1.21961e-179	-0.0282706	0.00751852	0.000169825	0.352733	20	0.0417486	0.972125	hyperlipidemia	brain
ENSG00000227725.3	4	GCOM2	68904814	rs28627513	4	68516722	A	G	0.16501	0.046	0.012	0.00016	0.754112	0.0438119	2.14027e-66	0.0609989	0.0163026	0.000182804	0.27792	20	0.0442686	1.0629	hyperlipidemia	brain
ENSG00000255442.1	11	AC109635.2	50139470	rs139293051	11	49028910	G	C	0.0258449	0.088	0.022	5.6e-05	-0.720917	0.0709104	2.79545e-24	-0.122067	0.0327937	0.000197448	0.105386	20	0.0464288	0.885089	hyperlipidemia	brain
ENSG00000185591.10	12	SP1	53792095	rs12582170	12	53757831	A	G	0.15507	0.047	0.011	4.7e-05	0.303468	0.0407019	8.92761e-14	0.154876	0.0417778	0.00020961	0.514952	20	0.0479003	1.16751	hyperlipidemia	brain
ENSG00000288538.1	11	AP002985.1	77935908	rs2450138	11	77924870	T	C	0.189861	-0.041	0.011	0.00033	-0.997809	0.0343289	9.62737e-186	0.04109	0.0111144	0.000218162	0.365899	20	0.0480387	1.04195	hyperlipidemia	brain
ENSG00000228782.7	17	MRPL45P2	45548896	rs11650210	17	45579398	T	G	0.442346	-0.035	0.0084	3.1e-05	0.26636	0.0332765	1.20009e-15	-0.131401	0.0355531	0.000219098	0.302304	20	0.0480387	0.876866	hyperlipidemia	brain
ENSG00000178685.14	8	PARP10	145069130	rs57045990	8	145076574	G	T	0.410537	0.034	0.0084	7.6e-05	-0.265919	0.029746	3.90404e-19	-0.127858	0.0346756	0.000226667	0.582114	20	0.0483904	0.879978	hyperlipidemia	brain
ENSG00000182511.12	15	FES	91432966	rs4932376	15	91433265	G	C	0.374751	-0.067	0.0067	6.5e-23	0.345154	0.0300983	1.92018e-30	-0.194116	0.0257556	4.81404e-14	0.0581716	20	7.81078e-10	0.823562	hypertension	brain
ENSG00000164116.17	4	GUCY1A1	156623044	rs72689147	4	156639888	T	G	0.200795	-0.069	0.0083	6e-17	0.415803	0.0391068	2.10435e-26	-0.165944	0.0253386	5.78982e-11	0.127471	20	3.42075e-07	0.847094	hypertension	brain
ENSG00000269918.1	8	AF131215.6	10963208	rs6991930	8	10963288	G	C	0.483101	0.045	0.0064	2.8e-12	0.576069	0.0442071	8.13537e-39	0.0781156	0.0126238	6.09546e-10	0.254935	20	2.31749e-06	1.08125	hypertension	brain
ENSG00000213445.10	11	SIPA1	65411980	rs2306363	11	65405600	T	G	0.198807	-0.059	0.0079	1.1e-13	-0.359043	0.0329065	1.02117e-27	0.164326	0.0266637	7.14172e-10	0.134154	20	2.31749e-06	1.1786	hypertension	brain
ENSG00000196821.10	6	ILRUN	34609850	rs76967117	6	34603691	A	G	0.0994036	0.062	0.01	7.1e-10	1.25349	0.0490221	3.29436e-144	0.0494618	0.00820887	1.68687e-09	0.821719	20	2.84008e-06	1.05071	hypertension	brain
ENSG00000176909.12	19	MAMSTR	49219482	rs516246	19	49206172	T	C	0.441352	0.043	0.0064	2.6e-11	0.382332	0.0288175	3.58005e-40	0.112468	0.0187634	2.04766e-09	0.345702	20	2.84008e-06	1.11904	hypertension	brain
ENSG00000181856.15	17	SLC2A4	7188306	rs5418	17	7185092	G	A	0.431412	-0.042	0.0065	6.9e-11	-0.437334	0.0275648	1.09477e-56	0.0960364	0.0160481	2.17349e-09	0.81553	20	2.84008e-06	1.1008	hypertension	brain
ENSG00000255353.1	11	ASS1P13	107047634	rs12224337	11	107140077	G	A	0.50497	-0.04	0.0064	3.9e-10	0.818565	0.0467512	1.22422e-68	-0.048866	0.00830175	3.95111e-09	0.171718	20	4.00667e-06	0.952309	hypertension	brain
ENSG00000142233.14	19	NTN5	49170501	rs2638282	19	49213833	A	G	0.470179	0.04	0.0064	6.4e-10	0.425984	0.0294334	1.79918e-47	0.0939001	0.0163651	9.58937e-09	0.695561	20	7.77937e-06	1.09845	hypertension	brain
ENSG00000165895.19	11	ARHGAP42	100711346	rs7928576	11	100598981	C	T	0.454274	-0.037	0.0064	1e-08	0.376625	0.027498	1.0662e-42	-0.0982409	0.0184448	1.00283e-07	0.320723	20	6.48942e-05	0.906431	hypertension	brain
ENSG00000137824.16	15	RMDN3	41038066	rs11633367	15	41020083	G	A	0.129225	-0.05	0.009	2.4e-08	-0.770981	0.0435692	4.53836e-70	0.0648525	0.0122352	1.15505e-07	0.489673	20	6.69308e-05	1.067	hypertension	brain
ENSG00000204472.13	6	AIF1	31583896	rs1077394	6	31610384	C	T	0.335984	-0.048	0.0068	3.2e-12	-0.275971	0.0363044	2.92523e-14	0.173931	0.0336256	2.30872e-07	0.929906	20	0.000120835	1.18997	hypertension	brain
ENSG00000159202.18	17	UBE2Z	46996094	rs957557	17	47003221	G	T	0.441352	-0.035	0.0064	7.1e-08	-0.471609	0.0301995	5.62272e-55	0.074214	0.0143786	2.45086e-07	0.599083	20	0.000124266	1.07704	hypertension	brain
ENSG00000272391.6	7	POM121C	75080820	rs62477684	7	75101427	T	C	0.444334	-0.034	0.0065	2e-07	0.639099	0.0276676	4.72293e-118	-0.0531999	0.0104281	3.36791e-07	0.479491	20	0.000156126	0.94819	hypertension	brain
ENSG00000025434.19	11	NR1H3	47280218	rs11039165	11	47312689	G	A	0.26839	0.046	0.0072	1.7e-10	-0.304907	0.0371057	2.08197e-16	-0.150865	0.0299112	4.56441e-07	0.75792	20	0.000192255	0.859964	hypertension	brain
ENSG00000183011.13	17	NAA38	7774280	rs76833657	17	7781020	A	G	0.0695825	0.069	0.012	1.2e-08	0.63417	0.0606796	1.44799e-25	0.108804	0.0215972	4.7077e-07	0.285788	20	0.000192255	1.11494	hypertension	brain
ENSG00000233609.3	8	RPL10P19	8827622	rs6994163	8	8820969	A	G	0.353877	0.036	0.0067	5.6e-08	0.620238	0.0428999	2.23844e-47	0.0580422	0.0115242	4.73973e-07	0.0908744	20	0.000192255	1.05976	hypertension	brain
ENSG00000248278.1	17	SUMO2P17	46969284	rs9904645	17	46969665	A	T	0.436382	-0.033	0.0064	3.5e-07	-0.646588	0.0286271	5.87745e-113	0.0510371	0.0101528	4.98413e-07	0.246233	20	0.000197238	1.05236	hypertension	brain
ENSG00000115825.11	2	PRKD3	37514810	rs8243	2	37477794	C	A	0.315109	0.035	0.0066	7.4e-08	0.525933	0.0350572	7.10999e-51	0.0665484	0.0133101	5.73743e-07	0.0875996	20	0.000221642	1.06881	hypertension	brain
ENSG00000144560.15	3	VGLL4	11705184	rs13325556	3	11566961	G	T	0.201789	-0.046	0.0081	1.2e-08	0.363908	0.0362672	1.07967e-23	-0.126406	0.0255761	7.71915e-07	0.502723	20	0.000266475	0.881257	hypertension	brain
ENSG00000255174.1	8	AC107918.3	11856786	rs9774383	8	11868062	C	A	0.523857	0.04	0.0065	1e-09	0.614696	0.0786105	5.30249e-15	0.0650728	0.0134562	1.32548e-06	0.0580789	20	0.000421684	1.06724	hypertension	brain
ENSG00000173511.10	11	VEGFB	64004396	rs56271783	11	64004723	C	G	0.0506958	0.084	0.015	6.8e-08	-0.641256	0.068374	6.68193e-21	-0.130993	0.0272442	1.52372e-06	0.167599	20	0.00045782	0.877224	hypertension	brain
ENSG00000171056.8	8	SOX7	10584650	rs11774893	8	10584642	T	C	0.462227	0.039	0.0066	2.1e-09	-0.264242	0.0321373	1.99707e-16	-0.147592	0.0307583	1.59895e-06	0.0992327	20	0.000464514	0.862783	hypertension	brain
ENSG00000141452.10	18	RMC1	21097610	rs4800489	18	21125942	A	G	0.347913	0.033	0.0067	1.2e-06	-0.711654	0.0335248	5.30144e-100	-0.0463708	0.00966479	1.60325e-06	0.131224	20	0.000464514	0.954688	hypertension	brain
ENSG00000170291.15	17	ELP5	7158997	rs222835	17	7134129	A	G	0.415507	-0.037	0.0065	7e-09	0.240259	0.027661	3.75977e-18	-0.154001	0.0323463	1.92641e-06	0.189445	20	0.000520934	0.857271	hypertension	brain
ENSG00000132510.11	17	KDM6B	7747824	rs76833657	17	7781020	A	G	0.0695825	0.069	0.012	1.2e-08	-0.470036	0.0562012	6.09075e-17	-0.146797	0.0309816	2.15616e-06	0.404522	20	0.000564254	0.863469	hypertension	brain
ENSG00000164068.16	3	RNF123	49742966	rs9855505	3	49792158	T	G	0.474155	0.034	0.0064	1.3e-07	0.381249	0.0374564	2.47396e-24	0.0891806	0.0189359	2.48198e-06	0.832184	20	0.00063858	1.09328	hypertension	brain
ENSG00000079459.13	8	FDFT1	11674948	rs1736060	8	11664738	C	T	0.476143	-0.038	0.0065	7.5e-09	-0.269638	0.0339825	2.11157e-15	0.14093	0.0299431	2.5189e-06	0.117559	20	0.00063858	1.15134	hypertension	brain
ENSG00000278259.5	17	MYO19	34875382	rs2306589	17	34848874	C	T	0.548708	-0.031	0.0064	1e-06	-0.517041	0.0284584	9.20173e-74	0.0599566	0.0128105	2.86493e-06	0.12788	20	0.000715132	1.06179	hypertension	brain
ENSG00000177710.6	8	SLC35G5	11189195	rs2572404	8	11199584	G	A	0.534791	0.041	0.0064	3.3e-10	-0.243801	0.0356382	7.86485e-12	-0.16817	0.0359642	2.92461e-06	0.481583	20	0.000718966	0.84521	hypertension	brain
ENSG00000183638.6	8	RP1L1	10516778	rs6996056	8	10587265	G	C	0.459245	0.052	0.0065	1.3e-15	0.359777	0.0625602	8.87694e-09	0.144534	0.0309523	3.0183e-06	0.401768	20	0.000730925	1.1555	hypertension	brain
ENSG00000023572.10	1	GLRX2	193067620	rs10801174	1	193073566	T	A	0.369781	0.033	0.0069	2.1e-06	-0.672081	0.0319237	2.15924e-98	-0.0491012	0.0105282	3.10454e-06	0.386017	20	0.000740753	0.952085	hypertension	brain
ENSG00000243789.11	15	JMJD7	42125034	rs11635415	15	42133502	C	T	0.356859	0.033	0.0068	1.4e-06	0.531257	0.0332345	1.62232e-57	0.0621168	0.0133767	3.42291e-06	0.313288	20	0.00080488	1.06409	hypertension	brain
ENSG00000106392.11	7	C1GALT1	7242406	rs4720726	7	7225451	A	G	0.357853	0.032	0.0068	1.9e-06	0.84504	0.0307516	3.08132e-166	0.037868	0.0081641	3.51185e-06	0.0792362	20	0.000813996	1.03859	hypertension	brain
ENSG00000141458.13	18	NPC1	21126309	rs1652340	18	21099831	A	C	0.346918	0.032	0.0067	1.6e-06	-0.645803	0.0341191	6.72235e-80	-0.0495507	0.0106999	3.63968e-06	0.317711	20	0.000831744	0.951657	hypertension	brain
ENSG00000254936.4	8	AF131215.4	10982232	rs2409718	8	11012977	C	T	0.480119	0.046	0.0064	6.3e-13	0.241776	0.0402005	1.80711e-09	0.190259	0.0412486	3.97884e-06	0.347722	20	0.00088645	1.20956	hypertension	brain
ENSG00000112655.16	6	PTK7	43086751	rs6458325	6	43115670	A	C	0.44831	0.034	0.0065	1.5e-07	0.294019	0.0302135	2.21572e-22	0.115639	0.0250987	4.07816e-06	0.0507952	20	0.00088645	1.12259	hypertension	brain
ENSG00000103510.20	16	KAT8	31134262	rs9925964	16	31129895	A	G	0.61829	0.032	0.0067	1.8e-06	0.635363	0.0369139	2.15874e-66	0.0503649	0.0109436	4.1801e-06	0.0714332	20	0.000892397	1.05165	hypertension	brain
ENSG00000064652.11	5	SNX24	122272092	rs2303048	5	122181225	A	G	0.161034	0.045	0.0088	3.5e-07	-0.416828	0.0401198	2.76547e-25	-0.107958	0.0235304	4.47467e-06	0.210022	20	0.00093079	0.897665	hypertension	brain
ENSG00000165813.20	10	CCDC186	115907306	rs111647265	10	115952163	T	C	0.134195	0.05	0.0095	1.9e-07	-0.373991	0.0406372	3.47527e-20	-0.133693	0.0292622	4.9052e-06	0.0553066	20	0.000985531	0.874859	hypertension	brain
ENSG00000255197.6	11	AC090559.1	47416990	rs11039216	11	47406592	T	C	0.522863	0.053	0.0064	1.2e-16	-0.204784	0.0375394	4.8928e-08	-0.25881	0.0568116	5.22427e-06	0.571804	20	0.00102125	0.77197	hypertension	brain
ENSG00000256053.9	14	COA8	104051578	rs28513222	14	104028069	T	A	0.363817	-0.031	0.0067	4.5e-06	0.63229	0.0314825	1.02154e-89	-0.0490281	0.010874	6.52064e-06	0.0588959	20	0.0012357	0.952154	hypertension	brain
ENSG00000101150.18	20	TPD52L2	62509740	rs7000	20	62522466	A	G	0.408549	-0.031	0.0065	2.4e-06	-0.443885	0.0321532	2.36805e-43	0.0698379	0.0154926	6.5498e-06	0.243899	20	0.0012357	1.07233	hypertension	brain
ENSG00000204421.3	6	LY6G6C	31687974	rs805293	6	31688518	T	A	0.516899	-0.033	0.0064	3.4e-07	-0.454625	0.050073	1.09335e-19	0.0725873	0.0161893	7.33782e-06	0.0743617	20	0.00135291	1.07529	hypertension	brain
ENSG00000183682.8	1	BMP8A	39976424	rs61779331	1	39970928	A	C	0.235586	0.036	0.0076	2.5e-06	0.478481	0.0346519	2.27408e-43	0.0752381	0.0167922	7.44552e-06	0.487767	20	0.00135734	1.07814	hypertension	brain
ENSG00000164733.22	8	CTSB	11713538	rs1293295	8	11711149	A	C	0.296223	-0.034	0.0071	2e-06	0.479796	0.0395509	7.22469e-34	-0.0708634	0.0159092	8.41876e-06	0.331501	20	0.00149699	0.931589	hypertension	brain
ENSG00000268658.5	19	LINC00664	21676108	rs6511245	19	21600562	C	T	0.497018	-0.029	0.0064	7.8e-06	0.796385	0.0332053	4.116e-127	-0.0364145	0.00817848	8.48835e-06	0.0547427	20	0.00149699	0.964241	hypertension	brain
ENSG00000170954.11	19	ZNF415	53623731	rs2099850	19	53621561	A	G	0.530815	-0.029	0.0064	5.2e-06	0.596184	0.0285863	1.35712e-96	-0.0486427	0.0109854	9.51358e-06	0.0522167	20	0.00165961	0.952521	hypertension	brain
ENSG00000176984.6	11	AP000679.1	120041036	rs12791292	11	120058640	C	G	0.446322	-0.032	0.0065	1.2e-06	-0.313385	0.0310171	5.32555e-24	0.102111	0.0230725	9.61497e-06	0.768259	20	0.00165961	1.10751	hypertension	brain
ENSG00000268117.1	19	VN1R84P	21902720	rs7246400	19	21909948	G	A	0.43837	-0.029	0.0065	7e-06	1.06539	0.0368151	3.87593e-184	-0.0272202	0.00617316	1.03637e-05	0.19407	20	0.00175157	0.973147	hypertension	brain
ENSG00000263006.6	18	ROCK1P1	115642	rs4530213	18	115408	T	G	0.303181	-0.032	0.0072	1e-05	1.05504	0.0312696	1.4867e-249	-0.0303305	0.00688331	1.05113e-05	0.594059	20	0.0017582	0.970125	hypertension	brain
ENSG00000182628.13	17	SKA2	57209920	rs9652856	17	57208752	C	T	0.342942	0.032	0.0069	3.5e-06	-0.53865	0.038372	9.18319e-45	-0.0594078	0.0134908	1.06479e-05	0.977327	20	0.00176287	0.942322	hypertension	brain
ENSG00000173281.5	8	PPP1R3B	9001424	rs11249906	8	9042607	G	T	0.274354	0.043	0.0072	1.4e-09	0.226655	0.035142	1.12085e-10	0.189716	0.0432935	1.17551e-05	0.161159	17	0.00186986	1.20891	hypertension	brain
ENSG00000079313.15	19	REXO1	1831864	rs11667638	19	1841501	G	A	0.501988	0.031	0.0064	1.3e-06	0.28431	0.0277846	1.41611e-24	0.109036	0.0249053	1.1976e-05	0.70386	20	0.00188651	1.1152	hypertension	brain
ENSG00000178741.12	15	COX5A	75221278	rs7497201	15	75190690	A	G	0.335984	0.038	0.0071	7.7e-08	0.241047	0.0321692	6.72634e-14	0.157645	0.0361969	1.32932e-05	0.112492	20	0.00202207	1.17075	hypertension	brain
ENSG00000204876.4	7	AC021218.1	155757182	rs11767234	7	155753928	A	T	0.405567	0.03	0.0065	2.4e-06	-0.685717	0.0521898	1.97063e-39	-0.0437498	0.010047	1.33351e-05	0.399116	20	0.00202207	0.957193	hypertension	brain
ENSG00000167395.10	16	ZNF646	31090630	rs9929899	16	31062701	C	A	0.600398	0.031	0.0066	3.2e-06	0.382711	0.0333371	1.66214e-30	0.0810011	0.018633	1.37894e-05	0.161321	20	0.00202587	1.08437	hypertension	brain
ENSG00000251300.1	4	AC104596.2	143966635	rs1440419	4	144163340	A	T	0.319085	0.04	0.0069	1.1e-08	0.339666	0.0517428	5.2206e-11	0.117763	0.0271013	1.39098e-05	0.667826	20	0.00202587	1.12498	hypertension	brain
ENSG00000286474.1	9	AL355672.1	11374820	rs1577433	9	11313596	G	C	0.468191	-0.028	0.0064	1.5e-05	1.01257	0.0276518	1.44316e-293	-0.0276524	0.0063655	1.39844e-05	0.0771138	20	0.00202587	0.972726	hypertension	brain
ENSG00000004534.15	3	RBM6	50057459	rs2245365	3	50097319	C	A	0.521869	0.028	0.0064	1.5e-05	-0.859674	0.0298794	4.87992e-182	-0.0325705	0.00753026	1.52338e-05	0.319827	20	0.00218733	0.967954	hypertension	brain
ENSG00000169398.19	8	PTK2	141840157	rs7829671	8	142018135	G	A	0.459245	0.03	0.0065	5.3e-06	-0.361218	0.0298329	9.57941e-34	-0.0830524	0.0192577	1.61282e-05	0.526359	20	0.00227548	0.920303	hypertension	brain
ENSG00000157322.17	16	CLEC18A	69991482	rs3192882	16	69975631	T	A	0.397614	0.029	0.0066	1.2e-05	-0.807841	0.0366925	2.00022e-107	-0.0358981	0.00833104	1.64021e-05	0.769495	20	0.00229417	0.964739	hypertension	brain
ENSG00000188878.19	17	FBF1	73921438	rs59867239	17	73931787	A	G	0.238569	-0.034	0.0076	8.3e-06	0.544229	0.0349847	1.44459e-54	-0.0624737	0.0145307	1.71241e-05	0.179702	20	0.00237468	0.939438	hypertension	brain
ENSG00000213976.4	19	AC010615.1	21567823	rs4566304	19	21541252	C	T	0.488072	-0.029	0.0064	8.7e-06	-0.475765	0.0360474	8.97031e-40	0.0609545	0.0142227	1.82158e-05	0.231788	20	0.00242721	1.06285	hypertension	brain
ENSG00000173273.16	8	TNKS	9526639	rs10112600	8	9461534	A	T	0.230616	0.035	0.0074	1.5e-06	-0.414081	0.040991	5.42678e-24	-0.0845246	0.0197328	1.84004e-05	0.4329	20	0.00242721	0.918949	hypertension	brain
ENSG00000165923.16	11	AGBL2	47709042	rs11824971	11	47524172	A	C	0.142147	-0.053	0.0092	8.8e-09	0.371114	0.0581746	1.77874e-10	-0.142813	0.0334025	1.90689e-05	0.236784	20	0.00249511	0.866916	hypertension	brain
ENSG00000127957.18	7	PMS2P3	75147274	rs794369	7	75162175	T	C	0.442346	-0.032	0.0065	6.9e-07	0.242013	0.0281567	8.31204e-18	-0.132224	0.0309517	1.93766e-05	0.589346	20	0.00251508	0.876145	hypertension	brain
ENSG00000099331.13	19	MYO9B	17255968	rs1077795	19	17222584	G	A	0.249503	-0.037	0.0073	2.9e-07	0.270074	0.0341818	2.76433e-15	-0.137	0.0321131	1.9887e-05	0.232077	20	0.00256085	0.87197	hypertension	brain
ENSG00000233006.8	5	MIR3936HG	131676420	rs272883	5	131668698	A	G	0.323062	0.033	0.007	3.1e-06	-0.33917	0.0347663	1.74413e-22	-0.0972965	0.0229221	2.18919e-05	0.0709734	20	0.00278432	0.907287	hypertension	brain
ENSG00000121101.16	17	TEX14	56701728	rs12949138	17	56934865	C	A	0.354871	0.031	0.0068	4.5e-06	0.414513	0.0356716	3.25138e-31	0.0747866	0.0176221	2.19657e-05	0.371485	20	0.00278432	1.07765	hypertension	brain
ENSG00000229081.1	10	LINC01165	134335142	rs11591553	10	134323564	A	G	0.468191	0.029	0.0065	6.3e-06	-0.342227	0.0261804	4.76562e-39	-0.084739	0.020069	2.41739e-05	0.693318	20	0.00297137	0.918752	hypertension	brain
ENSG00000197822.12	5	OCLN	68821025	rs256925	5	68851541	A	G	0.028827	0.077	0.017	4.3e-06	0.863709	0.0774108	6.58373e-29	0.0891504	0.0212426	2.70733e-05	0.273034	11	0.00326472	1.09325	hypertension	brain
ENSG00000119878.6	2	CRIPT	46850435	rs1598517	2	46857401	T	C	0.422465	-0.028	0.0065	2e-05	0.553365	0.029833	8.34556e-77	-0.0505995	0.0120589	2.7164e-05	0.31002	20	0.00326472	0.950659	hypertension	brain
ENSG00000198373.13	16	WWP2	69885938	rs2270843	16	69973127	G	A	0.398608	0.029	0.0066	1.2e-05	0.481302	0.0351149	9.28774e-43	0.0602533	0.0144002	2.86177e-05	0.744456	20	0.00338922	1.06211	hypertension	brain
ENSG00000075413.19	14	MARK3	103910941	rs1951392	14	103853367	G	T	0.351889	-0.029	0.0067	1.9e-05	0.460822	0.0315049	1.88876e-48	-0.062931	0.0151624	3.31819e-05	0.0790535	20	0.00387321	0.939008	hypertension	brain
ENSG00000160208.13	21	RRP1B	45097700	rs9941787	21	45116042	A	G	0.371769	-0.028	0.0065	1.8e-05	0.442271	0.029328	2.1872e-51	-0.0633096	0.0152847	3.44266e-05	0.389749	20	0.0039336	0.938653	hypertension	brain
ENSG00000130177.16	13	CDC16	115019280	rs7331882	13	115000719	A	G	0.259443	0.035	0.0076	3.1e-06	0.345077	0.0366584	4.80792e-21	0.101427	0.0245185	3.52274e-05	0.326205	20	0.00399695	1.10675	hypertension	brain
ENSG00000163219.12	2	ARHGAP25	68980349	rs10048745	2	68962137	A	G	0.239563	-0.031	0.0074	2.7e-05	-0.827632	0.0336406	1.19793e-133	0.0374563	0.00906987	3.63162e-05	0.353351	20	0.00406366	1.03817	hypertension	brain
ENSG00000269845.1	19	CCNYL6	21934894	rs6511291	19	21950402	C	T	0.558648	0.028	0.0065	1.6e-05	-0.612556	0.0426448	8.68611e-47	-0.0457101	0.0110782	3.68897e-05	0.107749	20	0.0040947	0.955319	hypertension	brain
ENSG00000172687.13	19	ZNF738	21551918	rs57055133	19	21550330	C	T	0.258449	-0.031	0.0074	3.1e-05	-0.908546	0.0384563	2.1131e-123	0.0341205	0.00827193	3.70984e-05	0.634363	20	0.0040947	1.03471	hypertension	brain
ENSG00000204390.10	6	HSPA1L	31780228	rs805293	6	31688518	T	A	0.516899	-0.033	0.0064	3.4e-07	0.237865	0.0352427	1.48524e-11	-0.138734	0.0338593	4.17864e-05	0.536146	20	0.00448996	0.87046	hypertension	brain
ENSG00000114904.13	3	NEK4	52773711	rs2251219	3	52584787	C	T	0.419483	0.028	0.0066	1.7e-05	-0.553682	0.0367222	2.27495e-51	-0.0505706	0.0123831	4.42971e-05	0.221486	20	0.00471708	0.950687	hypertension	brain
ENSG00000153774.9	16	CFDP1	75397498	rs59686216	16	75317575	A	G	0.422465	-0.028	0.0066	1.8e-05	0.438907	0.0294053	2.22775e-50	-0.0637948	0.0156329	4.48827e-05	0.375295	20	0.00471708	0.938197	hypertension	brain
ENSG00000251288.2	4	AC018797.2	103673178	rs223490	4	103679117	T	G	0.382704	-0.034	0.0066	2.5e-07	-0.290551	0.0434659	2.31625e-11	0.117019	0.0286784	4.4959e-05	0.500028	20	0.00471708	1.12414	hypertension	brain
ENSG00000187778.14	12	MCRS1	49956128	rs13906	12	49952394	T	C	0.11332	-0.057	0.01	3.9e-08	-0.282208	0.0483208	5.211e-09	0.201979	0.0495143	4.51901e-05	0.623745	16	0.00471708	1.22382	hypertension	brain
ENSG00000172748.14	8	ZNF596	198420	rs3008281	8	172477	C	T	0.218688	-0.034	0.0075	6e-06	-0.329261	0.0353177	1.13281e-20	0.103262	0.0253285	4.56415e-05	0.121495	20	0.00471708	1.10878	hypertension	brain
ENSG00000198837.10	1	DENND4B	153910586	rs113191295	1	153912623	A	G	0.0636183	-0.062	0.014	7.1e-06	0.672422	0.0648611	3.50003e-25	-0.092204	0.0226403	4.65003e-05	0.208781	16	0.00477511	0.911919	hypertension	brain
ENSG00000227835.8	9	CARM1P1	2980240	rs7862467	9	3181278	T	G	0.49006	-0.027	0.0065	2.4e-05	-0.562264	0.0283866	2.57003e-87	0.0480202	0.0118119	4.79478e-05	0.644617	20	0.00489278	1.04919	hypertension	brain
ENSG00000101557.15	18	USP14	186506	rs72856250	18	205757	C	T	0.282306	-0.031	0.0073	2e-05	-0.472896	0.0337827	1.59966e-44	0.0655535	0.0161315	4.83016e-05	0.301422	20	0.00489809	1.06775	hypertension	brain
ENSG00000115073.8	2	ACTR1B	98276454	rs11692435	2	98275354	A	G	0.083499	0.052	0.012	1.4e-05	0.683468	0.0597439	2.64019e-30	0.0760826	0.0187749	5.07045e-05	0.101513	20	0.00510982	1.07905	hypertension	brain
ENSG00000119979.18	10	DENND10	120880547	rs7908170	10	120862228	T	G	0.40159	-0.027	0.0065	2.6e-05	-0.491162	0.0281019	2.11067e-68	0.0549717	0.0136025	5.316e-05	0.215524	20	0.00523858	1.05651	hypertension	brain
ENSG00000198756.12	1	COLGALT2	183952926	rs7539021	1	183935831	A	G	0.395626	-0.027	0.0066	6.1e-05	-0.75607	0.0292019	8.38765e-148	0.035711	0.00883764	5.32737e-05	0.435436	20	0.00523858	1.03636	hypertension	brain
ENSG00000230069.3	4	LRRC37A15P	103650154	rs223490	4	103679117	T	G	0.382704	-0.034	0.0066	2.5e-07	-0.286554	0.0442131	9.09888e-11	0.118651	0.0294216	5.51181e-05	0.218241	20	0.00535504	1.12598	hypertension	brain
ENSG00000161798.7	12	AQP5	50357560	rs3759129	12	50354437	C	A	0.177932	0.033	0.008	3.2e-05	-0.6822	0.0360554	7.67303e-80	-0.0483729	0.0120022	5.56982e-05	0.441641	20	0.00537918	0.952778	hypertension	brain
ENSG00000114166.8	3	KAT2B	20138917	rs4858757	3	20117039	G	T	0.440358	-0.027	0.0065	3.9e-05	0.540692	0.034281	4.82038e-56	-0.049936	0.0124315	5.89745e-05	0.353901	20	0.0056619	0.95129	hypertension	brain
ENSG00000236753.7	7	MKLN1-AS	131003650	rs4731794	7	131008336	C	T	0.459245	0.031	0.0064	1.9e-06	-0.2113	0.0295176	8.16007e-13	-0.146711	0.0365711	6.02918e-05	0.240205	20	0.00575432	0.863544	hypertension	brain
ENSG00000163935.14	3	SFMBT1	53009177	rs7621939	3	52976469	T	C	0.263419	0.033	0.0076	1.1e-05	0.448298	0.0430166	1.97751e-25	0.0736117	0.0183656	6.12029e-05	0.440417	20	0.00578196	1.07639	hypertension	brain
ENSG00000196268.12	19	ZNF493	21595150	rs7248700	19	21545841	C	T	0.258449	-0.031	0.0074	2.8e-05	-0.520533	0.0380916	1.63626e-42	0.0595543	0.0148692	6.1961e-05	0.0986009	20	0.00581108	1.06136	hypertension	brain
ENSG00000272267.2	8	AC021242.3	9413342	rs17150237	8	9411719	T	C	0.219682	0.035	0.0075	3e-06	-0.342438	0.0446416	1.70888e-14	-0.102208	0.0256364	6.69578e-05	0.0802739	20	0.0061378	0.902842	hypertension	brain
ENSG00000174456.15	12	C12orf76	110488136	rs73417580	12	110323622	G	A	0.0695825	-0.056	0.013	7.3e-06	-0.679003	0.0647186	9.43949e-26	0.0824738	0.0206967	6.75133e-05	0.257161	20	0.00615396	1.08597	hypertension	brain
ENSG00000253366.3	5	GUSBP16	70069376	rs256925	5	68851541	A	G	0.028827	0.077	0.017	4.3e-06	-0.717967	0.086442	9.91734e-17	-0.107247	0.0269699	6.99213e-05	0.618963	13	0.00633783	0.898304	hypertension	brain
ENSG00000164048.14	3	ZNF589	48311666	rs13097450	3	48267825	C	T	0.291252	-0.028	0.0069	5e-05	0.68328	0.0358338	4.65384e-81	-0.0409788	0.0103245	7.21489e-05	0.0941468	20	0.00646749	0.959849	hypertension	brain
ENSG00000166170.11	14	BAG5	104025938	rs942863	14	104021268	T	C	0.374751	-0.031	0.0067	3.3e-06	0.211654	0.0275018	1.40382e-14	-0.146466	0.0369359	7.32736e-05	0.517294	20	0.00648549	0.863755	hypertension	brain
ENSG00000274750.2	6	H3C6	26226064	rs56119218	6	26225881	A	C	0.105368	0.048	0.012	5.2e-05	1.60412	0.0557584	5.23745e-182	0.029923	0.00755272	7.43593e-05	0.27688	20	0.00652151	1.03038	hypertension	brain
ENSG00000165671.21	5	NSD1	176643620	rs6882591	5	176546460	A	G	0.144135	-0.046	0.0092	7.9e-07	-0.285672	0.0440356	8.74003e-11	0.161024	0.0406603	7.48772e-05	0.908775	16	0.00653163	1.17471	hypertension	brain
ENSG00000278396.1	14	AL122023.1	93801138	rs17094891	14	93737610	C	T	0.192843	-0.036	0.0079	6e-06	0.299209	0.0376687	1.97078e-15	-0.120317	0.0304394	7.72791e-05	0.265146	20	0.0067051	0.886639	hypertension	brain
ENSG00000167394.13	16	ZNF668	31078862	rs9923231	16	31107689	C	T	0.612326	0.031	0.0066	2.3e-06	-0.202046	0.0276434	2.69096e-13	-0.15343	0.0388293	7.76939e-05	0.22807	20	0.00670523	0.857761	hypertension	brain
ENSG00000117597.18	1	UTP25	210016114	rs10127618	1	210006049	G	A	0.271372	-0.03	0.0075	4.3e-05	-0.772611	0.0342961	2.22458e-112	0.0388294	0.00985917	8.20274e-05	0.304287	20	0.00696804	1.03959	hypertension	brain
ENSG00000169592.15	16	INO80E	30012075	rs4787489	16	29995880	A	G	0.442346	0.026	0.0064	6.8e-05	-0.527269	0.0334563	5.86763e-56	-0.0493107	0.0125348	8.35774e-05	0.078526	20	0.00705927	0.951885	hypertension	brain
ENSG00000171044.11	8	XKR6	10906448	rs6986002	8	11002093	C	T	0.522863	0.036	0.0064	2.7e-08	0.190138	0.0345665	3.78403e-08	0.189336	0.0481432	8.39716e-05	0.345654	20	0.00705927	1.20845	hypertension	brain
ENSG00000229759.1	3	MRPS18AP1	48298134	rs9846818	3	48375685	T	C	0.32505	-0.028	0.0067	2.5e-05	0.676657	0.059119	2.47176e-30	-0.0413799	0.010541	8.65087e-05	0.0932254	20	0.00723507	0.959465	hypertension	brain
ENSG00000110536.14	11	PTPMT1	47590998	rs76477746	11	48103368	C	G	0.105368	-0.054	0.0096	1.3e-08	0.33379	0.0611647	4.83625e-08	-0.161778	0.0413036	8.97275e-05	0.0500596	20	0.00738999	0.85063	hypertension	brain
ENSG00000164318.18	5	EGFLAM	38362046	rs6892556	5	38448700	A	G	0.114314	0.047	0.01	3.5e-06	0.272621	0.0385372	1.50291e-12	0.172401	0.0440386	9.04958e-05	0.83569	15	0.00741563	1.18815	hypertension	brain
ENSG00000237742.7	6	AL365259.1	125984514	rs2875881	6	126072853	C	G	0.400596	-0.026	0.0066	0.0001	0.845496	0.0292822	2.52534e-183	-0.0307512	0.00787838	9.49159e-05	0.739093	20	0.00773875	0.969717	hypertension	brain
ENSG00000144057.15	2	ST6GAL2	107460810	rs1034811	2	107503324	C	T	0.297217	0.028	0.0069	4.6e-05	0.512992	0.0361674	1.1539e-45	0.0545818	0.0139902	9.56222e-05	0.800508	20	0.00775735	1.0561	hypertension	brain
ENSG00000164045.12	3	CDC25A	48214272	rs17647717	3	48305456	T	C	0.290258	-0.028	0.0069	5.8e-05	0.539576	0.0385798	1.89855e-44	-0.0518926	0.0133152	9.72945e-05	0.144818	20	0.00785375	0.949431	hypertension	brain
ENSG00000196735.13	6	HLA-DQA1	32605398	rs3828789	6	32635754	G	T	0.409543	-0.026	0.0066	7.6e-05	0.961243	0.0373625	5.76219e-146	-0.0270483	0.00694614	9.86008e-05	0.766346	20	0.00788078	0.973314	hypertension	brain
ENSG00000144218.20	2	AFF3	100485386	rs59447631	2	100691493	C	T	0.183897	-0.033	0.0084	9.2e-05	1.05618	0.0427667	1.171e-134	-0.0312447	0.00805319	0.000104547	0.2957	20	0.00824241	0.969238	hypertension	brain
ENSG00000164270.18	5	HTR4	147943696	rs1988819	5	147849531	T	C	0.404573	-0.028	0.0064	1.2e-05	0.256872	0.0308086	7.57577e-17	-0.109004	0.0281368	0.00010704	0.382605	11	0.00837579	0.896727	hypertension	brain
ENSG00000088808.18	14	PPP1R13B	104256722	rs111688512	14	104310174	A	G	0.105368	0.041	0.0093	1e-05	-0.334591	0.0412574	5.06783e-16	-0.122538	0.0316365	0.000107375	0.461706	20	0.00837579	0.884672	hypertension	brain
ENSG00000055483.19	17	USP36	76810493	rs3826552	17	76793885	G	A	0.463221	0.025	0.0064	8.5e-05	-0.705915	0.0272928	1.67004e-147	-0.035415	0.00916906	0.000112256	0.057585	20	0.00865811	0.965205	hypertension	brain
ENSG00000121481.11	1	RNF2	185043196	rs2146329	1	185132842	C	T	0.418489	-0.032	0.0065	1.1e-06	0.172985	0.0277844	4.7852e-10	-0.184987	0.0479032	0.000112611	0.130685	20	0.00865811	0.831115	hypertension	brain
ENSG00000122367.20	10	LDB3	88462046	rs2803546	10	88407055	A	G	0.452286	-0.026	0.0064	6.2e-05	0.413834	0.0337708	1.59512e-34	-0.0628271	0.0162928	0.000115201	0.275304	20	0.00869366	0.939106	hypertension	brain
ENSG00000197114.12	20	ZGPAT	62353156	rs1291213	20	62352626	T	C	0.191849	-0.033	0.0074	9.6e-06	-0.291052	0.0382453	2.73826e-14	0.113382	0.0294687	0.000119314	0.862526	20	0.00888017	1.12006	hypertension	brain
ENSG00000064601.20	20	CTSA	44523123	rs6104384	20	44505066	T	C	0.44831	0.026	0.0065	4.5e-05	-0.469528	0.033791	6.7881e-44	-0.0553748	0.0144059	0.000121096	0.160193	20	0.0089654	0.94613	hypertension	brain
ENSG00000135547.9	6	HEY2	126075612	rs1811852	6	126071575	C	G	0.5	0.025	0.0064	0.00013	-0.596824	0.0290685	1.12231e-93	-0.0418884	0.0109158	0.000124336	0.115649	20	0.00912827	0.958977	hypertension	brain
ENSG00000170949.17	19	ZNF160	53588274	rs12985137	19	53617818	C	T	0.420477	0.025	0.0064	9.3e-05	-0.537293	0.0270108	4.79123e-88	-0.0465295	0.0121391	0.000126568	0.132375	20	0.00925031	0.954536	hypertension	brain
ENSG00000158220.14	3	ESYT3	138176978	rs1109088	3	138154795	G	A	0.434394	0.026	0.0065	4.9e-05	0.443638	0.0339459	4.95182e-39	0.0586063	0.0153225	0.000130847	0.978494	20	0.00952018	1.06036	hypertension	brain
ENSG00000169230.10	5	PRELID1	176732375	rs9834	5	176733616	T	C	0.112326	-0.047	0.01	4.2e-06	-0.282235	0.0429606	5.04386e-11	0.166528	0.043565	0.000132101	0.422989	18	0.00956845	1.1812	hypertension	brain
ENSG00000231050.1	1	AL109917.1	1823504	rs35511469	1	1802649	T	G	0.202783	0.033	0.0084	0.0001	-0.456154	0.0293868	2.44697e-54	-0.072344	0.0189955	0.000139819	0.939557	20	0.0100565	0.930211	hypertension	brain
ENSG00000213533.13	3	STIMATE	52900900	rs6445539	3	52874296	A	G	0.265408	0.03	0.0076	8.8e-05	0.531596	0.0367629	2.16428e-47	0.0564339	0.0148197	0.000140078	0.0631178	20	0.0100565	1.05806	hypertension	brain
ENSG00000231249.1	3	ITPR1-DT	4533711	rs2307068	3	4532960	C	T	0.466203	0.027	0.0065	3e-05	0.253577	0.0267335	2.41537e-21	0.106477	0.0279835	0.000141811	0.158704	20	0.010116	1.11235	hypertension	brain
ENSG00000197937.13	19	ZNF347	53644826	rs12985137	19	53617818	C	T	0.420477	0.025	0.0064	9.3e-05	-0.505554	0.0301488	4.14043e-63	-0.0494507	0.0129983	0.000142154	0.073827	20	0.010116	0.951752	hypertension	brain
ENSG00000261734.1	3	AC116096.1	20430898	rs17006711	3	20228005	T	C	0.212724	-0.034	0.0079	1.9e-05	-0.469814	0.0578461	4.59339e-16	0.0723691	0.0190301	0.000143032	0.142916	20	0.0101341	1.07505	hypertension	brain
ENSG00000167397.15	16	VKORC1	31104732	rs2884737	16	31105554	C	A	0.255467	-0.03	0.0073	3.7e-05	0.369849	0.0371901	2.65625e-23	-0.0811142	0.0213567	0.000145825	0.11024	20	0.010287	0.922088	hypertension	brain
ENSG00000133958.13	14	UNC79	93986894	rs76446292	14	93775028	C	A	0.134195	-0.041	0.0089	4.2e-06	0.268119	0.0402024	2.57142e-11	-0.152917	0.0403433	0.000150407	0.585518	20	0.0105643	0.858201	hypertension	brain
ENSG00000228999.4	2	AC096570.1	22457364	rs58648117	2	22545027	C	A	0.496024	0.028	0.0064	1e-05	0.234695	0.0310448	4.0343e-14	0.119304	0.0315066	0.000152707	0.171135	20	0.0106796	1.12671	hypertension	brain
ENSG00000124116.19	20	WFDC3	44398577	rs2664529	20	44402869	C	T	0.343936	0.026	0.0068	0.00015	-0.780629	0.0321845	5.87929e-130	-0.0333065	0.0088185	0.0001588	0.075353	20	0.011058	0.967242	hypertension	brain
ENSG00000114902.14	3	SPCS1	52742068	rs4687547	3	52608949	T	C	0.419483	0.028	0.0066	2e-05	0.225341	0.0275158	2.6224e-16	0.124256	0.0329855	0.000165232	0.424469	20	0.0114081	1.13231	hypertension	brain
ENSG00000130368.7	6	MAS1	160325250	rs1158619	6	160293151	A	C	0.298211	0.03	0.0072	3.7e-05	-0.316313	0.0360692	1.79293e-18	-0.0948428	0.0252009	0.00016757	0.465381	20	0.0115204	0.909516	hypertension	brain
ENSG00000255561.7	11	FDXACB1	111748374	rs12363917	11	111664401	T	C	0.314115	0.029	0.0071	5.3e-05	-0.322731	0.0336247	8.14833e-22	-0.0898581	0.023909	0.000171041	0.535846	20	0.0116603	0.914061	hypertension	brain
ENSG00000160917.15	7	CPSF4	99045770	rs10257273	7	99188589	T	A	0.156064	-0.035	0.009	0.00011	0.698344	0.0480416	7.1398e-48	-0.0501185	0.0133409	0.00017212	0.0773141	20	0.0116847	0.951117	hypertension	brain
ENSG00000136448.13	17	NMT1	43110872	rs6503422	17	43163851	T	C	0.471173	0.026	0.0065	5.5e-05	0.417994	0.0383811	1.27745e-27	0.0622018	0.0165662	0.000173514	0.132279	20	0.0117303	1.06418	hypertension	brain
ENSG00000264538.6	17	SUZ12P1	29077122	rs73269988	17	29118145	A	G	0.107356	-0.038	0.01	0.00013	-1.01837	0.0483899	2.53751e-98	0.0373146	0.00997842	0.000184366	0.889424	20	0.0123101	1.03802	hypertension	brain
ENSG00000197013.10	19	ZNF429	21709278	rs7248097	19	21743168	G	T	0.214712	-0.03	0.0079	0.00016	0.845644	0.0401102	1.13905e-98	-0.0354759	0.00949232	0.000185987	0.303307	20	0.0123674	0.965146	hypertension	brain
ENSG00000139531.13	12	SUOX	56395694	rs705700	12	56389293	C	T	0.394632	-0.025	0.0065	0.00012	-0.452581	0.0294585	2.88301e-53	0.0552388	0.0148053	0.000190711	0.682722	20	0.0126038	1.05679	hypertension	brain
ENSG00000176390.12	17	CRLF3	29124058	rs56325146	17	29151024	C	T	0.115308	-0.036	0.0095	0.00016	-0.930064	0.0441377	1.44078e-98	0.038707	0.0103782	0.000191751	0.775072	20	0.0126038	1.03947	hypertension	brain
ENSG00000140829.12	16	DHX38	72137162	rs6499559	16	72132064	C	G	0.354871	0.026	0.0067	9.1e-05	0.431896	0.0320089	1.71953e-41	0.0601997	0.0161418	0.000191919	0.218301	20	0.0126038	1.06205	hypertension	brain
ENSG00000263603.1	17	AC127024.2	29057354	rs75820649	17	29126420	T	C	0.106362	-0.038	0.01	0.00013	-0.97411	0.0507854	5.34258e-82	0.03901	0.0104653	0.000193348	0.791665	20	0.0126038	1.03978	hypertension	brain
ENSG00000263884.1	18	AP000845.1	269213	rs12458951	18	271071	G	A	0.286282	-0.03	0.0073	2.8e-05	0.298907	0.0338933	1.1541e-18	-0.100366	0.0269437	0.000195309	0.608376	20	0.0126293	0.904506	hypertension	brain
ENSG00000249437.8	5	NAIP	70292580	rs256925	5	68851541	A	G	0.028827	0.077	0.017	4.3e-06	-0.563327	0.0861709	6.2629e-11	-0.136688	0.0367135	0.000196796	0.334398	13	0.0126419	0.872242	hypertension	brain
ENSG00000184232.9	11	OAF	120091392	rs12791393	11	120058902	T	C	0.295229	-0.026	0.0069	0.00021	-0.764937	0.0321705	5.70011e-125	0.0339897	0.00913292	0.000197907	0.0828172	20	0.0126419	1.03457	hypertension	brain
ENSG00000071575.11	2	TRIB2	12869938	rs77773048	2	12858078	A	G	0.219682	0.033	0.0078	1.8e-05	0.293393	0.0375932	5.9784e-15	0.112477	0.0302407	0.000199692	0.717392	20	0.0127059	1.11905	hypertension	brain
ENSG00000280069.1	17	AC127024.8	29066246	rs11653098	17	29122501	T	C	0.106362	-0.038	0.01	0.00014	-0.883264	0.0511486	8.10766e-67	0.0430222	0.0115925	0.000206272	0.777575	20	0.012976	1.04396	hypertension	brain
ENSG00000100711.14	14	ZFYVE21	104191036	rs1606	14	104161281	A	G	0.296223	0.029	0.0068	2.8e-05	-0.223924	0.0298532	6.34163e-14	-0.129509	0.0349328	0.000209426	0.393091	20	0.013069	0.878527	hypertension	brain
ENSG00000180596.7	6	H2BC4	26119628	rs80215559	6	25918225	C	T	0.0427435	0.057	0.012	2.6e-06	-0.423014	0.0717134	3.66445e-09	-0.134747	0.0364221	0.000215936	0.530437	20	0.0134236	0.873937	hypertension	brain
ENSG00000076604.15	17	TRAF4	27074498	rs4349196	17	27122153	A	G	0.43837	-0.025	0.0065	0.00012	0.461824	0.0344989	7.2397e-41	-0.0541332	0.014644	0.000218503	0.122617	20	0.0135313	0.947306	hypertension	brain
ENSG00000158234.12	3	FAIM	138339833	rs773455	3	138325220	G	A	0.471173	0.024	0.0064	0.00018	-0.660684	0.0317006	1.82541e-96	-0.036326	0.00984248	0.00022361	0.548078	20	0.0137949	0.964326	hypertension	brain
ENSG00000153157.13	6	SYCP2L	10933308	rs518204	6	10829319	C	T	0.353877	0.026	0.0069	0.00018	-0.574555	0.0319682	3.18559e-72	-0.0452524	0.0122704	0.000226082	0.117633	20	0.0138946	0.955756	hypertension	brain
ENSG00000254527.1	8	ENPP7P12	12063583	rs55692029	8	12179357	T	C	0.315109	-0.048	0.01	2.9e-06	-0.332384	0.0578723	9.27929e-09	0.144411	0.0392092	0.000230418	0.156659	20	0.0140717	1.15536	hypertension	brain
ENSG00000228432.1	6	DHFRP2	31334402	rs2523585	6	31327504	T	C	0.275348	-0.03	0.0067	8.7e-06	-0.398009	0.0614697	9.48905e-11	0.0753752	0.0204669	0.000230699	0.255696	20	0.0140717	1.07829	hypertension	brain
ENSG00000145868.17	5	FBXO38	147792948	rs28617172	5	147835365	T	A	0.263419	-0.028	0.0071	7.8e-05	-0.319105	0.0314589	3.53966e-24	0.0877455	0.0238722	0.000237253	0.0628829	17	0.0143102	1.09171	hypertension	brain
ENSG00000283064.1	6	AL353759.1	26167012	rs9379829	6	26172219	T	C	0.21173	-0.037	0.0077	2e-06	-0.184417	0.0323371	1.17755e-08	0.200632	0.0545986	0.000238143	0.0540219	20	0.0143106	1.22217	hypertension	brain
ENSG00000105538.10	19	RASIP1	49233854	rs3859439	19	49224389	T	C	0.455268	-0.032	0.0066	8.2e-07	-0.163175	0.0290013	1.83936e-08	0.196108	0.0533932	0.000239804	0.229959	20	0.0143573	1.21666	hypertension	brain
ENSG00000279254.1	2	AC020604.1	46896963	rs1451156	2	46832602	C	T	0.512922	0.024	0.0064	0.00019	0.600186	0.0334426	5.09035e-72	0.0399876	0.0108937	0.000241866	0.0797349	20	0.0144083	1.0408	hypertension	brain
ENSG00000160207.9	21	HSF2BP	45014218	rs2838342	21	45077865	G	A	0.419483	-0.026	0.0064	6.9e-05	-0.267069	0.0312007	1.1313e-17	0.097353	0.0265258	0.000242432	0.260383	20	0.0144083	1.10225	hypertension	brain
ENSG00000127947.16	7	PTPN12	77217999	rs17155183	7	77200392	T	A	0.309145	-0.026	0.007	0.00024	-0.601871	0.0297863	8.61896e-91	0.0431986	0.0118253	0.000259112	0.360854	20	0.0153434	1.04415	hypertension	brain
ENSG00000253982.2	8	AC100810.1	1710947	rs6558535	8	1710632	T	C	0.311133	-0.026	0.0071	0.00021	-1.07564	0.0247687	0	0.0241717	0.00662416	0.000263241	0.335868	20	0.0154749	1.02447	hypertension	brain
ENSG00000085788.14	8	DDHD2	38107906	rs56058270	8	38102123	A	G	0.254473	0.028	0.0074	0.00017	0.486381	0.0354231	6.65493e-43	0.057568	0.0157815	0.000264485	0.349294	20	0.0154919	1.05926	hypertension	brain
ENSG00000144115.18	2	THNSL2	88477984	rs6547758	2	88469863	G	C	0.241551	0.026	0.0071	0.00032	-1.14884	0.0285761	0	-0.0226314	0.00620571	0.00026545	0.366316	20	0.0154925	0.977623	hypertension	brain
ENSG00000011523.14	2	CEP68	65298819	rs1009358	2	65276452	T	C	0.61332	0.026	0.0066	8.7e-05	0.304131	0.0316226	6.74412e-22	0.0854896	0.0234511	0.00026694	0.0678945	20	0.0155236	1.08925	hypertension	brain
ENSG00000106526.10	7	ACTR3C	149980910	rs2531066	7	149984535	C	A	0.0944334	-0.049	0.013	9.4e-05	-0.747105	0.0539552	1.33037e-43	0.0655865	0.0180336	0.000275945	0.0704103	17	0.0158005	1.06779	hypertension	brain
ENSG00000161204.11	3	ABCF3	183907806	rs35315125	3	183905309	C	G	0.0228628	0.081	0.021	0.00016	1.25936	0.116012	1.87866e-27	0.0643183	0.0176965	0.000278489	0.0549273	20	0.015811	1.06643	hypertension	brain
ENSG00000163069.13	4	SGCB	52895668	rs4864475	4	52841943	G	A	0.255467	0.028	0.007	5.9e-05	0.344493	0.0395937	3.29787e-18	0.0812788	0.0223642	0.000278702	0.117812	20	0.015811	1.08467	hypertension	brain
ENSG00000074755.15	17	ZZEF1	3977032	rs8071043	17	3988451	C	T	0.33002	0.026	0.0068	0.00012	0.364489	0.031488	5.48625e-31	0.0713328	0.0196477	0.000282769	0.253262	20	0.0159303	1.07394	hypertension	brain
ENSG00000164078.13	3	MST1R	49932870	rs2280406	3	49941436	A	G	0.491054	0.025	0.0064	0.00012	0.291647	0.0298863	1.6953e-22	0.0857201	0.0236371	0.000287289	0.129725	20	0.0160733	1.0895	hypertension	brain
ENSG00000108395.14	17	TRIM37	57122140	rs28475409	17	57076104	A	T	0.402584	0.026	0.0067	8.1e-05	-0.329888	0.0328677	1.0499e-23	-0.0788147	0.0217751	0.000295193	0.101556	20	0.0164073	0.924211	hypertension	brain
ENSG00000169856.9	15	ONECUT1	53065262	rs2440376	15	53091870	A	G	0.114314	0.035	0.0091	0.00016	0.45794	0.0428005	1.02419e-26	0.0764292	0.0211165	0.000295281	0.810643	20	0.0164073	1.07943	hypertension	brain
ENSG00000233223.3	17	AC016876.1	7486343	rs858523	17	7511529	C	T	0.431412	0.024	0.0065	0.00018	-0.516773	0.0299995	1.69226e-66	-0.046442	0.0128637	0.000305838	0.113546	20	0.0167078	0.95462	hypertension	brain
ENSG00000204381.12	11	LAYN	111421738	rs542275	11	111431614	C	T	0.407555	0.024	0.0066	0.00023	-0.73653	0.0288731	1.55727e-143	-0.0325852	0.00905153	0.000318253	0.126054	20	0.0172122	0.96794	hypertension	brain
ENSG00000100731.16	14	PCNX1	71478110	rs917067	14	71371904	C	T	0.456262	-0.024	0.0065	0.00023	-0.489971	0.0307203	2.87546e-57	0.0489825	0.0136169	0.000321693	0.4676	20	0.017283	1.0502	hypertension	brain
ENSG00000161958.11	17	FGF11	7344924	rs17856697	17	7348625	G	A	0.353877	0.025	0.0066	0.00013	-0.365825	0.0322704	8.67954e-30	-0.0683387	0.0190219	0.00032736	0.273526	20	0.0175294	0.933944	hypertension	brain
ENSG00000132801.7	20	ZSWIM3	44497007	rs6104384	20	44505066	T	C	0.44831	0.026	0.0065	4.5e-05	0.230811	0.0288724	1.30438e-15	0.112646	0.0314902	0.000347311	0.35665	20	0.0183554	1.11924	hypertension	brain
ENSG00000182372.10	8	CLN8	1726910	rs4876133	8	1710404	G	C	0.316103	-0.026	0.0071	0.00022	-0.51034	0.031402	2.16732e-59	0.0509464	0.0142611	0.000353717	0.272779	20	0.0185984	1.05227	hypertension	brain
ENSG00000162929.14	2	KIAA1841	61329088	rs1177293	2	61348080	T	C	0.414513	0.024	0.0064	0.00016	0.354398	0.0302752	1.18932e-31	0.0677205	0.0189628	0.000355315	0.651286	20	0.0185984	1.07007	hypertension	brain
ENSG00000196387.10	12	ZNF140	133670586	rs1025	12	133683628	T	A	0.575547	0.025	0.0066	0.00014	-0.404503	0.0377598	8.8896e-27	-0.0618042	0.0173063	0.000355347	0.402003	20	0.0185984	0.940067	hypertension	brain
ENSG00000265443.1	17	AC127024.3	29053952	rs61223720	17	29064362	T	G	0.107356	-0.039	0.01	0.00015	-0.603382	0.0690576	2.38595e-18	0.0646356	0.0181493	0.00036898	0.663468	20	0.0191268	1.06677	hypertension	brain
ENSG00000164142.16	4	FAM160A1	152460992	rs73862064	4	152503100	A	T	0.445328	0.024	0.0064	0.00016	-0.385705	0.0341107	1.20552e-29	-0.0622237	0.0174817	0.000371751	0.666628	20	0.0191481	0.939673	hypertension	brain
ENSG00000145332.14	4	KLHL8	88121360	rs13134907	4	88147255	T	A	0.11332	-0.042	0.01	3.6e-05	0.293111	0.044279	3.60049e-11	-0.14329	0.0404043	0.000390519	0.512164	20	0.0198005	0.866503	hypertension	brain
ENSG00000204138.13	1	PHACTR4	28761484	rs4908402	1	28691532	G	A	0.346918	-0.025	0.007	0.00031	-0.877794	0.0321631	5.29119e-164	0.0284805	0.00804253	0.000398256	0.282779	20	0.0201299	1.02889	hypertension	brain
ENSG00000173011.12	4	TADA2B	7051652	rs871134	4	7044380	C	T	0.415507	0.026	0.0065	4.9e-05	-0.218156	0.0287206	3.05839e-14	-0.119181	0.033674	0.000401264	0.71917	20	0.0201564	0.887647	hypertension	brain
ENSG00000163939.18	3	PBRM1	52649650	rs2878726	3	52748271	G	C	0.417495	0.028	0.0066	2.7e-05	0.199964	0.0312501	1.56566e-10	0.140025	0.0396012	0.000406414	0.650845	20	0.0203099	1.1503	hypertension	brain
ENSG00000136478.8	17	TEX2	62282604	rs8072646	17	62284510	G	A	0.192843	-0.033	0.0079	3.5e-05	0.232781	0.0350618	3.15468e-11	-0.141764	0.040096	0.000406825	0.348433	20	0.0203099	0.867826	hypertension	brain
ENSG00000280399.1	3	AC022497.1	138202752	rs4678418	3	138171042	T	C	0.525845	-0.025	0.0065	0.00011	-0.273693	0.030568	3.44149e-19	0.0913432	0.0258477	0.000409477	0.397152	20	0.0203797	1.09564	hypertension	brain
ENSG00000115596.4	2	WNT6	219731742	rs78058190	2	219699999	A	G	0.0626243	0.066	0.017	6e-05	0.69714	0.0824538	2.7927e-17	0.0946725	0.0268333	0.000418436	0.276661	5	0.0206985	1.0993	hypertension	brain
ENSG00000107951.15	10	MTPAP	30631054	rs10826780	10	30596032	G	A	0.441352	0.023	0.0065	0.0004	-0.786674	0.0265231	2.52517e-193	-0.029237	0.00832122	0.000442167	0.151726	20	0.0216742	0.971186	hypertension	brain
ENSG00000138138.14	10	ATAD1	89556194	rs1853167	10	89556913	G	A	0.328032	0.026	0.0069	0.0002	-0.344402	0.0354815	2.82791e-22	-0.0754931	0.0214914	0.000443555	0.0965904	20	0.0216768	0.927286	hypertension	brain
ENSG00000055070.17	1	SZRD1	16701855	rs2458525	1	16729588	G	A	0.241551	-0.033	0.0076	1.6e-05	-0.197557	0.0331484	2.52594e-09	0.16704	0.0475973	0.000449032	0.681489	20	0.021813	1.1818	hypertension	brain
ENSG00000275764.1	12	AC092747.4	27190963	rs4964046	12	27305310	G	A	0.348907	-0.024	0.0067	0.00046	0.59779	0.034642	1.00443e-66	-0.0401479	0.0114469	0.000452643	0.190492	20	0.0219228	0.960647	hypertension	brain
ENSG00000259994.1	10	AL353796.1	30593375	rs540994	10	30600226	A	C	0.437376	0.023	0.0065	0.00043	-0.715938	0.0277887	2.26453e-146	-0.0321257	0.00916422	0.000455659	0.344459	20	0.0220032	0.968385	hypertension	brain
ENSG00000165995.22	10	CACNB2	18630920	rs12357580	10	18450062	T	C	0.282306	0.03	0.0073	5.1e-05	0.222028	0.0331051	1.98985e-11	0.135118	0.0385602	0.000458195	0.0675147	20	0.02206	1.14467	hypertension	brain
ENSG00000016864.19	3	GLT8D1	52734275	rs11130321	3	52762698	T	C	0.427435	0.025	0.0065	0.0001	0.286223	0.0338676	2.88211e-17	0.0873444	0.0249507	0.000464074	0.290718	20	0.0222769	1.09127	hypertension	brain
ENSG00000198270.13	12	TMEM116	112410038	rs7313773	12	112441688	C	T	0.0944334	-0.041	0.011	0.00017	0.596295	0.0598934	2.3758e-23	-0.0687579	0.0196976	0.000481813	0.190793	18	0.0227089	0.933553	hypertension	brain
ENSG00000159882.13	19	ZNF230	44512592	rs451388	19	44507121	C	G	0.111332	-0.036	0.0097	0.00018	-0.442797	0.0431144	9.59281e-25	0.0813013	0.0232926	0.000482244	0.702835	20	0.0227089	1.0847	hypertension	brain
ENSG00000284738.1	1	AL358472.5	153901764	rs60150125	1	153854070	A	G	0.28827	-0.025	0.007	0.00047	0.550346	0.0335543	1.86142e-60	-0.0454259	0.0130173	0.000483641	0.081185	20	0.0227089	0.95559	hypertension	brain
ENSG00000161956.13	17	SENP3	7470262	rs4968214	17	7477477	A	G	0.296223	0.028	0.007	8.6e-05	-0.235261	0.0329648	9.55751e-13	-0.119017	0.034109	0.000484271	0.122563	20	0.0227089	0.887793	hypertension	brain
ENSG00000268705.1	19	BNIP3P26	21704422	rs2562496	19	21739870	C	T	0.213718	-0.03	0.0079	0.00014	0.497795	0.0566879	1.61566e-18	-0.0602658	0.0172904	0.000491195	0.34342	20	0.0228872	0.941514	hypertension	brain
ENSG00000277715.1	12	AC079174.2	106645550	rs34397915	12	106646396	T	G	0.343936	-0.025	0.0068	0.00028	0.299002	0.027334	7.5187e-28	-0.0836116	0.0239925	0.000492305	0.0551243	16	0.0228872	0.919788	hypertension	brain
ENSG00000234719.9	16	NPIPB2	12045808	rs393329	16	12070422	T	C	0.419483	0.023	0.0066	0.00055	1.2275	0.0196794	0	0.0187373	0.00538517	0.000502496	0.949077	20	0.0232279	1.01891	hypertension	brain
ENSG00000169442.9	1	CD52	26645732	rs6686100	1	26617338	C	G	0.190855	0.03	0.0085	0.00032	-0.75294	0.0378451	4.46677e-88	-0.0398438	0.0114653	0.000510562	0.132539	20	0.023467	0.96094	hypertension	brain
ENSG00000273199.1	21	AP000692.2	37692529	rs62229372	21	37692507	T	C	0.135189	0.037	0.0097	0.00012	0.415718	0.0497074	6.09824e-17	0.0890026	0.0256454	0.000519475	0.206542	20	0.0238093	1.09308	hypertension	brain
ENSG00000277496.1	20	AL357033.4	61281216	rs3187081	20	61287727	G	A	0.377734	0.024	0.0066	0.00026	-0.378298	0.033128	3.35003e-30	-0.0634421	0.0183098	0.000530379	0.38679	20	0.0241725	0.938528	hypertension	brain
ENSG00000084710.14	2	EFR3B	25323474	rs491147	2	25313001	C	G	0.2833	0.026	0.007	0.00017	-0.2857	0.0298114	9.37313e-22	-0.0910046	0.026277	0.000533642	0.120214	20	0.0242531	0.913014	hypertension	brain
ENSG00000050426.16	12	LETMD1	51447976	rs17125346	12	51471152	G	A	0.141153	0.034	0.0095	0.00045	0.608832	0.0456813	1.59502e-40	0.0558446	0.0161564	0.000547253	0.197902	20	0.0247331	1.05743	hypertension	brain
ENSG00000250616.2	16	AC012645.1	30111594	rs3814877	16	30042677	T	G	0.382704	0.026	0.0065	8.6e-05	-0.22927	0.0337303	1.06723e-11	-0.113404	0.0328958	0.000566088	0.236173	20	0.0252604	0.89279	hypertension	brain
ENSG00000270025.2	10	BMS1P7	49263182	rs2438988	10	49370090	A	G	0.352883	-0.024	0.0069	0.00066	-0.874184	0.0340094	1.0495e-145	0.0274542	0.00796501	0.000567172	0.62902	20	0.0252604	1.02783	hypertension	brain
ENSG00000265018.6	10	AGAP12P	49228778	rs2438988	10	49370090	A	G	0.352883	-0.024	0.0069	0.00066	-0.826269	0.0336828	6.91724e-133	0.0290462	0.00843432	0.000573569	0.164514	20	0.0254266	1.02947	hypertension	brain
ENSG00000177963.14	11	RIC8A	211312	rs3825075	11	217140	T	C	0.295229	-0.025	0.0072	0.00059	0.788213	0.0319316	1.57145e-134	-0.0317173	0.00922451	0.000585223	0.236102	20	0.0258023	0.96878	hypertension	brain
ENSG00000186834.4	17	HEXIM1	43227654	rs8067974	17	43232566	G	A	0.365805	0.026	0.0068	0.00016	-0.206051	0.0264986	7.48916e-15	-0.126182	0.0367753	0.000600992	0.352304	20	0.0264257	0.881454	hypertension	brain
ENSG00000259224.2	17	SLC35G6	7385733	rs11078685	17	7411447	C	T	0.390656	-0.025	0.0066	0.00015	-0.33799	0.041841	6.58607e-16	0.0739667	0.0215675	0.000604582	0.588221	20	0.0264735	1.07677	hypertension	brain
ENSG00000197128.12	19	ZNF772	57983484	rs12052137	19	57972236	T	C	0.27833	-0.025	0.0071	0.00044	-0.528512	0.0351122	3.34477e-51	0.0473026	0.0137966	0.00060678	0.340668	20	0.0264735	1.04844	hypertension	brain
ENSG00000231925.12	6	TAPBP	33274818	rs1800837	6	33272626	T	C	0.197813	0.028	0.008	0.0005	0.638598	0.0393958	4.30016e-59	0.043846	0.0128161	0.000623547	0.094738	20	0.0269788	1.04482	hypertension	brain
ENSG00000167081.18	9	PBX3	128619640	rs12005972	9	128512348	G	A	0.371769	-0.024	0.0066	0.00037	0.323264	0.0326921	4.68728e-23	-0.0742428	0.0217536	0.000642759	0.0847638	20	0.0276035	0.928446	hypertension	brain
ENSG00000139644.13	12	TMBIM6	50130112	rs7309607	12	50106606	G	T	0.124254	-0.04	0.0098	5.1e-05	-0.283072	0.0455337	5.07566e-10	0.141307	0.0414152	0.000644966	0.0879021	20	0.027611	1.15178	hypertension	brain
ENSG00000157335.21	16	CLEC18C	70214244	rs4985394	16	70139229	T	A	0.437376	0.023	0.0065	0.00051	0.533185	0.0419465	5.13205e-37	0.043137	0.0126544	0.000652386	0.148922	20	0.0278532	1.04408	hypertension	brain
ENSG00000186026.7	19	ZNF284	44585039	rs6509134	19	44550108	C	T	0.107356	-0.034	0.0097	0.00038	-0.644899	0.0442091	3.37547e-48	0.0527214	0.0154692	0.000654057	0.327349	20	0.0278532	1.05414	hypertension	brain
ENSG00000236474.1	20	GCNT1P1	18401451	rs74805733	20	18377353	A	G	0.0805169	0.047	0.013	0.0002	0.517053	0.0514586	9.38065e-24	0.0908998	0.0267205	0.00066926	0.316625	20	0.028426	1.09516	hypertension	brain
ENSG00000107147.14	9	KCNT1	138640692	rs55991563	9	138678954	C	T	0.235586	0.025	0.0073	0.00078	-0.872071	0.0301675	9.56921e-184	-0.0286674	0.00842941	0.000671705	0.826677	20	0.0284554	0.97174	hypertension	brain
ENSG00000268545.1	19	VN1R107P	57971384	rs59075421	19	57964806	T	G	0.279324	-0.025	0.0071	0.00037	-0.587791	0.0451401	9.23748e-39	0.0425321	0.012513	0.000676209	0.27283	20	0.0285716	1.04345	hypertension	brain
ENSG00000168411.14	16	RFWD3	74678036	rs8061670	16	74690631	C	T	0.100398	0.038	0.011	0.00089	0.992198	0.0525524	1.66113e-79	0.0382988	0.0112706	0.000678479	0.169446	20	0.0285931	1.03904	hypertension	brain
ENSG00000116668.13	1	SWT1	185193562	rs6698122	1	185141827	G	A	0.343936	-0.025	0.0067	0.00015	0.267566	0.0326292	2.3995e-16	-0.0934348	0.027511	0.000683109	0.183535	20	0.0286263	0.910797	hypertension	brain
ENSG00000064835.11	3	POU1F1	87317144	rs7637388	3	87316917	A	T	0.404573	0.024	0.0065	0.00019	0.430882	0.0505427	1.52677e-17	0.0556997	0.0164394	0.000703597	0.243696	20	0.029198	1.05728	hypertension	brain
ENSG00000176208.9	17	ATAD5	29190936	rs56325146	17	29151024	C	T	0.115308	-0.036	0.0095	0.00016	0.33568	0.0445365	4.80178e-14	-0.107245	0.0316763	0.000710101	0.691605	20	0.0293913	0.898306	hypertension	brain
ENSG00000163993.7	4	S100P	6697251	rs58654929	4	6696460	A	G	0.254473	0.029	0.0076	0.00016	-0.271211	0.0370416	2.44701e-13	-0.106928	0.0315997	0.000714822	0.401956	20	0.0295114	0.89859	hypertension	brain
ENSG00000101413.12	20	RPRD1B	36709154	rs6022991	20	36729971	C	G	0.162028	0.031	0.0088	0.00034	0.432125	0.0356306	7.51553e-34	0.0717385	0.0212062	0.000717224	0.739983	20	0.0295354	1.07437	hypertension	brain
ENSG00000149577.16	11	SIDT2	117058806	rs236916	11	117089628	A	G	0.148111	0.033	0.0095	0.00053	-0.659838	0.0445951	1.55013e-49	-0.0500123	0.0147889	0.000720284	0.303222	20	0.0295864	0.951218	hypertension	brain
ENSG00000144369.13	2	FAM171B	187594736	rs998972	2	187606082	G	A	0.374751	-0.023	0.0065	0.00048	0.363961	0.0332837	7.82992e-28	-0.0631935	0.0187708	0.000761029	0.144689	20	0.0308595	0.938762	hypertension	brain
ENSG00000141505.12	17	ASGR1	7079816	rs11656926	17	7055380	A	G	0.261431	-0.031	0.0074	3.3e-05	-0.203251	0.0360661	1.74542e-08	0.152521	0.0453655	0.000773681	0.960003	6	0.0312263	1.16477	hypertension	brain
ENSG00000166743.9	16	ACSM1	20672386	rs2341643	16	20715222	A	G	0.412525	0.023	0.0066	0.00055	0.414443	0.0326576	6.67037e-37	0.0554961	0.0165145	0.000778151	0.278014	20	0.0313288	1.05706	hypertension	brain
ENSG00000149927.18	16	DOC2A	30025713	rs3935873	16	30018500	T	C	0.441352	0.025	0.0064	7.2e-05	-0.214373	0.0325494	4.5161e-11	-0.116619	0.0347106	0.000780117	0.349295	16	0.0313302	0.889924	hypertension	brain
ENSG00000125378.16	14	BMP4	54420966	rs762643	14	54422767	T	G	0.40159	-0.022	0.0064	0.00047	0.485329	0.0308346	8.07601e-56	-0.04533	0.0134977	0.000784116	0.283531	20	0.0313666	0.955682	hypertension	brain
ENSG00000198625.13	1	MDM4	204506378	rs4245737	1	204486242	A	G	0.321074	-0.024	0.0069	0.0006	0.383741	0.0298896	9.96073e-38	-0.0625421	0.0186291	0.000787263	0.174594	20	0.0313841	0.939374	hypertension	brain
ENSG00000172260.15	1	NEGR1	72304924	rs34579341	1	72745962	G	A	0.17992	-0.029	0.008	0.00037	-0.383173	0.0434687	1.1975e-18	0.0756837	0.0225747	0.000800608	0.0965292	20	0.0316826	1.07862	hypertension	brain
ENSG00000091157.14	18	WDR7	54507808	rs62100201	18	54693858	T	G	0.253479	0.024	0.007	0.00064	-0.524243	0.034651	1.03901e-51	-0.0457803	0.0136912	0.000826439	0.825161	20	0.0324011	0.955252	hypertension	brain
ENSG00000147533.17	8	GOLGA7	41358207	rs9693179	8	41339306	C	T	0.0407555	0.051	0.015	0.00071	-1.18228	0.0647562	1.80454e-74	-0.0431368	0.0129054	0.00083017	0.383379	17	0.0324011	0.95778	hypertension	brain
ENSG00000166669.13	16	ATF7IP2	10498893	rs9938188	16	10482172	C	T	0.455268	0.022	0.0065	0.00055	0.578529	0.0272713	7.11496e-100	0.0380275	0.0113775	0.000830745	0.440352	20	0.0324011	1.03876	hypertension	brain
ENSG00000176700.20	15	SCAND2P	85182696	rs3748374	15	85184243	G	A	0.136183	-0.03	0.0089	0.00081	0.976629	0.039336	4.48107e-136	-0.0307179	0.00919658	0.000837351	0.352022	20	0.0325804	0.969749	hypertension	brain
ENSG00000259203.2	15	AC016044.1	53095267	rs2120450	15	53101580	A	T	0.114314	0.035	0.0092	0.00014	0.31435	0.0451182	3.23183e-12	0.111341	0.0333455	0.00084078	0.9999	20	0.0326355	1.11778	hypertension	brain
ENSG00000169169.15	19	CPT1C	50205572	rs61189653	19	50196918	T	C	0.161034	-0.03	0.0089	0.00094	-0.911727	0.0403532	4.99885e-113	0.0329046	0.00986974	0.000856412	0.302522	20	0.0330379	1.03345	hypertension	brain
ENSG00000276317.1	20	AL357033.3	61283081	rs3187081	20	61287727	G	A	0.377734	0.024	0.0066	0.00026	-0.359691	0.0431297	7.44526e-17	-0.0667239	0.0200175	0.000858285	0.754706	20	0.0330379	0.935453	hypertension	brain
ENSG00000164049.14	3	FBXW12	48428188	rs9850672	3	48301172	A	C	0.291252	-0.028	0.0069	5.7e-05	0.239659	0.0410185	5.13566e-09	-0.116833	0.0350537	0.000859292	0.0635691	20	0.0330379	0.889734	hypertension	brain
ENSG00000109519.13	4	GRPEL1	7065206	rs2276968	4	7070118	T	G	0.223658	0.027	0.008	0.00065	0.683539	0.0329877	2.24031e-95	0.0395003	0.011858	0.000865025	0.243925	20	0.0331797	1.04029	hypertension	brain
ENSG00000006194.10	16	ZNF263	3332600	rs188761	16	3338343	C	G	0.26839	-0.026	0.0075	0.00057	0.399541	0.033929	5.20396e-32	-0.0650747	0.0195681	0.000882426	0.938074	15	0.03361	0.936997	hypertension	brain
ENSG00000153885.14	19	KCTD15	34296753	rs285677	19	34286666	T	C	0.377734	-0.023	0.0068	0.00071	0.520146	0.0285455	3.47756e-74	-0.0442184	0.0132966	0.000882456	0.656021	20	0.03361	0.956745	hypertension	brain
ENSG00000149547.15	11	EI24	125446878	rs61145337	11	125381839	G	A	0.207753	0.029	0.0079	0.00028	-0.299174	0.0381712	4.58908e-15	-0.0969335	0.0291588	0.000886311	0.233975	20	0.0336328	0.907616	hypertension	brain
ENSG00000132478.10	17	UNK	73801384	rs72860357	17	73754829	A	G	0.0387674	0.066	0.017	6.5e-05	-0.452762	0.0707858	1.59259e-10	-0.145772	0.0439226	0.000903942	0.529764	20	0.0340335	0.864355	hypertension	brain
ENSG00000272871.1	9	AL159169.2	14589429	rs10511594	9	14649846	T	C	0.432406	0.022	0.0065	0.00057	0.52548	0.0310736	3.74573e-64	0.0418665	0.012615	0.000904065	0.124456	20	0.0340335	1.04276	hypertension	brain
ENSG00000175003.15	6	SLC22A1	160561298	rs4646272	6	160551093	G	T	0.0506958	0.048	0.013	0.00038	-0.43611	0.0577483	4.28902e-14	-0.110064	0.0331811	0.00090968	0.125948	20	0.0341656	0.895777	hypertension	brain
ENSG00000185627.18	11	PSMD13	244975	rs6598060	11	243987	G	A	0.269384	-0.025	0.0075	0.00065	0.915478	0.028564	2.19332e-225	-0.0273082	0.00823663	0.000914956	0.480322	20	0.0342055	0.973061	hypertension	brain
ENSG00000237886.1	9	NALT1	139442504	rs3013306	9	139440845	G	A	0.363817	-0.025	0.0067	0.00024	0.273825	0.0381418	7.01582e-13	-0.0912991	0.0275757	0.000930128	0.612555	6	0.0346927	0.912745	hypertension	brain
ENSG00000277734.8	14	TRAC	23018773	rs3811199	14	22989292	T	A	0.375746	0.022	0.0066	0.0008	-0.721954	0.0272829	2.66859e-154	-0.0304729	0.0092141	0.000942344	0.830913	20	0.0348833	0.969987	hypertension	brain
ENSG00000163012.4	2	ZSWIM2	187703068	rs6725956	2	187713866	G	C	0.084493	0.041	0.011	0.00043	-0.415755	0.0580067	7.64597e-13	-0.0986158	0.0298216	0.000943506	0.238793	20	0.0348833	0.906091	hypertension	brain
ENSG00000163528.13	3	CHCHD4	14159974	rs2733576	3	14152619	T	C	0.477137	-0.022	0.0064	0.00048	0.362043	0.0301556	3.31173e-33	-0.0607663	0.0183878	0.000950748	0.697605	20	0.0350588	0.941043	hypertension	brain
ENSG00000183762.13	22	KREMEN1	29516672	rs4347951	22	29513326	C	T	0.286282	-0.024	0.0069	0.0005	0.379504	0.0362521	1.20596e-25	-0.0632405	0.019159	0.000963999	0.1465	20	0.0352081	0.938718	hypertension	brain
ENSG00000283646.2	3	LINC02009	46461548	rs4682816	3	46487775	G	C	0.427435	0.026	0.0065	4.6e-05	0.207336	0.0355003	5.20752e-09	0.1254	0.0379979	0.000966186	0.812958	11	0.0352081	1.1336	hypertension	brain
ENSG00000212978.6	2	AC016747.1	61370416	rs7570707	2	61451744	T	C	0.475149	0.022	0.0064	0.0007	-0.404062	0.0343897	7.10406e-32	-0.0544471	0.0165031	0.000969603	0.0835879	20	0.0352081	0.947009	hypertension	brain
ENSG00000164077.14	3	MON1A	49956100	rs2280406	3	49941436	A	G	0.491054	0.025	0.0064	0.00012	-0.190083	0.030871	7.39739e-10	-0.131521	0.0398734	0.000972112	0.232582	20	0.0352081	0.876761	hypertension	brain
ENSG00000243509.6	20	TNFRSF6B	62329021	rs2738783	20	62308612	T	G	0.17495	-0.032	0.0079	5.6e-05	0.219297	0.0385899	1.32533e-08	-0.145921	0.044239	0.000972155	0.196707	20	0.0352081	0.864226	hypertension	brain
ENSG00000107099.16	9	DOCK8	340056	rs589627	9	224976	G	T	0.430417	-0.022	0.0065	0.00053	0.47183	0.032444	6.47902e-48	-0.046627	0.0141443	0.000978923	0.279642	20	0.035336	0.954443	hypertension	brain
ENSG00000129255.16	17	MPDU1	7491477	rs4968214	17	7477477	A	G	0.296223	0.028	0.007	8.6e-05	-0.190953	0.0328192	5.94401e-09	-0.146633	0.0444856	0.000980044	0.591043	20	0.035336	0.863611	hypertension	brain
ENSG00000225649.6	2	AC064875.1	13033936	rs77197673	2	13156389	C	T	0.0765408	-0.04	0.011	0.00033	0.454547	0.0584501	7.44523e-15	-0.0879996	0.0267148	0.000987604	0.622415	20	0.0354945	0.915761	hypertension	brain
ENSG00000140416.23	15	TPM1	63349472	rs4774472	15	63353760	C	A	0.234592	0.028	0.0081	0.00056	0.372401	0.0343202	1.97735e-27	0.0751878	0.0228278	0.000988816	0.36016	20	0.0354945	1.07809	hypertension	brain
ENSG00000275636.1	15	AC021755.3	40371320	rs2412478	15	40361172	T	C	0.262425	-0.024	0.0071	0.00057	0.550268	0.039177	8.18874e-45	-0.0436151	0.0132712	0.0010146	0.551723	20	0.0363396	0.957322	hypertension	brain
ENSG00000085274.16	3	MYNN	169499344	rs9866116	3	169494627	G	A	0.266402	-0.026	0.0073	0.00032	0.304242	0.0358881	2.30043e-17	-0.0854583	0.0260256	0.00102482	0.398674	20	0.0363456	0.918091	hypertension	brain
ENSG00000124827.7	6	GCM2	10877865	rs518204	6	10829319	C	T	0.353877	0.026	0.0069	0.00018	-0.283468	0.0423546	2.19023e-11	-0.091721	0.0279341	0.00102536	0.361755	19	0.0363456	0.91236	hypertension	brain
ENSG00000254093.9	8	PINX1	10659932	rs7350124	8	10625045	C	T	0.290258	-0.025	0.0069	0.00035	-0.259309	0.0334297	8.706e-15	0.09641	0.0293688	0.00102806	0.150726	20	0.0363456	1.10121	hypertension	brain
ENSG00000247317.3	8	LY6E-DT	144081504	rs9792229	8	144084458	C	T	0.333996	0.023	0.0067	0.00075	0.336917	0.030946	1.32561e-27	0.068266	0.0208513	0.00106057	0.0536795	20	0.0372462	1.07065	hypertension	brain
ENSG00000128268.12	22	MGAT3	39870608	rs5757684	22	39851584	G	A	0.280318	0.025	0.0074	0.00093	-0.444377	0.0336457	7.93742e-40	-0.0562585	0.0171887	0.00106413	0.780777	20	0.0372904	0.945295	hypertension	brain
ENSG00000104332.12	8	SFRP1	41143236	rs77984864	8	41362877	G	A	0.0407555	0.05	0.015	0.00081	-1.22615	0.0728174	1.27027e-63	-0.0407781	0.0124708	0.00107593	0.308071	16	0.0374874	0.960042	hypertension	brain
ENSG00000147883.12	9	CDKN2B	22006103	rs7030641	9	22054040	C	T	0.420477	-0.022	0.0065	0.00056	-0.395742	0.0312729	1.05694e-36	0.0555917	0.0170022	0.00107668	0.147309	20	0.0374874	1.05717	hypertension	brain
ENSG00000168884.15	4	TNIP2	2750722	rs35327519	4	2742863	T	A	0.0695825	0.041	0.012	0.00037	-0.679205	0.0604167	2.53561e-29	-0.0603647	0.0184657	0.00107919	0.327821	20	0.0374942	0.941421	hypertension	brain
ENSG00000236104.3	6	ZBTB22	33283951	rs9277988	6	33306235	C	T	0.195825	0.029	0.0081	0.00028	0.262805	0.0329332	1.46413e-15	0.110348	0.0337813	0.00108869	0.15354	20	0.0377434	1.11667	hypertension	brain
ENSG00000117153.16	1	KLHL12	202879004	rs114170147	1	202896142	C	G	0.054672	0.044	0.013	0.00073	-0.763397	0.0615232	2.35683e-35	-0.0576371	0.0176513	0.00109341	0.86647	20	0.0377772	0.943992	hypertension	brain
ENSG00000250508.1	11	LINC02701	68640071	rs594051	11	68669687	T	C	0.420477	-0.022	0.0065	0.00088	0.385077	0.031066	2.76598e-35	-0.0571314	0.0174977	0.00109432	0.118008	20	0.0377772	0.94447	hypertension	brain
ENSG00000196700.9	20	ZNF512B	62594670	rs76766334	20	62581009	T	C	0.194831	-0.032	0.0082	9.6e-05	-0.233624	0.0395032	3.33783e-09	0.136972	0.0420518	0.00112507	0.554586	12	0.0384191	1.1468	hypertension	brain
ENSG00000277290.1	11	AC136475.8	243291	rs6598066	11	243185	A	G	0.269384	-0.025	0.0075	0.00067	0.673619	0.043952	5.10715e-53	-0.037113	0.0113942	0.00112523	0.0602723	20	0.0384191	0.963567	hypertension	brain
ENSG00000286218.2	2	AC005040.2	107581592	rs725999	2	107607039	T	A	0.528827	-0.021	0.0064	0.0012	-0.929351	0.0350729	1.02957e-154	0.0225964	0.00693912	0.00112843	0.339525	20	0.0384191	1.02285	hypertension	brain
ENSG00000187239.17	9	FNBP1	132727470	rs7853331	9	132653687	T	C	0.462227	-0.022	0.0064	0.00066	-0.318815	0.0314838	4.22214e-24	0.0690055	0.0211994	0.00113366	0.746178	20	0.0384191	1.07144	hypertension	brain
ENSG00000174226.9	8	SNX31	101630380	rs1693567	8	101677386	C	T	0.467197	-0.021	0.0064	0.0013	0.729101	0.0291943	1.17043e-137	-0.0288026	0.00885337	0.00114077	0.151747	20	0.0384802	0.971608	hypertension	brain
ENSG00000120662.16	13	MTRF1	41814109	rs7989372	13	41921933	G	A	0.26839	-0.025	0.0075	0.0011	-0.482477	0.0324607	5.69584e-50	0.051816	0.0159309	0.00114377	0.166603	20	0.0385014	1.05318	hypertension	brain
ENSG00000278588.2	6	H2BC10	26273400	rs73395314	6	26276214	G	A	0.170974	0.034	0.009	0.00014	0.345215	0.0540856	1.73948e-10	0.0984895	0.030295	0.00114994	0.32583	19	0.038629	1.1035	hypertension	brain
ENSG00000163785.13	3	RYK	133876924	rs35111284	3	133940902	C	T	0.429423	0.023	0.0066	0.00051	-0.268532	0.0299722	3.26534e-19	-0.0856508	0.0263718	0.00116295	0.43152	20	0.0389851	0.917915	hypertension	brain
ENSG00000237441.10	6	RGL2	33263075	rs2282850	6	33267103	T	C	0.186879	0.027	0.008	0.00072	0.456932	0.0388328	5.79777e-32	0.0590898	0.018214	0.00117786	0.274257	20	0.0394037	1.06087	hypertension	brain
ENSG00000144891.19	3	AGTR1	148438183	rs422858	3	148415484	C	A	0.170974	-0.029	0.0083	0.00042	0.312187	0.0358499	3.08815e-18	-0.0928931	0.0286469	0.00118403	0.630002	20	0.0395287	0.911291	hypertension	brain
ENSG00000238121.6	13	LINC00426	30932843	rs9508717	13	30947612	T	C	0.531809	-0.021	0.0064	0.0011	0.576765	0.0274045	2.4717e-98	-0.03641	0.0112304	0.00118659	0.625526	20	0.0395327	0.964245	hypertension	brain
ENSG00000092295.12	14	TGM1	24725979	rs2180196	14	24734645	A	G	0.143141	0.029	0.0088	0.0012	0.691186	0.0389233	1.50396e-70	0.0419568	0.0129491	0.00119474	0.182114	20	0.0396686	1.04285	hypertension	brain
ENSG00000167193.8	17	CRK	1345220	rs12936625	17	1338063	T	C	0.411531	-0.022	0.0066	0.00084	0.406465	0.0294891	3.20106e-43	-0.0541252	0.0167056	0.00119556	0.361739	20	0.0396686	0.947313	hypertension	brain
ENSG00000122042.10	13	UBL3	30381631	rs568030	13	30654661	G	T	0.265408	0.028	0.0073	0.00014	0.201947	0.0334468	1.56168e-09	0.13865	0.0428253	0.00120549	0.429331	9	0.0399164	1.14872	hypertension	brain
ENSG00000165868.16	10	HSPA12A	118520232	rs7920906	10	118506111	G	A	0.399602	-0.023	0.0066	0.00069	-0.251003	0.028801	2.90516e-18	0.0916322	0.0283187	0.00121322	0.799139	20	0.0400908	1.09596	hypertension	brain
ENSG00000151748.15	14	SAV1	51116900	rs3015488	14	51135309	A	G	0.311133	0.024	0.0071	0.00054	0.399102	0.0359216	1.11688e-28	0.0601349	0.0185951	0.00122104	0.521103	20	0.040267	1.06198	hypertension	brain
ENSG00000287887.1	13	AL391560.2	25325568	rs76197402	13	25321983	C	G	0.175944	-0.026	0.0079	0.00078	0.668368	0.0395238	3.76245e-64	-0.0389007	0.0120416	0.00123563	0.0636344	20	0.0405184	0.961846	hypertension	brain
ENSG00000254851.1	11	AP005018.2	117007771	rs1242127	11	117076564	G	A	0.206759	0.025	0.0077	0.0012	1.23484	0.0383133	6.69117e-228	0.0202455	0.00626718	0.00123616	0.123691	20	0.0405184	1.02045	hypertension	brain
ENSG00000197728.11	12	RPS26	56436808	rs1131017	12	56435929	C	G	0.408549	-0.021	0.0065	0.0011	1.22071	0.0200548	0	-0.0172031	0.00533227	0.00125433	0.55715	20	0.0408486	0.982944	hypertension	brain
ENSG00000223820.5	10	CFL1P1	89591527	rs11202564	10	89566366	G	A	0.332008	0.026	0.0069	0.00021	0.196904	0.031541	4.29768e-10	0.132044	0.040931	0.0012553	0.641394	15	0.0408486	1.14116	hypertension	brain
ENSG00000169519.21	11	METTL15	28339192	rs6484359	11	28262328	T	A	0.294235	0.023	0.007	0.00099	-0.627575	0.0370693	2.71465e-64	-0.036649	0.0113622	0.0012574	0.35911	20	0.0408486	0.964014	hypertension	brain
ENSG00000267280.5	17	TBX2-AS1	59479866	rs1476781	17	59476415	T	C	0.197813	-0.026	0.0078	0.00076	0.38242	0.0302549	1.2715e-36	-0.0679881	0.0210937	0.00126794	0.209647	20	0.0410624	0.934272	hypertension	brain
ENSG00000129194.8	17	SOX15	7492454	rs12944649	17	7492228	G	A	0.181909	-0.027	0.008	0.00064	-0.373368	0.0346429	4.39097e-27	0.0723147	0.0224526	0.00127845	0.757692	20	0.0413056	1.07499	hypertension	brain
ENSG00000105229.7	19	PIAS4	4023559	rs72976977	19	4037966	C	T	0.17495	-0.03	0.0088	0.00069	0.365617	0.0372932	1.0839e-22	-0.0820531	0.0254826	0.00128203	0.546874	20	0.0413056	0.921223	hypertension	brain
ENSG00000242247.11	22	ARFGAP3	43223310	rs5758982	22	43244723	T	A	0.465209	0.021	0.0064	0.0011	0.495936	0.0298259	4.39044e-62	0.0423442	0.0131538	0.00128563	0.160498	20	0.0413056	1.04325	hypertension	brain
ENSG00000127603.30	1	MACF1	39749918	rs113214136	1	39874539	T	G	0.194831	0.028	0.0078	0.0003	0.276042	0.0380882	4.24682e-13	0.101434	0.0315328	0.0012964	0.15835	20	0.0415694	1.10676	hypertension	brain
ENSG00000189157.14	4	FAM47E	77170064	rs2869870	4	77190680	A	G	0.406561	-0.021	0.0065	0.001	-0.931438	0.0282651	3.75626e-238	0.0225458	0.00701191	0.00130284	0.554166	20	0.0416934	1.0228	hypertension	brain
ENSG00000066654.14	16	THUMPD1	20733772	rs2341643	16	20715222	A	G	0.412525	0.023	0.0066	0.00055	-0.253909	0.0306693	1.24296e-16	-0.0905836	0.0282025	0.0013186	0.922295	20	0.0421148	0.913398	hypertension	brain
ENSG00000090861.17	16	AARS1	70304748	rs12102803	16	70397203	A	G	0.538767	0.022	0.0064	0.00056	0.273785	0.03045	2.4437e-19	0.0803552	0.0250262	0.00132346	0.0676501	20	0.0421327	1.08367	hypertension	brain
ENSG00000147535.17	8	PLPP5	38123704	rs3739252	8	38127768	C	T	0.256461	0.025	0.0074	0.00056	0.379341	0.036809	6.64339e-25	0.0659038	0.020529	0.00132604	0.248871	20	0.0421327	1.06812	hypertension	brain
ENSG00000120645.12	12	IQSEC3	231777	rs56204927	12	248202	C	G	0.394632	-0.022	0.0066	0.00098	0.378456	0.0317623	9.85578e-33	-0.058131	0.0181088	0.00132695	0.354696	20	0.0421327	0.943526	hypertension	brain
ENSG00000233363.1	7	AC006019.2	153791207	rs4725526	7	153789809	A	G	0.50497	0.021	0.0064	0.0011	0.647144	0.0424375	1.66302e-52	0.0324503	0.010116	0.00133741	0.818584	20	0.0423817	1.03298	hypertension	brain
ENSG00000158636.16	11	EMSY	76210018	rs56159348	11	76267331	G	T	0.314115	0.025	0.0069	0.00029	-0.19951	0.0292254	8.6966e-12	-0.125307	0.0391541	0.00137256	0.618467	19	0.0433856	0.882226	hypertension	brain
ENSG00000075884.14	2	ARHGAP15	144187426	rs77601553	2	144227603	C	T	0.207753	0.03	0.0076	6e-05	-0.184453	0.0337506	4.62456e-08	-0.162643	0.0508266	0.00137444	0.141668	7	0.0433856	0.849895	hypertension	brain
ENSG00000089022.14	12	MAPKAPK5	112310029	rs12580246	12	112331317	A	G	0.0815109	-0.039	0.012	0.00081	-1.10722	0.0651304	8.21313e-65	0.0352235	0.0110343	0.00141199	0.183619	20	0.0443984	1.03585	hypertension	brain
ENSG00000163029.16	2	SMC6	17913294	rs2555101	2	17835095	A	T	0.33002	-0.024	0.0068	0.0004	-0.237044	0.0318149	9.2831e-14	0.101247	0.0317425	0.00142449	0.564675	20	0.0446993	1.10655	hypertension	brain
ENSG00000196693.15	10	ZNF33B	43101826	rs7903632	10	43134070	A	G	0.0934394	-0.039	0.012	0.0015	-1.0573	0.0649332	1.30508e-59	0.0368864	0.0115735	0.0014369	0.100154	13	0.0446993	1.03758	hypertension	brain
ENSG00000065361.16	12	ERBB3	56483936	rs7297175	12	56473808	T	C	0.411531	-0.022	0.0065	0.00073	-0.297383	0.0314106	2.86428e-21	0.0739788	0.0232121	0.00143718	0.470588	20	0.0446993	1.07678	hypertension	brain
ENSG00000133812.17	11	SBF2	10057990	rs61891774	11	10352360	T	G	0.0864811	0.042	0.011	0.00028	-0.338059	0.0584185	7.17207e-09	-0.124239	0.0389833	0.00143768	0.607606	20	0.0446993	0.883169	hypertension	brain
ENSG00000229360.1	2	PPP1R2P5	107557637	rs1524294	2	107612295	G	A	0.528827	-0.021	0.0064	0.0012	-0.704897	0.0530696	2.92435e-40	0.0297916	0.00935227	0.00144509	0.576945	20	0.044831	1.03024	hypertension	brain
ENSG00000223969.6	7	AC002456.1	90223300	rs10244012	7	90225084	G	C	0.0447316	0.045	0.014	0.0015	1.39778	0.0629015	2.11821e-109	0.0321939	0.0101201	0.00146677	0.516895	20	0.0453302	1.03272	hypertension	brain
ENSG00000111837.12	6	MAK	10800871	rs811232	6	10843387	A	G	0.351889	0.027	0.007	0.00012	-0.204424	0.0363872	1.9317e-08	-0.132079	0.0415363	0.00147361	0.0868791	10	0.0453687	0.876272	hypertension	brain
ENSG00000256269.10	11	HMBS	118959918	rs15818	11	118952173	G	A	0.361829	0.021	0.0065	0.0015	0.547934	0.0313543	2.19894e-68	0.0383258	0.0120638	0.00148841	0.0916078	20	0.0457268	1.03907	hypertension	brain
ENSG00000254916.1	11	AP004607.4	89785954	rs12417707	11	89834751	C	T	0.240557	-0.026	0.0078	0.001	-0.578966	0.0555983	2.15455e-25	0.0449077	0.0141457	0.00150015	0.548303	20	0.0457268	1.04593	hypertension	brain
ENSG00000136026.14	12	CKAP4	106664858	rs34397915	12	106646396	T	G	0.343936	-0.025	0.0068	0.00028	0.198247	0.0315094	3.14058e-10	-0.126105	0.0397274	0.00150215	0.374589	14	0.0457268	0.881522	hypertension	brain
ENSG00000060138.13	12	YBX3	10863805	rs10772350	12	10833668	C	T	0.372763	-0.023	0.0067	0.00065	0.244944	0.0296753	1.52986e-16	-0.0938988	0.0296244	0.00152627	0.749938	20	0.0462009	0.910375	hypertension	brain
ENSG00000188993.3	4	LRRC66	52871827	rs61794805	4	52738972	C	T	0.213718	0.027	0.0074	0.0002	0.222153	0.0347637	1.65482e-10	0.121538	0.0383575	0.001532	0.320751	20	0.046288	1.12923	hypertension	brain
ENSG00000130703.17	20	OSBPL2	60839124	rs3787435	20	60837747	A	G	0.082505	-0.038	0.011	0.001	0.390302	0.0497751	4.45904e-15	-0.0973606	0.0307972	0.00157041	0.791338	20	0.0470486	0.907229	hypertension	brain
ENSG00000269889.1	3	AC078802.1	169488634	rs3796145	3	169524862	C	A	0.242545	-0.027	0.0075	0.00031	0.205152	0.031159	4.5782e-11	-0.13161	0.0416662	0.00158492	0.0754912	20	0.0472709	0.876683	hypertension	brain
ENSG00000274286.2	2	ADRA2B	96780467	rs2692938	2	96753149	G	A	0.233598	-0.026	0.0079	0.00083	0.470504	0.0424595	1.54695e-28	-0.0552599	0.0175154	0.00160535	0.312745	20	0.0477924	0.946239	hypertension	brain
ENSG00000103599.20	15	IQCH	67670861	rs2289789	15	67532383	T	C	0.217694	-0.025	0.0076	0.001	-0.393185	0.0355927	2.27247e-28	0.0635834	0.0201681	0.00161786	0.301625	20	0.0480766	1.06565	hypertension	brain
ENSG00000124177.16	20	CHD6	40138873	rs742432	20	40045618	G	C	0.172962	-0.032	0.0089	0.00036	-0.275644	0.0423425	7.52183e-11	0.116092	0.0368855	0.00164754	0.504565	20	0.0488691	1.1231	hypertension	brain
ENSG00000270179.1	11	AP002840.2	113239520	rs11214583	11	113224404	G	A	0.483101	-0.021	0.0064	0.0014	-0.333818	0.0301046	1.42504e-28	0.0629086	0.0199939	0.00165302	0.130195	20	0.048926	1.06493	hypertension	brain
ENSG00000042445.14	2	RETSAT	85575366	rs10198290	2	85560659	C	G	0.371769	-0.021	0.0066	0.0019	-0.625398	0.029766	5.2611e-98	0.0335786	0.0106736	0.00165549	0.377126	20	0.048926	1.03415	hypertension	brain
ENSG00000285941.1	6	AL133257.1	123958662	rs72980540	6	123853382	C	T	0.147117	-0.031	0.0094	0.0011	0.694051	0.0664684	1.59703e-25	-0.0446653	0.0142031	0.00166226	0.45919	20	0.0490367	0.956318	hypertension	brain
ENSG00000109670.16	4	FBXW7	153349470	rs360928	4	152907581	A	G	0.417495	0.025	0.0066	0.00012	-0.163296	0.0290661	1.93106e-08	-0.153097	0.0487461	0.00168546	0.865696	20	0.0493325	0.858046	hypertension	brain
ENSG00000233232.2	16	NPIPB7	28474780	rs4788083	16	28545449	G	A	0.353877	0.076	0.014	1.1e-07	-0.854137	0.0315011	6.64e-162	-0.0889787	0.0167161	1.02e-07	0.239291	20	0.000805364	0.914865	obesity	brain
ENSG00000254507.2	8	DEFB131E	11861250	rs4841669	8	11878179	T	C	0.478131	0.076	0.014	1.1e-07	0.830788	0.0397896	8.22e-97	0.0914794	0.0174117	1.49e-07	0.0508566	20	0.000805364	1.09579	obesity	brain
ENSG00000196502.12	16	SULT1A1	28625106	rs7186573	16	28587389	C	T	0.326044	0.08	0.015	4.4e-08	-0.697283	0.0331495	3.17e-98	-0.114731	0.0221928	2.34e-07	0.264149	20	0.000950847	0.891606	obesity	brain
ENSG00000103510.20	16	KAT8	31134262	rs9925964	16	31129895	A	G	0.61829	0.076	0.015	2.5e-07	0.635363	0.0369139	2.16e-66	0.119617	0.0246102	1.17e-06	0.266859	20	0.00380042	1.12707	obesity	brain
ENSG00000167395.10	16	ZNF646	31090630	rs9929899	16	31062701	C	A	0.600398	0.079	0.015	6.1e-08	0.382711	0.0333371	1.66e-30	0.206422	0.0431218	1.69e-06	0.487955	20	0.00457901	1.22927	obesity	brain
ENSG00000178952.11	16	TUFM	28855700	rs7187776	16	28857645	G	A	0.341948	0.068	0.014	2.4e-06	0.428263	0.0326787	3.07e-39	0.158781	0.0348632	5.25e-06	0.0699648	20	0.0110682	1.17208	obesity	brain
ENSG00000176681.14	17	LRRC37A	44392630	rs2696524	17	44356793	G	A	0.238569	0.078	0.017	5.6e-06	1.24363	0.0368584	1.47e-249	0.0627198	0.0137955	5.46e-06	0.308442	14	0.0110682	1.06473	obesity	brain
ENSG00000167397.15	16	VKORC1	31104732	rs2884737	16	31105554	C	A	0.255467	-0.081	0.016	7.4e-07	0.369849	0.0371901	2.66e-23	-0.219008	0.0485437	6.43e-06	0.145594	20	0.0116007	0.803315	obesity	brain
ENSG00000004534.15	3	RBM6	50057459	rs2245365	3	50097319	C	A	0.521869	0.062	0.014	1.1e-05	-0.859674	0.0298794	4.88e-182	-0.0721204	0.016477	1.2e-05	0.571229	20	0.0147559	0.930419	obesity	brain
ENSG00000196993.8	16	NPIPB9	28773618	rs56186137	16	28825953	G	A	0.331014	0.067	0.014	3.3e-06	-0.391759	0.0364484	6.04e-27	-0.171024	0.0391186	1.23e-05	0.0669326	20	0.0147559	0.842801	obesity	brain
ENSG00000167394.13	16	ZNF668	31078862	rs9923231	16	31107689	C	T	0.612326	0.081	0.015	3.7e-08	-0.202046	0.0276434	2.69e-13	-0.400899	0.0923047	1.4e-05	0.548409	20	0.0147559	0.669718	obesity	brain
ENSG00000120088.15	17	CRHR1	43887420	rs62073157	17	44334052	A	G	0.241551	0.078	0.017	5.1e-06	0.701869	0.0530024	5.01e-40	0.111132	0.0256338	1.46e-05	0.0997723	16	0.0147559	1.11754	obesity	brain
ENSG00000068654.16	2	POLR1A	86290308	rs2288120	2	86315741	C	T	0.16004	0.083	0.019	2e-05	-1.17243	0.0430858	4.74e-163	-0.0707929	0.0164131	1.61e-05	0.0687714	20	0.0153576	0.931655	obesity	brain
ENSG00000255174.1	8	AC107918.3	11856786	rs9774383	8	11868062	C	A	0.523857	0.072	0.014	5.4e-07	0.614696	0.0786105	5.3e-15	0.117131	0.0272599	1.73e-05	0.237868	20	0.0156176	1.12427	obesity	brain
ENSG00000269918.1	8	AF131215.6	10963208	rs6991930	8	10963288	G	C	0.483101	0.063	0.014	8.8e-06	0.576069	0.0442071	8.14e-39	0.109362	0.0257109	2.1e-05	0.315416	20	0.0179698	1.11557	obesity	brain
ENSG00000265821.1	17	RN7SL739P	43603966	rs2668632	17	44319366	T	C	0.241551	0.077	0.017	6.1e-06	-0.736373	0.0640867	1.48e-30	-0.104567	0.0248151	2.51e-05	0.119134	16	0.0203682	0.900714	obesity	brain
ENSG00000205583.13	7	STAG3L1	75006552	rs58862095	7	75081418	T	C	0.444334	-0.059	0.014	4.3e-05	0.800215	0.0292695	1.44e-164	-0.0737302	0.0177019	3.11e-05	0.263699	20	0.0216362	0.928922	obesity	brain
ENSG00000196296.14	16	ATP2A1	28902756	rs4788101	16	28867804	T	C	0.329026	0.067	0.014	3e-06	0.251381	0.0298523	3.74e-17	0.266528	0.064058	3.17e-05	0.0757963	20	0.0216362	1.30542	obesity	brain
ENSG00000272391.6	7	POM121C	75080820	rs62477684	7	75101427	T	C	0.444334	-0.059	0.014	4.4e-05	0.639099	0.0276676	4.72e-118	-0.0923175	0.0222674	3.39e-05	0.843933	20	0.0216362	0.911816	obesity	brain
ENSG00000176046.9	16	NUPR1	28547179	rs193628	16	28582142	G	T	0.478131	0.063	0.014	9.6e-06	0.315778	0.0302186	1.47e-25	0.199507	0.048271	3.58e-05	0.0580588	20	0.0216362	1.2208	obesity	brain
ENSG00000188603.22	16	CLN3	28496164	rs2106480	16	28537971	C	T	0.353877	0.077	0.014	8.9e-08	0.200162	0.0319761	3.86e-10	0.384689	0.0931061	3.6e-05	0.487805	20	0.0216362	1.46916	obesity	brain
ENSG00000178809.7	7	TRIM73	75032308	rs794379	7	75144595	C	T	0.444334	-0.059	0.014	4.5e-05	0.595395	0.0298539	1.7e-88	-0.0990939	0.024033	3.74e-05	0.130508	20	0.021648	0.905658	obesity	brain
ENSG00000262539.1	17	AC005829.2	44337444	rs75257416	17	44349079	A	C	0.200795	0.079	0.019	2.3e-05	1.42959	0.059781	2.2e-126	0.0552606	0.0134899	4.2e-05	0.258221	6	0.0217482	1.05682	obesity	brain
ENSG00000214401.4	17	KANSL1-AS1	44272516	rs199456	17	44797919	T	C	0.224652	0.07	0.017	4.9e-05	1.28354	0.0392017	3.95e-235	0.0545367	0.013349	4.4e-05	0.165638	10	0.0217482	1.05605	obesity	brain
ENSG00000120071.15	17	KANSL1	44205018	rs75257416	17	44349079	A	C	0.200795	0.079	0.019	2.3e-05	1.21242	0.0556525	3.18e-105	0.0651587	0.0159539	4.42e-05	0.095942	13	0.0217482	1.06733	obesity	brain
ENSG00000262500.1	17	MAPK8IP1P1	44321691	rs199451	17	44801784	A	G	0.222664	0.069	0.017	5.5e-05	1.0729	0.0373212	9.67e-182	0.0643117	0.016002	5.85e-05	0.0533262	15	0.0270978	1.06642	obesity	brain
ENSG00000261575.2	17	AC005829.1	44345232	rs80028338	17	44161470	C	A	0.240557	0.076	0.018	2.4e-05	0.603138	0.0472965	3.03e-37	0.126008	0.0314372	6.12e-05	0.969681	3	0.0275709	1.13429	obesity	brain
ENSG00000249889.1	8	ALG1L11P	12038217	rs6601649	8	11857317	C	T	0.450298	-0.063	0.014	9.9e-06	-0.340426	0.0404458	3.87e-17	0.185062	0.0466336	7.23e-05	0.595959	20	0.0309048	1.20329	obesity	brain
ENSG00000185294.7	17	SPPL2C	43923340	rs62061821	17	44186055	A	G	0.240557	0.076	0.017	8e-06	0.42488	0.0493067	6.87e-18	0.178874	0.0450755	7.24e-05	0.078556	13	0.0309048	1.19587	obesity	brain
ENSG00000103599.20	15	IQCH	67670861	rs2289789	15	67532383	T	C	0.217694	-0.072	0.017	1.6e-05	-0.393185	0.0355927	2.27e-28	0.18312	0.0463055	7.67e-05	0.23183	20	0.0312671	1.20096	obesity	brain
ENSG00000279685.2	17	MAPT-IT1	43974656	rs78929339	17	44189910	G	A	0.239563	0.075	0.017	8.5e-06	0.391336	0.0446834	1.99e-18	0.191651	0.0486413	8.15e-05	0.101742	3	0.0322333	1.21125	obesity	brain
ENSG00000271751.1	11	AP003392.4	118936181	rs1177563	11	118949083	A	G	0.358847	0.058	0.014	6.6e-05	-0.389922	0.0312519	1e-35	-0.148748	0.0378322	8.43e-05	0.765187	20	0.032574	0.861786	obesity	brain
ENSG00000164078.13	3	MST1R	49932870	rs2280406	3	49941436	A	G	0.491054	0.06	0.014	2.4e-05	0.291647	0.0298863	1.7e-22	0.205728	0.0524285	8.71e-05	0.0508964	20	0.0328654	1.22842	obesity	brain
ENSG00000261026.1	8	AC105046.1	22539024	rs4872006	8	22536502	T	C	0.38171	-0.062	0.015	2.4e-05	0.358102	0.0300555	9.92e-33	-0.173135	0.0443364	9.42e-05	0.182352	20	0.0345679	0.841024	obesity	brain
ENSG00000262648.1	7	PHBP15	74156128	rs794369	7	75162175	T	C	0.442346	-0.061	0.014	2.4e-05	-0.416003	0.0475139	2.03e-18	0.146634	0.0375906	9.59e-05	0.249586	20	0.0345679	1.15793	obesity	brain
ENSG00000127957.18	7	PMS2P3	75147274	rs794369	7	75162175	T	C	0.442346	-0.061	0.014	2.4e-05	0.242013	0.0281567	8.31e-18	-0.252053	0.0648564	0.000101776	0.671072	20	0.0351475	0.777204	obesity	brain
ENSG00000065060.17	6	UHRF1BP1	34805354	rs4259246	6	34803947	T	C	0.33499	0.059	0.015	9.2e-05	0.880691	0.0349672	5.68e-140	0.0669929	0.0172385	0.000101814	0.154287	20	0.0351475	1.06929	obesity	brain
ENSG00000262097.2	16	LINC02185	14102545	rs1651192	16	14103607	A	T	0.474155	0.056	0.014	7.6e-05	-0.394985	0.0270797	3.45e-48	-0.141778	0.0367531	0.000114518	0.104606	20	0.0379194	0.867814	obesity	brain
ENSG00000124562.10	6	SNRPC	34733458	rs35839188	6	34717083	T	C	0.33499	0.059	0.015	9.8e-05	-0.639035	0.0386747	2.49e-61	-0.0923267	0.0241288	0.000130024	0.169778	20	0.0421929	0.911807	obesity	brain
ENSG00000141452.10	18	RMC1	21097610	rs4800489	18	21125942	A	G	0.347913	0.058	0.015	9.6e-05	-0.711654	0.0335248	5.3e-100	-0.0815003	0.0214245	0.000142336	0.189684	20	0.0452824	0.921732	obesity	brain
ENSG00000171056.8	8	SOX7	10584650	rs11774893	8	10584642	T	C	0.462227	0.064	0.015	9.6e-06	-0.264242	0.0321373	2e-16	-0.242203	0.063954	0.000152394	0.451696	20	0.0466847	0.784897	obesity	brain
ENSG00000183638.6	8	RP1L1	10516778	rs6996056	8	10587265	G	C	0.459245	0.07	0.014	8.6e-07	0.359777	0.0625602	8.88e-09	0.194565	0.0515638	0.000161114	0.984843	20	0.0484088	1.21478	obesity	brain
ENSG00000162621.7	1	LRRC53	74956678	rs6690871	1	74977277	G	A	0.429423	0.062	0.015	1.6e-05	-0.280034	0.0306709	6.83e-20	-0.221401	0.0587981	0.000166247	0.830342	17	0.0490429	0.801395	obesity	brain
ENSG00000179344.16	6	HLA-DQB1	32631702	rs9273508	6	32628439	A	G	0.412525	0.12	0.011	5.6e-25	-1.00001	0.0296588	3.23316e-249	-0.119999	0.0115613	3.07888e-25	0.364922	20	4.99548e-21	0.886921	T2D	brain
ENSG00000196735.13	6	HLA-DQA1	32605398	rs3828789	6	32635754	G	T	0.409543	-0.1	0.011	1.6e-19	0.961243	0.0373625	5.76219e-146	-0.104032	0.0121369	1.02121e-17	0.99997	20	8.28458e-14	0.901196	T2D	brain
ENSG00000196126.11	6	HLA-DRB1	32552086	rs9272492	6	32606052	G	T	0.333002	0.087	0.011	4.5e-14	-0.949458	0.0392972	5.72563e-129	-0.0916312	0.0121905	5.62166e-14	0.0508121	20	1.84131e-10	0.912442	T2D	brain
ENSG00000130584.12	20	ZBTB46	62419206	rs6011155	20	62450664	C	T	0.366799	-0.071	0.011	7.4e-10	0.334875	0.0321765	2.29355e-25	-0.21202	0.0386525	4.12824e-08	0.100572	20	8.37258e-05	0.808949	T2D	brain
ENSG00000004534.15	3	RBM6	50057459	rs2245365	3	50097319	C	A	0.521869	0.058	0.011	1.9e-07	-0.859674	0.0298794	4.87992e-182	-0.0674675	0.0130087	2.14451e-07	0.0910197	20	0.000347946	0.934758	T2D	brain
ENSG00000147883.12	9	CDKN2B	22006103	rs7030641	9	22054040	C	T	0.420477	-0.061	0.011	6.6e-08	-0.395742	0.0312729	1.05694e-36	0.154141	0.0303477	3.79102e-07	0.344112	20	0.000512577	1.16666	T2D	brain
ENSG00000204301.6	6	NOTCH4	32177232	rs434841	6	32191041	A	G	0.301193	0.065	0.012	8.7e-08	-0.462634	0.0422385	6.43475e-28	-0.1405	0.028937	1.20163e-06	0.189887	20	0.00108313	0.868924	T2D	brain
ENSG00000204472.13	6	AIF1	31583896	rs1077394	6	31610384	C	T	0.335984	-0.073	0.012	6.8e-10	-0.275971	0.0363044	2.92523e-14	0.264521	0.0556926	2.03763e-06	0.0527914	20	0.00150275	1.30281	T2D	brain
ENSG00000133863.9	8	TEX15	30729792	rs1421333	8	30851260	C	A	0.383698	0.055	0.011	1.2e-06	0.378254	0.0280965	2.59311e-41	0.145405	0.0310218	2.77002e-06	0.987262	20	0.00192885	1.15651	T2D	brain
ENSG00000230461.9	1	PROX1-AS1	214076472	rs9970073	1	214156165	A	G	0.407555	-0.06	0.012	1.8e-07	-0.371114	0.030433	3.32581e-34	0.161675	0.0349475	3.72391e-06	0.33122	20	0.00241682	1.17548	T2D	brain
ENSG00000275389.1	12	AC068790.9	124571726	rs825465	12	124565088	T	C	0.431412	-0.055	0.011	1.3e-06	-0.342076	0.0289275	2.88921e-32	0.160783	0.0349129	4.11959e-06	0.120501	20	0.00257078	1.17443	T2D	brain
ENSG00000255020.1	8	AF131216.3	11204134	rs7816606	8	11205602	C	T	0.511928	0.052	0.011	3.6e-06	0.709171	0.0395927	9.56646e-72	0.0733251	0.0160422	4.85948e-06	0.459893	20	0.00292019	1.07608	T2D	brain
ENSG00000101421.4	20	CHMP4B	32420663	rs2747535	20	32402429	A	G	0.45825	-0.057	0.011	4.3e-07	0.252604	0.0264859	1.4662e-21	-0.22565	0.0495588	5.28434e-06	0.233313	20	0.0030159	0.797997	T2D	brain
ENSG00000082438.18	2	COBLL1	165605162	rs6432802	2	165579159	G	C	0.394632	0.056	0.011	7.6e-07	-0.317288	0.031497	7.2285e-24	-0.176496	0.0388446	5.52902e-06	0.106996	20	0.0030159	0.838202	T2D	brain
ENSG00000074755.15	17	ZZEF1	3977032	rs8071043	17	3988451	C	T	0.33002	0.057	0.012	1.6e-06	0.364489	0.031488	5.48625e-31	0.156384	0.035587	1.11076e-05	0.35652	20	0.0056319	1.16928	T2D	brain
ENSG00000115216.14	2	NRBP1	27657892	rs2303370	2	27651375	T	C	0.411531	0.062	0.011	2.4e-08	-0.201101	0.0294802	9.0056e-12	-0.308303	0.0709549	1.39239e-05	0.0850804	20	0.00684592	0.734693	T2D	brain
ENSG00000164078.13	3	MST1R	49932870	rs2280406	3	49941436	A	G	0.491054	0.053	0.011	1.8e-06	0.291647	0.0298863	1.6953e-22	0.181727	0.0420636	1.55832e-05	0.094481	20	0.00722393	1.19929	T2D	brain
ENSG00000271122.1	7	AC018647.2	35736924	rs345404	7	35747285	T	C	0.455268	0.048	0.011	1.9e-05	-0.572761	0.0284743	5.45209e-90	-0.0838046	0.0196519	2.00398e-05	0.152726	20	0.00903184	0.919611	T2D	brain
ENSG00000185483.12	1	ROR1	64443434	rs2806546	1	64562012	A	G	0.229622	-0.056	0.013	1.7e-05	-0.551381	0.0306754	3.07513e-72	0.101563	0.0242448	2.80094e-05	0.0938086	20	0.0122825	1.1069	T2D	brain
ENSG00000009335.18	7	UBE3C	156996837	rs1182452	7	157053618	G	A	0.357853	-0.05	0.011	1.7e-05	0.338235	0.0319557	3.5167e-26	-0.147826	0.0353939	2.95885e-05	0.0869065	20	0.0123096	0.862581	T2D	brain
ENSG00000285373.2	2	LINC02478	161121310	rs10929973	2	161119907	A	G	0.27336	-0.051	0.012	4.1e-05	0.680697	0.0375697	2.28878e-73	-0.0749233	0.0181075	3.50821e-05	0.363971	20	0.0135525	0.927815	T2D	brain
ENSG00000172247.4	11	C1QTNF4	47613591	rs11039307	11	47611152	T	C	0.421471	0.049	0.011	1.7e-05	-0.256866	0.0247174	2.69268e-25	-0.190761	0.0465922	4.23514e-05	0.138666	20	0.0159803	0.82633	T2D	brain
ENSG00000086619.14	1	ERO1B	236411830	rs1615601	1	236381897	A	T	0.400596	0.045	0.011	6.2e-05	0.912016	0.0242086	0	0.0493413	0.0121321	4.7622e-05	0.635214	20	0.0171704	1.05058	T2D	brain
ENSG00000154316.16	8	TDH	11211554	rs34237267	8	11197301	C	G	0.460239	0.047	0.011	2.7e-05	-0.517297	0.0395835	4.98386e-39	-0.0908569	0.0223721	4.8826e-05	0.207557	20	0.0172218	0.913148	T2D	brain
ENSG00000103479.17	16	RBL2	53496724	rs4783811	16	53483376	A	G	0.533797	0.045	0.011	5.5e-05	0.790438	0.0283473	4.16108e-171	0.0569305	0.0140653	5.17498e-05	0.225099	20	0.0178647	1.05858	T2D	brain
ENSG00000011523.14	2	CEP68	65298819	rs1009358	2	65276452	T	C	0.61332	0.049	0.011	2.3e-05	0.304131	0.0316226	6.74412e-22	0.161115	0.0398599	5.29897e-05	0.101555	20	0.0179116	1.17482	T2D	brain
ENSG00000075413.19	14	MARK3	103910941	rs1951392	14	103853367	G	T	0.351889	-0.05	0.012	2.2e-05	0.460822	0.0315049	1.88876e-48	-0.108502	0.0270763	6.14293e-05	0.658513	20	0.0199338	0.897177	T2D	brain
ENSG00000177710.6	8	SLC35G5	11189195	rs2572404	8	11199584	G	A	0.534791	0.054	0.011	1.7e-06	-0.243801	0.0356382	7.86485e-12	-0.221492	0.0555337	6.65119e-05	0.945895	20	0.0204024	0.801322	T2D	brain
ENSG00000136485.15	17	DCAF7	61649740	rs72845886	17	61666687	T	C	0.0576541	-0.097	0.024	4.8e-05	0.874239	0.0546648	1.43624e-57	-0.110954	0.0283155	8.91118e-05	0.545307	20	0.0251309	0.89498	T2D	brain
ENSG00000196666.6	11	FAM180B	47609488	rs7928842	11	47566352	C	T	0.422465	0.049	0.011	1.7e-05	0.277478	0.0341068	4.10035e-16	0.17659	0.0451962	9.33737e-05	0.530476	20	0.0256778	1.19314	T2D	brain
ENSG00000269918.1	8	AF131215.6	10963208	rs6991930	8	10963288	G	C	0.483101	0.045	0.011	6.1e-05	0.576069	0.0442071	8.13537e-39	0.0781156	0.0200138	9.49702e-05	0.586484	20	0.0256815	1.08125	T2D	brain
ENSG00000228999.4	2	AC096570.1	22457364	rs58648117	2	22545027	C	A	0.496024	0.05	0.011	7.8e-06	0.234695	0.0310448	4.0343e-14	0.213042	0.0546889	9.79849e-05	0.171585	20	0.0260365	1.23744	T2D	brain
ENSG00000146830.11	7	GIGYF1	100284502	rs221774	7	100298984	A	G	0.115308	-0.069	0.017	8e-05	0.763889	0.0557227	8.99769e-43	-0.0903273	0.0232095	9.94923e-05	0.28004	20	0.0260365	0.913632	T2D	brain
ENSG00000168913.7	9	ENHO	34522014	rs11999046	9	34515206	C	G	0.265408	-0.049	0.012	7e-05	-0.416658	0.0362914	1.6455e-30	0.117603	0.030568	0.000119453	0.241919	20	0.0293655	1.1248	T2D	brain
ENSG00000269139.2	19	AC010336.5	7991290	rs7899	19	7991679	A	T	0.302187	0.048	0.012	0.0001	0.671093	0.0489985	1.06977e-42	0.0715251	0.0186283	0.000123234	0.135918	20	0.0298428	1.07415	T2D	brain
ENSG00000011454.18	9	RABGAP1	125785128	rs2596695	9	125677593	C	T	0.156064	-0.064	0.016	5.2e-05	-0.654132	0.0496027	1.03637e-39	0.0978395	0.0255603	0.000129299	0.148627	20	0.030851	1.10279	T2D	brain
ENSG00000122068.13	3	FYTTD1	197489258	rs578069508	3	197441935	T	C	0.0208748	0.14	0.035	5.1e-05	1.21058	0.0981791	6.22174e-35	0.115647	0.0303951	0.000141918	0.604862	20	0.0328945	1.1226	T2D	brain
ENSG00000183682.8	1	BMP8A	39976424	rs61779331	1	39970928	A	C	0.235586	0.051	0.013	0.00012	0.478481	0.0346519	2.27408e-43	0.106587	0.0282446	0.000160828	0.127807	20	0.0352626	1.11247	T2D	brain
ENSG00000158406.5	6	H4C8	26281852	rs3999544	6	26285867	C	T	0.421471	0.044	0.011	7.3e-05	0.334462	0.030037	8.47343e-29	0.131555	0.0349463	0.000166899	0.0623305	20	0.0359193	1.1406	T2D	brain
ENSG00000163069.13	4	SGCB	52895668	rs4864475	4	52841943	G	A	0.255467	0.05	0.012	4.1e-05	0.344493	0.0395937	3.29787e-18	0.145141	0.038622	0.000171294	0.132461	20	0.0359193	1.1562	T2D	brain
ENSG00000157152.17	3	SYN2	12139697	rs6442307	3	12143355	C	A	0.055666	-0.094	0.022	2.6e-05	-0.45184	0.0573664	3.36954e-15	0.208038	0.0553925	0.000172853	0.0590166	17	0.0359193	1.23126	T2D	brain
ENSG00000130590.14	20	SAMD10	62608415	rs816925	20	62651978	A	G	0.416501	-0.044	0.011	8e-05	-0.342208	0.0315615	2.16344e-27	0.128577	0.0342619	0.000174892	0.230256	20	0.0359193	1.13721	T2D	brain
ENSG00000234745.13	6	HLA-B	31323307	rs12196740	6	31321407	T	C	0.0914513	0.083	0.02	3.4e-05	0.593788	0.0689675	7.3271e-18	0.139781	0.0373907	0.000185213	0.0604842	20	0.0375636	1.15002	T2D	brain
ENSG00000272871.1	9	AL159169.2	14589429	rs10511594	9	14649846	T	C	0.432406	0.042	0.011	0.00023	0.52548	0.0310736	3.74573e-64	0.0799269	0.0214602	0.000195757	0.137077	20	0.0387337	1.08321	T2D	brain
ENSG00000223949.8	1	ROR1-AS1	64598544	rs2806546	1	64562012	A	G	0.229622	-0.056	0.013	1.7e-05	-0.405549	0.054911	1.51809e-13	0.138085	0.0371094	0.000198424	0.0758412	12	0.0387882	1.14807	T2D	brain
ENSG00000132388.12	17	UBE2G1	4221238	rs9915670	17	4143290	C	T	0.395626	0.052	0.011	5.2e-06	-0.192685	0.0322207	2.22938e-09	-0.269871	0.0727707	0.00020848	0.642904	20	0.0397952	0.763478	T2D	brain
ENSG00000240498.9	9	CDKN2B-AS1	22061120	rs62560774	9	22028406	A	C	0.309145	-0.049	0.012	5.1e-05	-0.272155	0.0312567	3.11748e-18	0.180045	0.0487004	0.000218176	0.0755037	20	0.0406886	1.19727	T2D	brain
ENSG00000053372.5	1	MRTO4	19582460	rs1042380	1	19584004	A	G	0.22664	-0.048	0.013	0.00015	-0.990979	0.0316364	2.20061e-215	0.0484369	0.0132092	0.000245489	0.171921	20	0.0450653	1.04963	T2D	brain
ENSG00000153989.8	6	NUS1	118014261	rs2498588	6	118027830	T	C	0.205765	-0.066	0.015	1.7e-05	0.257623	0.0389901	3.91118e-11	-0.256188	0.0699531	0.000249977	0.700915	12	0.0450653	0.773996	T2D	brain
ENSG00000091844.8	6	RGS17	153389006	rs9371672	6	153422140	G	C	0.299205	0.049	0.012	7.7e-05	-0.284016	0.0344694	1.72709e-16	-0.172526	0.0471549	0.000253495	0.196959	20	0.045141	0.841536	T2D	brain
ENSG00000278259.5	17	MYO19	34875382	rs2306589	17	34848874	C	T	0.548708	-0.041	0.011	0.00027	-0.517041	0.0284584	9.20173e-74	0.0792974	0.021718	0.000260988	0.271081	20	0.045141	1.08253	T2D	brain
ENSG00000250377.2	5	AC008525.1	87989216	rs34483452	5	87986314	A	C	0.157058	0.064	0.016	8.1e-05	-0.394923	0.0442947	4.84274e-19	-0.162057	0.0444048	0.000262711	0.222473	20	0.045141	0.850393	T2D	brain
ENSG00000286839.1	5	AC093240.1	113093168	rs11241236	5	113107724	T	C	0.404573	0.041	0.011	0.00023	0.555177	0.0312239	1.00044e-70	0.0738503	0.0202441	0.000264308	0.455652	20	0.045141	1.07665	T2D	brain
ENSG00000127603.30	1	MACF1	39749918	rs113214136	1	39874539	T	G	0.194831	0.059	0.014	1.3e-05	0.276042	0.0380882	4.24682e-13	0.213735	0.058668	0.000269334	0.806232	20	0.0455203	1.23829	T2D	brain
ENSG00000181274.7	10	FRAT2	99093370	rs12782676	10	99075186	T	C	0.248509	0.045	0.012	0.00024	-0.486743	0.0329747	2.61015e-49	-0.0924513	0.0254368	0.000278469	0.30684	20	0.0465789	0.911694	T2D	brain
ENSG00000159202.18	17	UBE2Z	46996094	rs957557	17	47003221	G	T	0.441352	-0.041	0.011	0.00026	-0.471609	0.0301995	5.62272e-55	0.0869364	0.0239795	0.00028847	0.97197	20	0.0477595	1.09083	T2D	brain
ENSG00000277496.1	20	AL357033.4	61281216	rs3187081	20	61287727	G	A	0.377734	0.042	0.011	0.00027	-0.378298	0.033128	3.35003e-30	-0.111024	0.03066	0.000293324	0.260116	20	0.0480726	0.894917	T2D	brain
ENSG00000177917.11	2	ARL6IP6	153596658	rs35421285	2	153596552	G	A	0.161034	-0.058	0.015	0.00016	-0.382444	0.0376369	2.94747e-24	0.151656	0.041965	0.000301664	0.127339	20	0.0489449	1.16376	T2D	brain
ENSG00000205583.13	7	STAG3L1	75006552	rs58862095	7	75081418	T	C	0.444334	-0.04	0.011	0.00043	0.800215	0.0292695	1.43854e-164	-0.0499866	0.0138674	0.000312611	0.504892	20	0.0497267	0.951242	T2D	brain
ENSG00000162482.5	1	AKR7A3	19612166	rs4912063	1	19602167	C	T	0.308151	-0.048	0.012	5.6e-05	-0.269828	0.0326323	1.354e-16	0.177891	0.0494032	0.000317231	0.269713	20	0.0499716	1.1947	T2D	brain
ENSG00000272750.1	1	AL592148.3	222833532	rs2291834	1	222832295	T	C	0.261431	-0.0694	0.0064	1.06e-27	0.872819	0.0301548	3.28e-184	-0.0795125	0.00783025	3.16e-24	0.151102	20	1.69e-20	0.923566	CAD	brain
ENSG00000153774.9	16	CFDP1	75397498	rs59686216	16	75317575	A	G	0.422465	-0.0443	0.0058	2.38e-14	0.438907	0.0294053	2.23e-50	-0.100932	0.0148443	1.05e-11	0.304846	20	9.92e-09	0.903995	CAD	brain
ENSG00000159199.14	17	ATP5MC1	46971680	rs67174000	17	46982380	A	G	0.280318	-0.0402	0.0061	5.36e-11	-0.55331	0.0339406	9.51e-60	0.0726537	0.0118913	9.97e-10	0.217176	20	6.35e-07	1.07536	CAD	brain
ENSG00000196821.10	6	ILRUN	34609850	rs76967117	6	34603691	A	G	0.0994036	0.0563	0.0091	6.8e-10	1.25349	0.0490221	3.29e-144	0.0449145	0.00746919	1.82e-09	0.52808	20	1.08e-06	1.04594	CAD	brain
ENSG00000233579.1	2	KRT8P15	203705779	rs72936348	2	204064839	T	C	0.130219	0.1027	0.0089	1.66e-30	-0.332234	0.0478297	3.75e-12	-0.30912	0.0519428	2.66e-09	0.59849	20	1.53e-06	0.734093	CAD	brain
ENSG00000261783.1	16	AC009054.2	75414437	rs7195161	16	75495572	T	C	0.367793	-0.0416	0.0058	9.76e-13	0.313031	0.0332306	4.51e-21	-0.132894	0.0232881	1.15e-08	0.460936	20	6.17e-06	0.875558	CAD	brain
ENSG00000159202.18	17	UBE2Z	46996094	rs957557	17	47003221	G	T	0.441352	-0.034	0.0057	1.84e-09	-0.471609	0.0301995	5.62e-55	0.0720936	0.0129379	2.51e-08	0.127419	20	1.19e-05	1.07476	CAD	brain
ENSG00000050820.17	16	BCAR1	75282015	rs13337017	16	75272367	T	C	0.104374	-0.0622	0.0094	3.01e-11	0.538327	0.0533376	5.94e-24	-0.115543	0.0208797	3.13e-08	0.21861	20	1.43e-05	0.890882	CAD	brain
ENSG00000119718.11	14	EIF2B2	75474346	rs12894419	14	75471802	C	T	0.461233	-0.0318	0.0057	1.96e-08	-0.694169	0.0301288	1.85e-117	0.0458102	0.00844855	5.89e-08	0.274139	20	2.32e-05	1.04688	CAD	brain
ENSG00000158234.12	3	FAIM	138339833	rs773455	3	138325220	G	A	0.471173	0.032	0.0057	1.8e-08	-0.660684	0.0317006	1.83e-96	-0.0484346	0.00893494	5.93e-08	0.0594891	20	2.32e-05	0.95272	CAD	brain
ENSG00000119684.16	14	MLH3	75499354	rs175077	14	75506875	A	G	0.451292	-0.0325	0.0056	8.57e-09	-0.422158	0.0294326	1.18e-46	0.0769854	0.0143099	7.45e-08	0.415055	20	2.78e-05	1.08003	CAD	brain
ENSG00000203288.4	1	TDRKH-AS1	151765079	rs6694952	1	151760131	T	C	0.140159	-0.0489	0.0078	3.48e-10	-0.427094	0.0417802	1.57e-24	0.114495	0.0214239	9.08e-08	0.431753	20	3.31e-05	1.12131	CAD	brain
ENSG00000107960.11	10	STN1	105657634	rs4918072	10	105693644	A	G	0.289264	0.0386	0.0063	9.63e-10	0.388538	0.0366634	3.06e-26	0.0993468	0.0187296	1.13e-07	0.584114	20	4.04e-05	1.10445	CAD	brain
ENSG00000158220.14	3	ESYT3	138176978	rs1109088	3	138154795	G	A	0.434394	0.0336	0.0058	5.79e-09	0.443638	0.0339459	4.95e-39	0.0757374	0.0143006	1.18e-07	0.362669	20	4.13e-05	1.07868	CAD	brain
ENSG00000281026.1	13	N4BP2L2-IT2	33081088	rs35193668	13	33092929	T	C	0.400596	-0.0359	0.006	2.68e-09	-0.329502	0.0294551	4.74e-29	0.108952	0.0206503	1.32e-07	0.788261	20	4.51e-05	1.11511	CAD	brain
ENSG00000258302.2	12	AC025034.1	89971780	rs10777163	12	89830720	C	T	0.212724	0.0393	0.0066	2.62e-09	0.35954	0.0318999	1.83e-29	0.109306	0.0207611	1.4e-07	0.0508429	20	4.69e-05	1.1155	CAD	brain
ENSG00000245958.6	4	SEPTIN7P14	120424563	rs11098524	4	120390032	G	A	0.284294	-0.0325	0.0063	2.29e-07	-1.07375	0.0285524	0	0.0302677	0.00592222	3.21e-07	0.977933	8	9.54e-05	1.03073	CAD	brain
ENSG00000175662.18	17	TOM1L2	17811280	rs1108648	17	17750558	G	A	0.416501	0.0305	0.0059	2.71e-07	-0.753562	0.0334252	1.51e-112	-0.0404744	0.00803268	4.69e-07	0.0830556	20	0.000129742	0.960334	CAD	brain
ENSG00000165895.19	11	ARHGAP42	100711346	rs7928576	11	100598981	C	T	0.454274	-0.0302	0.0056	8.21e-08	0.376625	0.027498	1.07e-42	-0.0801858	0.01598	5.22e-07	0.262473	20	0.000142172	0.922945	CAD	brain
ENSG00000283050.2	4	GTF2IP12	120351236	rs7656252	4	120404268	C	T	0.284294	-0.032	0.0063	3.2e-07	0.868895	0.0312468	3.52e-170	-0.0368284	0.00737055	5.83e-07	0.695536	7	0.000156081	0.963842	CAD	brain
ENSG00000280399.1	3	AC022497.1	138202752	rs4678418	3	138171042	T	C	0.525845	-0.0332	0.0057	7.35e-09	-0.273693	0.030568	3.44e-19	0.121304	0.0248452	1.05e-06	0.0647114	20	0.000262958	1.12897	CAD	brain
ENSG00000182134.16	1	TDRKH	151753238	rs1196456	1	151737349	T	A	0.142147	-0.0458	0.0073	3.36e-10	-0.326567	0.0434475	5.63e-14	0.140247	0.0291177	1.46e-06	0.845166	13	0.000344916	1.15056	CAD	brain
ENSG00000114107.9	3	CEP70	138263283	rs73229526	3	138246029	C	A	0.502982	-0.0333	0.0056	3.64e-09	-0.271314	0.033836	1.07e-15	0.122736	0.0256966	1.79e-06	0.119901	20	0.000403689	1.13059	CAD	brain
ENSG00000143437.21	1	ARNT	150815686	rs1136774	1	150738197	T	C	0.511928	0.0279	0.0057	9.44e-07	-0.689924	0.0376292	4.37e-75	-0.0404392	0.00855112	2.26e-06	0.117506	20	0.000496008	0.960368	CAD	brain
ENSG00000271751.1	11	AP003392.4	118936181	rs1177563	11	118949083	A	G	0.358847	0.0294	0.0058	3.65e-07	-0.389922	0.0312519	1e-35	-0.0753996	0.0160555	2.65e-06	0.372436	20	0.000567474	0.927373	CAD	brain
ENSG00000203760.9	6	CENPW	126665641	rs2326451	6	126811928	T	A	0.45328	-0.0325	0.0057	1.38e-08	-0.237163	0.0294534	8.14e-16	0.137037	0.0294495	3.27e-06	0.297719	20	0.000664049	1.14687	CAD	brain
ENSG00000146411.6	6	SLC2A12	134341240	rs2811689	6	134372711	T	G	0.489066	0.0275	0.0057	1.15e-06	0.504901	0.0303403	3.5e-62	0.0544661	0.0117542	3.59e-06	0.0647705	12	0.000720743	1.05598	CAD	brain
ENSG00000249244.1	4	AC110373.1	120314738	rs13104396	4	120285649	T	C	0.285288	-0.0305	0.0064	1.76e-06	0.995561	0.0512872	6.17e-84	-0.030636	0.00661943	3.69e-06	0.283881	9	0.000731244	0.969829	CAD	brain
ENSG00000160208.13	21	RRP1B	45097700	rs9941787	21	45116042	A	G	0.371769	-0.028	0.0058	1.29e-06	0.442271	0.029328	2.19e-51	-0.0633096	0.0137697	4.27e-06	0.895271	20	0.000836338	0.938653	CAD	brain
ENSG00000256269.10	11	HMBS	118959918	rs15818	11	118952173	G	A	0.361829	0.0276	0.0058	1.79e-06	0.547934	0.0313543	2.2e-68	0.050371	0.0109706	4.4e-06	0.4227	20	0.000851592	1.05166	CAD	brain
ENSG00000204463.13	6	BAG6	31613644	rs805299	6	31619652	A	T	0.327038	0.0296	0.0063	2.88e-06	0.727683	0.0404205	1.85e-72	0.040677	0.0089476	5.46e-06	0.0558108	20	0.00101683	1.04152	CAD	brain
ENSG00000245080.7	8	MIR3150BHG	96082223	rs11779506	8	96074902	C	T	0.172962	0.0346	0.0068	3.53e-07	0.576941	0.0571185	5.48e-24	0.0599715	0.0131973	5.51e-06	0.827898	20	0.00101683	1.06181	CAD	brain
ENSG00000084093.19	4	REST	57803508	rs17081935	4	57823476	T	C	0.184891	0.0325	0.0063	2.59e-07	-0.323294	0.0341036	2.55e-21	-0.100528	0.0221855	5.86e-06	0.228702	20	0.00104615	0.90436	CAD	brain
ENSG00000250412.1	4	KLHL2P1	120277436	rs7696857	4	120322321	A	G	0.285288	-0.0309	0.0065	1.96e-06	0.535184	0.0366955	3.53e-48	-0.0577372	0.0127743	6.19e-06	0.261022	9	0.00109219	0.943898	CAD	brain
ENSG00000204381.12	11	LAYN	111421738	rs542275	11	111431614	C	T	0.407555	0.027	0.0059	4.45e-06	-0.73653	0.0288731	1.56e-143	-0.0366584	0.00813842	6.66e-06	0.148517	20	0.0011619	0.964005	CAD	brain
ENSG00000228432.1	6	DHFRP2	31334402	rs2523585	6	31327504	T	C	0.275348	-0.0392	0.0063	5.99e-10	-0.398009	0.0614697	9.49e-11	0.0984903	0.0219529	7.24e-06	0.182705	20	0.00125045	1.1035	CAD	brain
ENSG00000118197.14	1	DDX59	200616030	rs10919997	1	200646650	T	C	0.425447	0.0259	0.0057	4.87e-06	-0.809982	0.0315047	9.06e-146	-0.031976	0.00714625	7.66e-06	0.983096	20	0.00129445	0.96853	CAD	brain
ENSG00000181264.9	11	TLCD5	120200200	rs36011588	11	120196433	G	C	0.378728	0.0281	0.0058	1.33e-06	0.349812	0.0309032	1.05e-29	0.0803288	0.0180351	8.43e-06	0.282873	20	0.00139512	1.08364	CAD	brain
ENSG00000229800.1	13	ATP8A2P2	33052194	rs35193668	13	33092929	T	C	0.400596	-0.0359	0.006	2.68e-09	-0.311437	0.0468423	2.96e-11	0.115272	0.0259183	8.69e-06	0.868594	20	0.00140893	1.12218	CAD	brain
ENSG00000165029.17	9	ABCA1	107616862	rs1800978	9	107665978	G	C	0.11829	-0.0399	0.0079	4e-07	0.396345	0.0430123	3.12e-20	-0.10067	0.0227298	9.47e-06	0.322184	15	0.00152027	0.904231	CAD	brain
ENSG00000204681.11	6	GABBR1	29562580	rs28359967	6	29580265	T	G	0.0974155	0.0439	0.0096	4.58e-06	0.95038	0.0556965	2.77e-65	0.0461921	0.0104577	1e-05	0.340197	20	0.00159071	1.04728	CAD	brain
ENSG00000271892.1	5	AC026790.1	17107684	rs1032763	5	17118930	T	C	0.357853	0.0262	0.0059	1.02e-05	0.870143	0.0294953	2.79e-191	0.03011	0.00685688	1.13e-05	0.555714	20	0.00175549	1.03057	CAD	brain
ENSG00000164048.14	3	ZNF589	48311666	rs13097450	3	48267825	C	T	0.291252	-0.0275	0.0061	7.62e-06	0.68328	0.0358338	4.65e-81	-0.040247	0.00917365	1.15e-05	0.0901438	20	0.00175549	0.960552	CAD	brain
ENSG00000172113.10	3	NME6	48337694	rs11720026	3	48377921	C	T	0.285288	-0.0287	0.0063	4.48e-06	-0.658696	0.0440165	1.25e-50	0.0435709	0.0099977	1.31e-05	0.0747346	20	0.00195063	1.04453	CAD	brain
ENSG00000164045.12	3	CDC25A	48214272	rs17647717	3	48305456	T	C	0.290258	-0.0279	0.0061	5.5e-06	0.539576	0.0385798	1.9e-44	-0.0517072	0.0118943	1.38e-05	0.111689	20	0.00201262	0.949607	CAD	brain
ENSG00000250950.1	4	AC093752.1	120377968	rs2127820	4	120394534	A	G	0.284294	-0.034	0.0063	7.95e-08	-0.304905	0.0433055	1.91e-12	0.11151	0.0260337	1.84e-05	0.679467	9	0.00259383	1.11796	CAD	brain
ENSG00000171962.18	17	DRC3	17898165	rs11078409	17	17876296	G	C	0.392644	0.0295	0.006	9.69e-07	0.284528	0.033773	3.62e-17	0.103681	0.024416	2.17e-05	0.130009	20	0.00300675	1.10925	CAD	brain
ENSG00000099999.15	22	RNF215	30791280	rs35711436	22	30775675	A	G	0.254473	0.0296	0.0067	1.11e-05	-0.533381	0.0354198	3.02e-51	-0.0554951	0.0130908	2.24e-05	0.109124	20	0.00303395	0.946017	CAD	brain
ENSG00000204472.13	6	AIF1	31583896	rs1077394	6	31610384	C	T	0.335984	-0.0272	0.0054	4.67e-07	-0.275971	0.0363044	2.93e-14	0.0985611	0.0234732	2.68e-05	0.336055	20	0.00358933	1.10358	CAD	brain
ENSG00000141569.12	17	TRIM65	73884724	rs3760128	17	73886888	G	A	0.349901	-0.0229	0.0054	2.55e-05	0.747886	0.0314241	3.36e-125	-0.0306196	0.00733407	2.98e-05	0.0756318	20	0.00389036	0.969844	CAD	brain
ENSG00000204120.16	2	GIGYF2	233643662	rs1446311	2	233705071	G	A	0.287276	0.0263	0.0059	8.07e-06	0.361978	0.0305335	2.02e-32	0.0726564	0.0174135	3.01e-05	0.0895383	20	0.00390264	1.07536	CAD	brain
ENSG00000112041.13	6	TULP1	35473162	rs144037597	6	35528204	C	T	0.0974155	-0.0436	0.0089	9.29e-07	0.602563	0.0762822	2.81e-15	-0.0723576	0.0173801	3.14e-05	0.40891	20	0.00403059	0.930198	CAD	brain
ENSG00000167083.7	17	GNGT2	47284044	rs4794029	17	47280301	T	C	0.335984	0.0332	0.0062	8.42e-08	0.192602	0.0292609	4.63e-11	0.172376	0.0414977	3.27e-05	0.239337	20	0.00415124	1.18812	CAD	brain
ENSG00000196923.14	5	PDLIM7	176917501	rs96656	5	176915416	G	A	0.528827	0.028	0.0063	9.91e-06	-0.345487	0.0297371	3.34e-31	-0.0810449	0.0195239	3.31e-05	0.314473	11	0.00415124	0.922152	CAD	brain
ENSG00000163431.13	1	LMOD1	201890650	rs4494199	1	201884668	G	A	0.483101	-0.0238	0.0056	2.32e-05	0.506045	0.0281956	5e-72	-0.0470314	0.0113722	3.54e-05	0.214112	20	0.00438729	0.954057	CAD	brain
ENSG00000225383.8	10	SFTA1P	10831705	rs9424096	10	10847935	G	T	0.417495	0.0241	0.0057	2.13e-05	0.547757	0.0285878	7.91e-82	0.0439976	0.0106564	3.65e-05	0.203308	20	0.00447084	1.04498	CAD	brain
ENSG00000156006.5	8	NAT2	18253760	rs6997340	8	18286997	T	C	0.287276	0.0331	0.0056	4.6e-09	-0.182889	0.0317921	8.79e-09	-0.180984	0.0439017	3.75e-05	0.549952	20	0.00451963	0.834449	CAD	brain
ENSG00000269621.1	1	AL589765.7	151730202	rs57696433	1	151703474	G	A	0.22664	0.0322	0.007	3.59e-06	0.34863	0.0375361	1.57e-20	0.0923615	0.0224062	3.75e-05	0.122279	20	0.00451963	1.09676	CAD	brain
ENSG00000014123.10	6	UFL1	96986312	rs12190508	6	96898269	C	T	0.206759	-0.0321	0.0073	1.09e-05	0.415564	0.035503	1.2e-31	-0.0772444	0.0187652	3.85e-05	0.753868	20	0.00454415	0.925664	CAD	brain
ENSG00000141101.13	16	NOB1	69782302	rs3811348	16	69782855	C	T	0.426441	0.0247	0.0057	1.66e-05	-0.479987	0.0368796	1.01e-38	-0.0514597	0.0125162	3.93e-05	0.0961711	20	0.00460859	0.949842	CAD	brain
ENSG00000124226.11	20	RNF114	48561648	rs2646741	20	48489420	G	C	0.111332	0.0385	0.009	1.97e-05	0.599233	0.0415548	3.86e-47	0.0642487	0.0156661	4.11e-05	0.146547	20	0.00478377	1.06636	CAD	brain
ENSG00000166444.19	11	DENND2B	8823698	rs2292049	11	8829168	A	G	0.276342	0.027	0.0063	1.69e-05	-0.503936	0.036237	5.77e-44	-0.0535783	0.0130818	4.21e-05	0.147584	20	0.00486341	0.947832	CAD	brain
ENSG00000076604.15	17	TRAF4	27074498	rs4349196	17	27122153	A	G	0.43837	-0.0243	0.0057	1.96e-05	0.461824	0.0344989	7.24e-41	-0.0526175	0.0129531	4.86e-05	0.862058	20	0.00557689	0.948743	CAD	brain
ENSG00000118193.12	1	KIF14	200555252	rs35249716	1	200625043	G	C	0.426441	0.0254	0.0057	7.68e-06	-0.360286	0.036774	1.16e-22	-0.0704995	0.0173803	4.99e-05	0.329225	20	0.00563807	0.931928	CAD	brain
ENSG00000164308.17	5	ERAP2	96233548	rs2910686	5	96252589	C	T	0.426441	0.023	0.0057	5.45e-05	1.23501	0.0183645	0	0.0186234	0.00462366	5.63e-05	0.204873	20	0.006171	1.0188	CAD	brain
ENSG00000167549.18	17	CORO6	27945850	rs11657079	17	27944089	T	C	0.240557	0.0305	0.0068	7.03e-06	0.344571	0.0391252	1.29e-18	0.0885159	0.0221467	6.42e-05	0.307003	20	0.00691903	1.09255	CAD	brain
ENSG00000164597.15	7	COG5	107023262	rs62483725	7	107201575	A	G	0.266402	0.0299	0.0067	8.93e-06	0.337776	0.038384	1.37e-18	0.0885202	0.0222405	6.89e-05	0.49424	20	0.00727592	1.09256	CAD	brain
ENSG00000225282.1	22	AP000350.2	24270424	rs5751777	22	24267047	C	T	0.388668	0.0216	0.0054	6.25e-05	-1.10702	0.0318843	3.94e-264	-0.0195118	0.00491021	7.08e-05	0.148072	20	0.0074261	0.980677	CAD	brain
ENSG00000171700.14	20	RGS19	62707938	rs12625329	20	62709274	A	G	0.44334	-0.026	0.0059	1.02e-05	0.246512	0.0281769	2.16e-18	-0.105471	0.0267987	8.3e-05	0.466315	20	0.00864952	0.899901	CAD	brain
ENSG00000135862.6	1	LAMC1	183053641	rs6678517	1	183002639	G	A	0.429423	0.0234	0.0056	3.38e-05	-0.363661	0.0312255	2.4e-31	-0.0643457	0.0163601	8.39e-05	0.504425	20	0.00868784	0.937681	CAD	brain
ENSG00000129038.16	15	LOXL1	74231404	rs2304719	15	74235500	T	C	0.281312	0.0253	0.0056	5.61e-06	0.264193	0.0331084	1.47e-15	0.0957632	0.0243581	8.44e-05	0.203535	20	0.0086902	1.1005	CAD	brain
ENSG00000171703.17	20	TCEA2	62692444	rs4408777	20	62706105	G	A	0.435388	-0.0254	0.0059	1.6e-05	-0.286811	0.0300796	1.5e-21	0.0885601	0.0225706	8.72e-05	0.771791	20	0.00891843	1.0926	CAD	brain
ENSG00000141338.14	17	ABCA8	66907482	rs34931250	17	66879927	T	C	0.0497018	0.0521	0.0131	6.53e-05	1.39964	0.0597629	2.68e-121	0.0372238	0.00949352	8.82e-05	0.100486	20	0.00896295	1.03793	CAD	brain
ENSG00000255353.1	11	ASS1P13	107047634	rs12224337	11	107140077	G	A	0.50497	-0.0225	0.0056	5.26e-05	0.818565	0.0467512	1.22e-68	-0.0274871	0.00701905	9e-05	0.186098	20	0.00903238	0.972887	CAD	brain
ENSG00000122378.14	10	PRXL2A	82182228	rs7907770	10	82194330	G	A	0.242545	-0.0234	0.0057	4.42e-05	-0.446496	0.035958	2.11e-35	0.0524081	0.0134457	9.71e-05	0.104692	20	0.0096275	1.05381	CAD	brain
ENSG00000041353.10	18	RAB27B	52473919	rs58243949	18	52509833	T	C	0.206759	-0.0293	0.0067	1.39e-05	-0.356016	0.0414208	8.32e-18	0.0822996	0.0211152	9.71e-05	0.570749	20	0.0096275	1.08578	CAD	brain
ENSG00000160695.15	11	VPS11	118945606	rs592190	11	118955314	A	G	0.471173	-0.0228	0.0058	7.55e-05	0.785913	0.0294386	5.15e-157	-0.0290108	0.00745953	0.000100617	0.193176	20	0.00975633	0.971406	CAD	brain
ENSG00000137310.12	6	TCF19	31130630	rs17197101	6	31126409	T	G	0.116302	0.042	0.0106	7.19e-05	1.16317	0.0573994	2.65e-91	0.0361083	0.0092856	0.000100812	0.180903	20	0.00975633	1.03677	CAD	brain
ENSG00000188878.19	17	FBF1	73921438	rs59867239	17	73931787	A	G	0.238569	-0.0273	0.0068	6.06e-05	0.544229	0.0349847	1.44e-54	-0.0501627	0.0129041	0.00010135	0.227671	20	0.00975633	0.951075	CAD	brain
ENSG00000100991.12	20	TRPC4AP	33635408	rs8121710	20	33610118	T	C	0.0874751	-0.0521	0.0096	5.34e-08	-0.330876	0.0595787	2.8e-08	0.157461	0.0405672	0.000103822	0.600605	20	0.00992302	1.17054	CAD	brain
ENSG00000221838.10	7	AP4M1	99703570	rs4729576	7	99692594	A	G	0.274354	0.0264	0.0062	2.28e-05	0.324536	0.0348525	1.26e-20	0.0813469	0.0210069	0.00010777	0.822849	20	0.0101792	1.08475	CAD	brain
ENSG00000055163.20	5	CYFIP2	156757846	rs10063083	5	156894343	G	C	0.346918	-0.0249	0.0059	2.39e-05	-0.329231	0.0344852	1.33e-21	0.0756309	0.0195935	0.000113385	0.304788	20	0.0105238	1.07856	CAD	brain
ENSG00000286923.1	7	AC004522.5	99602285	rs10267231	7	99595480	C	T	0.294235	0.0252	0.0062	4.92e-05	-0.492222	0.0409801	3.1e-33	-0.0511964	0.0132976	0.000118092	0.688867	20	0.0108354	0.950092	CAD	brain
ENSG00000112655.16	6	PTK7	43086751	rs6458325	6	43115670	A	C	0.44831	0.0243	0.0058	2.47e-05	0.294019	0.0302135	2.22e-22	0.0826476	0.0214772	0.000119006	0.0680844	20	0.0108572	1.08616	CAD	brain
ENSG00000102978.13	16	POLR2C	57501246	rs8323	16	57418682	C	T	0.217694	0.0262	0.0064	4.5e-05	0.388199	0.0346205	3.52e-29	0.0674912	0.0175508	0.000120316	0.384364	20	0.0109148	1.06982	CAD	brain
ENSG00000197020.11	19	ZNF100	21927977	rs6511291	19	21950402	C	T	0.558648	0.022	0.0057	0.000118599	-1.088	0.0261026	0	-0.0202206	0.00526138	0.000121437	0.225027	20	0.0109545	0.979982	CAD	brain
ENSG00000108262.16	17	GIT1	27910782	rs62068577	17	27924878	G	T	0.420477	-0.03	0.0058	2.83e-07	-0.197377	0.0344911	1.05e-08	0.151993	0.0396099	0.000124422	0.310372	20	0.0111611	1.16415	CAD	brain
ENSG00000113441.16	5	LNPEP	96322158	rs27295	5	96358687	C	T	0.414513	0.024	0.0057	2.61e-05	-0.281788	0.0305418	2.8e-20	-0.0851705	0.0222349	0.000127885	0.202705	20	0.0113556	0.918356	CAD	brain
ENSG00000237640.1	7	AC004522.3	99536629	rs2527900	7	99525241	G	A	0.423459	0.0268	0.0057	2.29e-06	0.266182	0.0403038	3.99e-11	0.100683	0.0262862	0.000128004	0.999842	20	0.0113556	1.10593	CAD	brain
ENSG00000268117.1	19	VN1R84P	21902720	rs7246400	19	21909948	G	A	0.43837	-0.022	0.0057	0.0001232	1.06539	0.0368151	3.88e-184	-0.0206498	0.00539755	0.000130363	0.192936	20	0.0115013	0.979562	CAD	brain
ENSG00000130164.14	19	LDLR	11222317	rs6413504	19	11241915	G	A	0.480119	0.0259	0.0057	5.34e-06	-0.210241	0.0304686	5.19e-12	-0.123192	0.0324621	0.000147673	0.493091	20	0.0128172	0.884094	CAD	brain
ENSG00000103888.17	15	CEMIP	81157900	rs7176363	15	81073193	T	C	0.414513	-0.0219	0.0055	7.11e-05	-0.390718	0.0318374	1.28e-34	0.0560506	0.014799	0.000152201	0.130186	20	0.0129994	1.05765	CAD	brain
ENSG00000147894.17	9	C9orf72	27554751	rs1031153	9	27565936	T	C	0.277336	-0.0241	0.0063	0.0001486	-0.799045	0.0308078	2.58e-148	0.030161	0.00796971	0.000154045	0.582918	20	0.0130185	1.03062	CAD	brain
ENSG00000134851.13	4	TMEM165	56290844	rs7677952	4	56291479	T	C	0.342942	-0.0224	0.0058	0.000111301	-0.542175	0.0325502	2.71e-62	0.0413151	0.0109815	0.000168384	0.198626	20	0.014082	1.04218	CAD	brain
ENSG00000105989.10	7	WNT2	116939356	rs10248393	7	116998176	T	C	0.38171	0.0226	0.0058	0.000105	-0.414522	0.0290466	3.32e-46	-0.0545207	0.0145042	0.000170626	0.283737	20	0.0141224	0.946939	CAD	brain
ENSG00000146729.10	7	NIPSNAP2	56043680	rs10255049	7	56121304	G	A	0.351889	0.023	0.006	0.0001287	0.66063	0.0362849	4.56e-74	0.0348153	0.00928136	0.000176065	0.247665	20	0.0143506	1.03543	CAD	brain
ENSG00000280339.1	11	AP001528.2	86621656	rs3740666	11	86644746	G	C	0.254473	-0.0242	0.0062	9.58e-05	-0.454308	0.0336782	1.8e-41	0.0532678	0.0142069	0.000177241	0.311653	20	0.0143735	1.05471	CAD	brain
ENSG00000119638.14	14	NEK9	75570052	rs175006	14	75445499	G	C	0.366799	-0.0291	0.0059	7.68e-07	-0.172068	0.0298824	8.5e-09	0.169119	0.045148	0.000179755	0.0965383	15	0.0144317	1.18426	CAD	brain
ENSG00000112167.10	6	SAYSD1	39077400	rs179269	6	39102619	A	G	0.345924	-0.0249	0.006	3.58e-05	0.273714	0.0317847	7.21e-18	-0.0909709	0.0243334	0.000185103	0.0616866	20	0.0147715	0.913044	CAD	brain
ENSG00000182240.16	21	BACE2	42597092	rs914187	21	42619749	T	C	0.406561	-0.0197	0.0052	0.000159199	0.621898	0.0276572	5.7e-112	-0.0316772	0.00847934	0.000187112	0.332589	20	0.0147715	0.968819	CAD	brain
ENSG00000218537.1	22	MIF-AS1	24238865	rs5751775	22	24266726	T	C	0.390656	0.0214	0.0057	0.000192801	-0.945866	0.0256602	1.94e-297	-0.0226248	0.0060574	0.000187669	0.0952083	20	0.0147715	0.977629	CAD	brain
ENSG00000269845.1	19	CCNYL6	21934894	rs6511291	19	21950402	C	T	0.558648	0.022	0.0057	0.000118599	-0.612556	0.0426448	8.69e-47	-0.0359151	0.00963533	0.000193439	0.184271	20	0.0148897	0.964722	CAD	brain
ENSG00000160360.13	9	GPSM1	139237994	rs28578070	9	139248216	A	G	0.37674	-0.0247	0.0062	6.6e-05	-0.347668	0.0329572	5.13e-26	0.0710449	0.0190624	0.000193807	0.611883	20	0.0148897	1.07363	CAD	brain
ENSG00000156140.10	4	ADAMTS3	73290812	rs4694508	4	73530159	C	T	0.480119	-0.022	0.0057	0.000114201	0.478032	0.0341711	1.81e-44	-0.046022	0.0123694	0.00019872	0.159514	20	0.0150103	0.955021	CAD	brain
ENSG00000263724.2	18	DLGAP1-AS3	3887564	rs7237860	18	3876463	C	T	0.156064	-0.0321	0.0085	0.0001508	-0.906253	0.0427691	1.2e-99	0.0354206	0.00952708	0.000200898	0.156368	20	0.0150739	1.03606	CAD	brain
ENSG00000123600.20	2	METTL8	172232614	rs13002817	2	172185359	T	C	0.237575	-0.0266	0.0068	8.74e-05	-0.39478	0.0339465	2.92e-31	0.0673793	0.0181731	0.000209201	0.184768	20	0.0156239	1.0697	CAD	brain
ENSG00000071967.12	2	CYBRD1	172396698	rs6706526	2	172380390	T	C	0.478131	0.0213	0.0057	0.000212902	-0.80594	0.0288623	1.38e-171	-0.0264288	0.00713553	0.000212374	0.512344	20	0.0157874	0.973917	CAD	brain
ENSG00000255468.7	11	AP001107.9	66123848	rs56240803	11	66092565	G	C	0.0894632	-0.0397	0.0102	9.41e-05	-0.675919	0.0564833	5.31e-33	0.0587349	0.0158687	0.000214495	0.32821	20	0.0158421	1.06049	CAD	brain
ENSG00000253347.1	17	AC040934.1	45493790	rs6504963	17	45588864	A	G	0.442346	-0.0252	0.0059	1.61e-05	0.223084	0.0302164	1.55e-13	-0.112962	0.0305544	0.000218098	0.229201	20	0.0159909	0.893185	CAD	brain
ENSG00000099977.14	22	DDT	24317786	rs5751775	22	24266726	T	C	0.390656	0.0214	0.0057	0.000192801	-0.611732	0.0306148	7.97e-89	-0.0349827	0.00948086	0.000224414	0.307698	20	0.0163555	0.965622	CAD	brain
ENSG00000287477.1	13	AL356495.1	38446272	rs3812841	13	38444350	T	C	0.327038	0.0236	0.0061	0.000125101	0.389531	0.0318174	1.84e-34	0.0605858	0.0164232	0.000225108	0.149589	20	0.0163555	1.06246	CAD	brain
ENSG00000107593.17	10	PKD2L1	102068964	rs622516	10	102082135	C	T	0.122266	0.0301	0.008	0.000157801	0.822019	0.0477982	2.76e-66	0.0366172	0.00996233	0.000237325	0.269388	20	0.0170885	1.0373	CAD	brain
ENSG00000262500.1	17	MAPK8IP1P1	44321691	rs199451	17	44801784	A	G	0.222664	0.027	0.0073	0.000218399	1.0729	0.0373212	9.67e-182	0.0251654	0.00686007	0.000244079	0.491498	19	0.0174186	1.02548	CAD	brain
ENSG00000088808.18	14	PPP1R13B	104256722	rs111688512	14	104310174	A	G	0.105368	0.0374	0.0091	4.18e-05	-0.334591	0.0412574	5.07e-16	-0.111778	0.0304904	0.000246368	0.0986965	20	0.0175041	0.894243	CAD	brain
ENSG00000236333.4	12	TRHDE-AS1	72657239	rs12425628	12	72649690	C	A	0.181909	-0.0286	0.0077	0.000198898	-0.786184	0.0376192	5.53e-97	0.0363783	0.00994764	0.000255208	0.486601	7	0.0178584	1.03705	CAD	brain
ENSG00000099995.19	22	SF3A1	30740442	rs13053375	22	30752942	A	C	0.257455	0.0296	0.0067	1.03e-05	-0.213908	0.0328363	7.3e-11	-0.138377	0.0378455	0.000255803	0.434785	20	0.0178584	0.87077	CAD	brain
ENSG00000180011.7	18	ZADH2	72914081	rs12969004	18	72920065	A	G	0.481113	0.0225	0.006	0.000172199	-0.40018	0.0257286	1.5e-54	-0.0562247	0.0154229	0.000266828	0.299065	20	0.0183882	0.945327	CAD	brain
ENSG00000185019.17	20	UBOX5	3114530	rs2422859	20	3132828	G	T	0.429423	-0.0208	0.0056	0.000228202	0.588336	0.0316605	4.44e-77	-0.0353539	0.00970665	0.000270275	0.423117	20	0.018498	0.965264	CAD	brain
ENSG00000268658.5	19	LINC00664	21676108	rs6511245	19	21600562	C	T	0.497018	-0.0206	0.0056	0.000261198	0.796385	0.0332053	4.12e-127	-0.0258669	0.007114	0.000276849	0.819898	20	0.0187779	0.974465	CAD	brain
ENSG00000214401.4	17	KANSL1-AS1	44272516	rs199456	17	44797919	T	C	0.224652	0.0267	0.0073	0.000250998	1.28354	0.0392017	3.95e-235	0.0208019	0.00572277	0.000278061	0.612913	9	0.0187779	1.02102	CAD	brain
ENSG00000263503.1	17	MAPK8IP1P2	43678970	rs199456	17	44797919	T	C	0.224652	0.0267	0.0073	0.000250998	1.2376	0.0380075	1.42e-232	0.021574	0.00593561	0.000278329	0.352402	15	0.0187779	1.02181	CAD	brain
ENSG00000273295.1	22	AP000350.6	24246437	rs5751776	22	24266954	A	C	0.39165	0.0207	0.0057	0.000309899	-1.23501	0.0176311	0	-0.0167609	0.00462153	0.000287057	0.0949948	20	0.0192053	0.983379	CAD	brain
ENSG00000267524.1	18	RPSAP57	52412396	rs12957162	18	52484299	A	T	0.218688	-0.0302	0.0066	4.67e-06	-0.256477	0.0432142	2.94e-09	0.117749	0.0324934	0.000290313	0.122915	13	0.019279	1.12496	CAD	brain
ENSG00000280417.1	3	AC096887.2	53081160	rs2336720	3	53028061	T	C	0.350895	-0.0262	0.006	1.19e-05	-0.24854	0.0387032	1.35e-10	0.105416	0.0291934	0.000305095	0.220532	20	0.0199955	1.11117	CAD	brain
ENSG00000277290.1	11	AC136475.8	243291	rs6598066	11	243185	A	G	0.269384	-0.0245	0.0066	0.000215601	0.673619	0.043952	5.11e-53	-0.0363707	0.0100811	0.000308799	0.32638	20	0.020098	0.964283	CAD	brain
ENSG00000176984.6	11	AP000679.1	120041036	rs12791292	11	120058640	C	G	0.446322	-0.0224	0.0058	0.000121801	-0.313385	0.0310171	5.33e-24	0.0714777	0.0198136	0.000309162	0.749277	20	0.020098	1.07409	CAD	brain
ENSG00000137804.14	15	NUSAP1	41643120	rs28458941	15	41667626	A	G	0.256461	0.0244	0.0067	0.000251299	0.910246	0.0363242	1.4e-138	0.0268059	0.00743797	0.00031344	0.390057	20	0.020294	1.02717	CAD	brain
ENSG00000254990.5	11	AP001781.1	111644233	rs1529330	11	111652323	C	T	0.305169	-0.0232	0.0059	8.66e-05	0.313595	0.0349916	3.19e-19	-0.0739807	0.0205454	0.000317185	0.0736861	20	0.020454	0.92869	CAD	brain
ENSG00000146067.16	5	FAM193B	176964177	rs2545803	5	176960647	T	C	0.522863	0.0228	0.0062	0.000262803	0.489437	0.0291408	2.63e-63	0.0465842	0.0129677	0.000327748	0.0538914	20	0.0209667	1.04769	CAD	brain
ENSG00000254245.3	5	PCDHGA3	140807969	rs56976484	5	140681735	A	G	0.251491	0.0259	0.0066	8.08e-05	0.370343	0.0419621	1.09e-18	0.0699352	0.0195036	0.000336101	0.168295	20	0.0211856	1.07244	CAD	brain
ENSG00000134852.15	4	CLOCK	56353573	rs7660980	4	56409115	A	C	0.342942	-0.0224	0.0058	0.0001108	0.308172	0.0319624	5.33e-22	-0.0726866	0.0202743	0.000336883	0.208601	20	0.0211856	0.929892	CAD	brain
ENSG00000187773.9	18	DIPK1C	72113594	rs10871735	18	72123909	G	C	0.395626	0.0224	0.0061	0.000210999	-0.488152	0.0295416	2.46e-61	-0.0458874	0.012801	0.000337488	0.348766	20	0.0211856	0.95515	CAD	brain
ENSG00000287769.1	9	AL353748.3	91001978	rs10868785	9	91089511	A	G	0.115308	-0.0321	0.0081	7.46e-05	-0.411326	0.0489841	4.57e-17	0.0780403	0.0217753	0.000338513	0.963686	20	0.0211856	1.08117	CAD	brain
ENSG00000185627.18	11	PSMD13	244975	rs6598060	11	243987	G	A	0.269384	-0.0238	0.0066	0.000296797	0.915478	0.028564	2.19e-225	-0.0259974	0.00725484	0.000339086	0.341397	20	0.0211856	0.974338	CAD	brain
ENSG00000267280.5	17	TBX2-AS1	59479866	rs1476781	17	59476415	T	C	0.197813	-0.0254	0.0068	0.000200701	0.38242	0.0302549	1.27e-36	-0.0664191	0.0185417	0.000340773	0.341464	20	0.0212085	0.935739	CAD	brain
ENSG00000197815.4	17	AC122129.1	17762448	rs4925114	17	17711270	A	G	0.402584	0.0278	0.006	3.5e-06	-0.245888	0.0439376	2.19e-08	-0.11306	0.0316791	0.000358488	0.312657	20	0.0219704	0.893097	CAD	brain
ENSG00000146833.16	7	TRIM4	99495868	rs2527927	7	99477426	A	G	0.422465	0.0262	0.0057	3.68e-06	0.162229	0.0287797	1.73e-08	0.161501	0.0453361	0.00036763	0.253712	16	0.022445	1.17527	CAD	brain
ENSG00000167525.14	17	PROCA1	27034544	rs948169	17	26996564	G	A	0.317097	-0.0226	0.006	0.0001714	-0.349031	0.0321533	1.88e-27	0.0647507	0.0181959	0.000372944	0.071169	20	0.0226832	1.06689	CAD	brain
ENSG00000140386.13	15	SCAPER	76919015	rs6495224	15	77203650	A	G	0.383698	-0.021	0.0058	0.000287601	0.588525	0.0330812	8.4e-71	-0.0356824	0.0100572	0.000388233	0.0532297	20	0.0233522	0.964947	CAD	brain
ENSG00000184674.8	22	GSTT1	24380406	rs2262477	22	24338936	C	T	0.555666	-0.0217	0.0061	0.000372297	1.07843	0.0232942	0	-0.0201218	0.00567302	0.000389761	0.804691	20	0.0233522	0.980079	CAD	brain
ENSG00000235231.3	22	AP000351.10	24373580	rs2262477	22	24338936	C	T	0.555666	-0.0217	0.0061	0.000372297	0.945135	0.0260424	2.15e-288	-0.0229597	0.00648504	0.000399507	0.82604	20	0.0237588	0.977302	CAD	brain
ENSG00000272955.1	22	KB-226F1.1	24375886	rs2262477	22	24338936	C	T	0.555666	-0.0217	0.0061	0.000372297	0.909053	0.0269812	7.53e-249	-0.023871	0.00674758	0.00040361	0.850141	20	0.0239142	0.976412	CAD	brain
ENSG00000137806.10	15	NDUFAF1	41690508	rs7164211	15	41705041	T	A	0.270378	0.0235	0.0066	0.000344604	-0.894763	0.0356039	2.28e-139	-0.0262639	0.00744992	0.000422847	0.477744	20	0.0247798	0.974078	CAD	brain
ENSG00000205517.13	19	RGL3	11512510	rs10416704	19	11516007	G	T	0.0795229	0.0416	0.01	3.44e-05	0.413052	0.0623888	3.58e-11	0.100714	0.0285926	0.000427702	0.187729	19	0.0249731	1.10596	CAD	brain
ENSG00000099331.13	19	MYO9B	17255968	rs1077795	19	17222584	G	A	0.249503	-0.0255	0.0065	9.33e-05	0.270074	0.0341818	2.76e-15	-0.0944186	0.0268709	0.000441777	0.603498	20	0.0257015	0.909902	CAD	brain
ENSG00000004534.15	3	RBM6	50057459	rs2245365	3	50097319	C	A	0.521869	0.0201	0.0057	0.000420301	-0.859674	0.0298794	4.88e-182	-0.023381	0.00668004	0.00046504	0.239842	20	0.0268603	0.97689	CAD	brain
ENSG00000120278.16	6	PLEKHG1	151042910	rs9480531	6	151008498	C	T	0.163022	-0.0281	0.0071	8.29e-05	-0.293469	0.0395584	1.18e-13	0.0957511	0.0274209	0.000479587	0.913894	20	0.0275026	1.10049	CAD	brain
ENSG00000255931.2	11	AP003108.1	61269016	rs7931683	11	61263581	C	T	0.0745527	-0.0356	0.0096	0.0001986	-0.580968	0.0569995	2.14e-24	0.0612771	0.0175838	0.000492411	0.0883376	20	0.0279444	1.06319	CAD	brain
ENSG00000215717.7	1	TMEM167B	109636471	rs555401	1	109640585	C	G	0.172962	-0.0301	0.0078	0.000108101	-0.312138	0.0385229	5.38e-16	0.0964318	0.0276783	0.000493943	0.463682	20	0.0279444	1.10123	CAD	brain
ENSG00000120370.13	1	GORAB	170512124	rs11801783	1	170526031	A	G	0.104374	-0.0319	0.0089	0.000320701	-0.749225	0.0507916	3.03e-49	0.0425773	0.0122246	0.000495968	0.280345	20	0.0279444	1.0435	CAD	brain
ENSG00000107679.14	10	PLEKHA1	124168165	rs10082476	10	124164654	G	A	0.228628	0.0252	0.0066	0.000129	0.267992	0.0315294	1.9e-17	0.0940325	0.0269983	0.000495993	0.0789115	20	0.0279444	1.0986	CAD	brain
ENSG00000166603.5	18	MC4R	58039152	rs4450508	18	57913434	A	G	0.355865	0.0231	0.006	0.000118801	-0.284669	0.0350753	4.82e-16	-0.081147	0.0233284	0.000504303	0.0954062	20	0.0281167	0.922058	CAD	brain
ENSG00000287185.1	8	AC041005.1	25039188	rs7826696	8	25028079	G	A	0.0934394	-0.035	0.0097	0.000324101	-0.583149	0.0468884	1.65e-35	0.0600189	0.0173197	0.000529538	0.059373	20	0.0293199	1.06186	CAD	brain
ENSG00000214029.6	12	ZNF891	133694112	rs11609382	12	133718410	A	G	0.244533	0.0268	0.0065	4.05e-05	0.241672	0.0378704	1.75e-10	0.110894	0.0320212	0.000533915	0.352035	17	0.0294607	1.11728	CAD	brain
ENSG00000081853.15	5	PCDHGA2	140805434	rs6861047	5	140719090	A	G	0.173956	0.0287	0.0077	0.000186102	-0.40616	0.0439817	2.59e-20	-0.0706619	0.020444	0.00054752	0.0944657	20	0.0300052	0.931777	CAD	brain
ENSG00000099991.18	22	CABIN1	24491119	rs2262477	22	24338936	C	T	0.555666	-0.0217	0.0061	0.000372297	0.439754	0.0307216	1.79e-46	-0.0493458	0.0142933	0.000555706	0.610956	20	0.030293	0.951852	CAD	brain
ENSG00000104412.8	8	EMC2	109478628	rs11992814	8	109484743	G	A	0.281312	0.0238	0.0064	0.000215601	0.267128	0.0289138	2.49e-20	0.089096	0.0258266	0.000561063	0.303229	20	0.0304358	1.09319	CAD	brain
ENSG00000146374.14	6	RSPO3	127480221	rs7766106	6	127455138	T	C	0.457256	0.0204	0.0051	6.44e-05	-0.211083	0.0314678	1.97e-11	-0.0966443	0.0281307	0.000591352	0.443155	20	0.031818	0.907879	CAD	brain
ENSG00000112214.10	6	FHL5	97037468	rs2205754	6	96843134	T	C	0.186879	-0.0302	0.0076	7.64e-05	-0.285735	0.0418561	8.7e-12	0.105692	0.030776	0.000594211	0.269906	20	0.031818	1.11148	CAD	brain
ENSG00000105287.13	19	PRKD2	47198958	rs62134780	19	47188303	A	G	0.347913	-0.0207	0.006	0.000609102	-0.929087	0.0259242	2.77e-281	0.0222799	0.00648781	0.000594471	0.457036	20	0.031818	1.02253	CAD	brain
ENSG00000153294.12	6	ADGRF4	47671678	rs1032145	6	47632810	C	T	0.385686	0.0209	0.0058	0.000299799	-0.393549	0.0352225	5.51e-29	-0.0531065	0.0154852	0.000604681	0.493441	20	0.0321502	0.948279	CAD	brain
ENSG00000159479.17	1	MED8	43852534	rs11172	1	43850473	G	A	0.373757	0.0213	0.006	0.000348402	0.383536	0.0299356	1.4e-37	0.0555359	0.0162333	0.000623682	0.394587	20	0.032727	1.05711	CAD	brain
ENSG00000280109.3	21	PLAC4	42552936	rs914187	21	42619749	T	C	0.406561	-0.0197	0.0052	0.000159199	0.381677	0.0480573	1.99e-15	-0.0516143	0.0150947	0.000627672	0.534838	20	0.0327849	0.949695	CAD	brain
ENSG00000148798.11	10	INA	105043499	rs4293062	10	105052624	A	G	0.484095	-0.0194	0.0056	0.000572902	0.621069	0.0293526	2.29e-99	-0.0312365	0.00913677	0.000629058	0.0608378	20	0.0327849	0.969246	CAD	brain
ENSG00000278730.1	17	AC005332.6	66124267	rs11547173	17	66125508	A	T	0.182903	0.0261	0.0075	0.000493197	-0.692887	0.0381059	7.01e-74	-0.0376685	0.0110207	0.000630911	0.45571	20	0.0327849	0.963032	CAD	brain
ENSG00000164068.16	3	RNF123	49742966	rs9855505	3	49792158	T	G	0.474155	0.0203	0.0056	0.000317702	0.381249	0.0374564	2.47e-24	0.053246	0.0155923	0.000638068	0.333909	20	0.0330499	1.05469	CAD	brain
ENSG00000179178.11	1	TMEM125	43737664	rs7549876	1	43760236	T	G	0.365805	0.0221	0.0061	0.000319102	-0.308692	0.0310816	3.03e-23	-0.0715925	0.0210346	0.000665126	0.698441	20	0.0341212	0.93091	CAD	brain
ENSG00000170464.10	5	DNAJC18	138762228	rs11242464	5	138746334	G	C	0.342942	-0.0213	0.0061	0.0004489	0.554932	0.0372419	3.26e-50	-0.038383	0.0112901	0.000674586	0.962835	20	0.0344962	0.962344	CAD	brain
ENSG00000142347.19	19	MYO1F	8614062	rs4804311	19	8615589	G	A	0.112326	-0.0401	0.0111	0.000288197	0.483132	0.0483066	1.5e-23	-0.0830001	0.024428	0.000679431	0.364992	19	0.0345031	0.920351	CAD	brain
ENSG00000270130.1	12	AC068790.7	124445528	rs4930726	12	124428331	C	T	0.369781	-0.0235	0.006	8.93e-05	0.201766	0.0295625	8.79e-12	-0.116471	0.034286	0.000681166	0.652302	20	0.0345031	0.890056	CAD	brain
ENSG00000108433.17	17	GOSR2	45026666	rs4968248	17	44993128	G	A	0.400596	0.021	0.0057	0.0002355	0.286869	0.0330307	3.79e-18	0.0732042	0.0215836	0.000694709	0.0680037	20	0.0349693	1.07595	CAD	brain
ENSG00000179818.14	2	PCBP1-AS1	70259874	rs6728865	2	70313967	A	C	0.0725646	0.037	0.0108	0.000597297	-1.15374	0.0514643	2.61e-111	-0.0320697	0.00946955	0.00070762	0.51834	20	0.0353964	0.968439	CAD	brain
ENSG00000135018.14	9	UBQLN1	86298878	rs56403955	9	86330054	T	C	0.180915	-0.0286	0.0075	0.000151799	0.240009	0.0330089	3.57e-13	-0.119162	0.0352856	0.000732607	0.365649	17	0.0364194	0.887664	CAD	brain
ENSG00000172687.13	19	ZNF738	21551918	rs57055133	19	21550330	C	T	0.258449	-0.0225	0.0066	0.000690796	-0.908546	0.0384563	2.11e-123	0.0247648	0.00733959	0.000740456	0.193984	20	0.0365545	1.02507	CAD	brain
ENSG00000230373.8	15	GOLGA6L5P	85055580	rs4842942	15	84929711	C	T	0.234592	-0.0238	0.007	0.000666899	1.02873	0.0379892	1.72e-161	-0.0231354	0.00685796	0.000742155	0.763919	20	0.0365545	0.97713	CAD	brain
ENSG00000230325.1	1	AL359921.1	236708487	rs2758993	1	236693636	A	G	0.32505	-0.0213	0.0061	0.000520595	-0.360223	0.0277731	1.81e-38	0.0591301	0.0175369	0.000746917	0.143946	20	0.0366278	1.06091	CAD	brain
ENSG00000237950.1	1	RP11-7O11.3	44411132	rs4567315	1	44454839	T	C	0.263419	0.0245	0.0066	0.000224399	-0.284631	0.0353398	8.01e-16	-0.0860764	0.0255323	0.000748205	0.19211	20	0.0366278	0.917524	CAD	brain
ENSG00000259946.1	1	BX005019.1	98433466	rs6604098	1	98405032	C	G	0.224652	0.0271	0.0067	5.57e-05	-0.211739	0.0349024	1.31e-09	-0.127988	0.0380308	0.00076443	0.137827	20	0.0373084	0.879864	CAD	brain
ENSG00000237788.1	20	AL162615.1	48446642	rs601878	20	48498719	T	C	0.16501	0.0278	0.0075	0.0002117	0.292568	0.0365533	1.21e-15	0.0950205	0.0282506	0.000769632	0.195976	20	0.0374484	1.09968	CAD	brain
ENSG00000182481.10	17	KPNA2	66037616	rs62084755	17	66095906	A	G	0.240557	0.0253	0.0072	0.000412297	-0.417626	0.0365053	2.63e-30	-0.0605805	0.0180352	0.000782226	0.550402	20	0.0379462	0.941218	CAD	brain
ENSG00000141736.14	17	ERBB2	37865423	rs903501	17	37839493	T	C	0.312127	0.022	0.0061	0.000278202	0.276085	0.0300644	4.19e-20	0.0796857	0.0237376	0.000788088	0.121992	20	0.0381155	1.08295	CAD	brain
ENSG00000172785.18	9	CBWD1	150092	rs3008111	9	186620	A	T	0.413519	-0.0206	0.0061	0.000721108	0.82468	0.0296088	1e-170	-0.0249794	0.00745098	0.000800862	0.646684	20	0.0386169	0.97533	CAD	brain
ENSG00000069188.17	17	SDK2	71485554	rs28527783	17	71637096	T	C	0.0666004	0.042	0.0106	7.26e-05	0.364553	0.0581861	3.72e-10	0.115209	0.0344033	0.000811661	0.863054	4	0.0390205	1.12211	CAD	brain
ENSG00000185482.8	12	STAC3	57641104	rs507562	12	57849768	G	C	0.235586	0.024	0.0058	3.77e-05	-0.182251	0.0320155	1.25e-08	-0.131686	0.0393435	0.00081664	0.540425	20	0.0391426	0.876616	CAD	brain
ENSG00000196616.14	4	ADH1B	100250022	rs56899508	4	100298398	T	G	0.11829	0.0333	0.0086	0.000114599	-0.296368	0.0445977	3.02e-11	-0.11236	0.0335847	0.00082108	0.789546	7	0.0392128	0.893722	CAD	brain
ENSG00000166165.13	14	CKB	103987587	rs34633710	14	104009630	G	A	0.274354	0.0271	0.0064	2.72e-05	-0.199143	0.0365178	4.94e-08	-0.136083	0.0406883	0.000824242	0.139072	14	0.0392128	0.87277	CAD	brain
ENSG00000121068.14	17	TBX2	59482016	rs9907379	17	59489893	T	C	0.199801	-0.0254	0.0068	0.0001852	0.241533	0.0321774	6.08e-14	-0.105162	0.0314467	0.000825431	0.0567011	20	0.0392128	0.900179	CAD	brain
ENSG00000150347.17	10	ARID5B	63759073	rs7902719	10	63808666	A	C	0.467197	-0.02	0.0057	0.000424502	-0.313812	0.0288542	1.5e-27	0.0637325	0.0190856	0.000839935	0.076359	20	0.0397842	1.06581	CAD	brain
ENSG00000255442.1	11	AC109635.2	50139470	rs139293051	11	49028910	G	C	0.0258449	0.0618	0.0175	0.000408103	-0.720917	0.0709104	2.8e-24	-0.0857242	0.0256974	0.000850211	0.172523	20	0.0400347	0.917847	CAD	brain
ENSG00000184206.12	15	GOLGA6L4	84909322	rs4842942	15	84929711	C	T	0.234592	-0.0238	0.007	0.000666899	-0.646089	0.0378562	2.62e-65	0.036837	0.0110473	0.000854602	0.259905	20	0.0400773	1.03752	CAD	brain
ENSG00000240184.7	5	PCDHGC3	140874029	rs62379198	5	140846684	G	A	0.229622	0.0255	0.0068	0.0001923	0.281381	0.0386564	3.36e-13	0.0906246	0.0271851	0.000857249	0.286457	20	0.0400773	1.09486	CAD	brain
ENSG00000176732.7	2	PFN4	24342006	rs4149373	2	24300023	T	C	0.217694	0.0248	0.0071	0.0004372	0.396694	0.0355839	7.31e-29	0.0625167	0.0187559	0.000858603	0.151099	20	0.0400773	1.06451	CAD	brain
ENSG00000279092.1	15	AC025678.3	34710062	rs7495444	15	34897222	T	A	0.34493	-0.0197	0.0058	0.000691497	0.519123	0.0312917	8.26e-62	-0.0379486	0.0114044	0.000876205	0.484352	20	0.0407803	0.962762	CAD	brain
ENSG00000175348.11	11	TMEM9B	8977654	rs16906256	11	8887097	G	A	0.265408	0.0227	0.0063	0.000313899	-0.292038	0.0339501	7.84e-18	-0.0777296	0.0233886	0.000889297	0.0601016	20	0.0410329	0.925215	CAD	brain
ENSG00000198246.9	10	SLC29A3	73110098	rs2277257	10	73082563	G	A	0.400596	-0.0194	0.0057	0.000634206	-0.434333	0.0291259	2.74e-50	0.0446662	0.013461	0.000906056	0.632417	20	0.0413719	1.04568	CAD	brain
ENSG00000066056.14	1	TIE1	43777716	rs3120124	1	43764165	C	G	0.380716	0.02	0.0059	0.000738295	-0.543964	0.0337131	1.45e-58	-0.0367671	0.0110831	0.000908566	0.59585	20	0.0413719	0.963901	CAD	brain
ENSG00000198231.13	17	DDX42	61873820	rs11079509	17	61762148	T	G	0.261431	-0.0221	0.0066	0.000742404	-0.716339	0.0294915	2.52e-130	0.0308513	0.00930066	0.000909527	0.60807	20	0.0413719	1.03133	CAD	brain
ENSG00000243560.2	19	RN7SL364P	47192190	rs62134780	19	47188303	A	G	0.347913	-0.0207	0.006	0.000609102	-0.379864	0.0317796	6.26e-33	0.0544931	0.0164399	0.000917435	0.259748	20	0.0416137	1.05601	CAD	brain
ENSG00000244617.2	2	ASPRV1	70188309	rs6728865	2	70313967	A	C	0.0725646	0.037	0.0108	0.000597297	-0.74194	0.0579697	1.67e-37	-0.0498693	0.0150689	0.000934909	0.742203	20	0.0421681	0.951354	CAD	brain
ENSG00000254858.10	19	MPV17L2	18305893	rs1044821	19	18307108	T	C	0.280318	-0.0222	0.0063	0.000463095	0.293934	0.0306453	8.68e-22	-0.0755271	0.0228341	0.00094083	0.432705	20	0.0423163	0.927255	CAD	brain
ENSG00000226287.8	22	TMEM191A	21057148	rs5760228	22	21086277	A	G	0.398608	0.0207	0.0059	0.000430299	0.299263	0.0306804	1.77e-22	0.0691699	0.0209516	0.00096201	0.825538	20	0.042914	1.07162	CAD	brain
ENSG00000159352.16	1	PSMD4	151233570	rs4636463	1	151233080	T	C	0.171968	-0.0251	0.0071	0.000399503	-0.381942	0.0414305	3e-20	0.0657167	0.0199091	0.000963981	0.0956637	20	0.042914	1.06792	CAD	brain
ENSG00000086991.13	11	NOX4	89144438	rs12283497	11	89357907	A	G	0.360835	-0.02	0.0059	0.000782006	0.520805	0.0363879	1.83e-46	-0.0384021	0.011642	0.000971763	0.0508494	20	0.0431039	0.962326	CAD	brain
ENSG00000248309.7	5	MEF2C-AS1	88470680	rs17560514	5	88189025	A	G	0.224652	0.0238	0.0067	0.000429804	0.368977	0.0416251	7.7e-19	0.0645026	0.0195621	0.000976073	0.440964	20	0.0431758	1.06663	CAD	brain
ENSG00000132563.16	5	REEP2	137778702	rs10055995	5	137698299	C	T	0.406561	-0.021	0.0057	0.000245397	0.245207	0.0332724	1.71e-13	-0.0856419	0.0259885	0.000982917	0.360905	20	0.0433591	0.917923	CAD	brain
ENSG00000050748.18	5	MAPK9	179689621	rs61478999	5	179656886	A	C	0.403579	0.0194	0.0057	0.000687907	0.383734	0.0296246	2.25e-38	0.0505558	0.0153582	0.000995576	0.0638494	20	0.0437971	1.05186	CAD	brain
ENSG00000287427.1	10	AL390236.1	129826425	rs7894348	10	129842115	A	G	0.350895	0.024	0.0062	0.000106001	0.181149	0.0293328	6.59e-10	0.132488	0.0403938	0.00103844	0.249954	20	0.0455578	1.14167	CAD	brain
ENSG00000166831.9	15	RBPMS2	65049939	rs4474637	15	65039719	C	T	0.10835	-0.0277	0.0083	0.000816601	0.907163	0.0518635	1.67e-68	-0.0305348	0.00931446	0.00104467	0.285915	17	0.0457064	0.969927	CAD	brain
ENSG00000119950.21	10	MXI1	112007243	rs10749027	10	112061725	A	C	0.515905	-0.0192	0.0057	0.000720792	-0.46232	0.0325933	1.14e-45	0.0415296	0.012672	0.00104812	0.494185	20	0.0457328	1.0424	CAD	brain
ENSG00000273765.1	12	AC024257.4	48754932	rs2450991	12	48651621	G	A	0.333002	-0.0212	0.006	0.000435602	0.269484	0.0308503	2.43e-18	-0.0786689	0.0240172	0.00105468	0.956494	20	0.0458944	0.924346	CAD	brain
ENSG00000278259.5	17	MYO19	34875382	rs2306589	17	34848874	C	T	0.548708	-0.0166	0.005	0.000978093	-0.517041	0.0284584	9.2e-74	0.0321058	0.00983055	0.00109109	0.426254	20	0.0472229	1.03263	CAD	brain
ENSG00000170962.13	11	PDGFD	103906512	rs2170719	11	104012767	G	A	0.410537	-0.0195	0.0057	0.000650399	-0.370249	0.0341357	2.07e-27	0.0526673	0.0161427	0.0011039	0.204354	20	0.0474592	1.05408	CAD	brain
ENSG00000185090.15	1	MANEAL	38263164	rs2127647	1	38356700	C	A	0.378728	0.022	0.0061	0.000286999	0.21059	0.0277748	3.4e-14	0.104468	0.0320762	0.00112645	0.119058	20	0.0479774	1.11012	CAD	brain
ENSG00000196967.11	19	ZNF585A	37630640	rs8104296	19	37516536	A	G	0.354871	0.0221	0.0059	0.000176999	-0.261541	0.0397694	4.82e-11	-0.0844991	0.0259611	0.0011346	0.113961	20	0.0481963	0.918972	CAD	brain
ENSG00000276790.1	17	AC068234.2	45357152	rs62074015	17	45668760	T	A	0.524851	-0.0206	0.0057	0.000276401	0.279751	0.0380281	1.89e-13	-0.073637	0.0227013	0.00117975	0.178461	20	0.0499823	0.929009	CAD	brain
ENSG00000223534	6	HLA-DQB1-AS1	32627657	rs17612852	6	32620572	A	G	0.763419	0.12	0.013	2.6e-21	-0.741571	0.0930612	1.60434e-15	-0.161819	0.0268269	1.61999e-09	0.0936011	20	6.74996e-07	0.850595	diabetes	liver
ENSG00000204516	6	MICB	31462658	rs2516400	6	31481105	A	G	0.270378	0.092	0.012	2.3e-15	0.701623	0.0764645	4.48229e-20	0.131125	0.0222875	4.02087e-09	0.529696	20	1.43602e-06	1.14011	diabetes	liver
ENSG00000196735	6	HLA-DQA1	32595956	rs17612852	6	32620572	A	G	0.763419	0.12	0.013	2.6e-21	-0.461148	0.0674259	7.95617e-12	-0.26022	0.0473532	3.90037e-08	0.116879	20	1.21886e-05	0.770882	diabetes	liver
ENSG00000244731	6	C4A	31949801	rs1794282	6	32666526	T	C	0.0795229	0.1	0.016	1.8e-10	-0.867939	0.0842272	6.70797e-25	-0.115215	0.0215602	9.09659e-08	0.0891502	20	2.52683e-05	0.891175	diabetes	liver
ENSG00000204338	6	CYP21A1P	31973413	rs9275576	6	32679326	T	C	0.10338	0.1	0.015	7.1e-12	-0.835078	0.104441	1.28833e-15	-0.119749	0.0233869	3.04972e-07	0.366977	20	7.6243e-05	0.887143	diabetes	liver
ENSG00000204308	6	RNF5	32146131	rs3131300	6	32151934	G	A	0.16004	0.1	0.013	8.1e-15	-0.453688	0.0688958	4.54479e-11	-0.220416	0.0440615	5.66024e-07	0.790676	20	0.000128642	0.802185	diabetes	liver
ENSG00000248290	6	TNXA	31976391	rs9275576	6	32679326	T	C	0.10338	0.1	0.015	7.1e-12	-0.891836	0.127068	2.24165e-12	-0.112128	0.0231974	1.34044e-06	0.786614	20	0.000279259	0.89393	diabetes	liver
ENSG00000250535	6	STK19P	31981047	rs9275576	6	32679326	T	C	0.10338	0.1	0.015	7.1e-12	-0.733176	0.106568	5.98975e-12	-0.136393	0.0284885	1.68744e-06	0.443371	20	0.000281548	0.8725	diabetes	liver
ENSG00000204536	6	CCHCR1	31110216	rs1265111	6	31119380	A	G	0.314115	0.062	0.011	7.7e-08	0.540477	0.0622793	4.01829e-18	0.114713	0.0242682	2.27978e-06	0.419015	20	0.000335262	1.12155	diabetes	liver
ENSG00000004534	3	RBM6	49977440	rs1317154	3	49910084	C	T	0.491054	0.055	0.011	2.8e-07	-0.429017	0.049668	5.73587e-18	-0.1282	0.0296259	1.50949e-05	0.620609	20	0.00167247	0.879677	diabetes	liver
ENSG00000204616	6	TRIM31	30070674	rs2523992	6	30075103	G	T	0.119284	0.076	0.014	6e-08	-0.66879	0.0935682	8.82927e-13	-0.113638	0.0262864	1.53867e-05	0.690909	20	0.00167247	0.892581	diabetes	liver
ENSG00000146477	6	SLC22A3	160769300	rs675162	6	160776325	G	A	0.486083	-0.055	0.011	2.9e-07	0.540466	0.0760868	1.21831e-12	-0.101764	0.0248894	4.33884e-05	0.431166	15	0.00451962	0.903243	diabetes	liver
ENSG00000271122	7	RP11-379H18.1	35734824	rs10280668	7	35755484	A	G	0.544732	-0.051	0.011	2.2e-06	0.434635	0.0563192	1.18776e-14	-0.11734	0.0295247	7.05879e-05	0.0604071	12	0.00705879	0.889283	diabetes	liver
ENSG00000234745	6	HLA-B	31321649	rs3132565	6	31102964	G	A	0.476143	0.058	0.011	7.7e-08	0.341545	0.0577498	3.33456e-09	0.169817	0.0431476	8.29505e-05	0.0504933	20	0.00797601	1.18509	diabetes	liver
ENSG00000197062	6	RP5-874C20.3	28234788	rs6901575	6	28250984	A	G	0.116302	0.071	0.015	9.8e-07	-0.350004	0.0588208	2.67586e-09	-0.202855	0.0547623	0.000211993	0.497555	19	0.0189279	0.816397	diabetes	liver
ENSG00000227775	1	RP1-283E3.4	1655951	rs9661500	1	1590681	G	A	0.293241	-0.044	0.012	0.00019	1.01723	0.069089	4.55671e-49	-0.0432547	0.012157	0.000373696	0.583046	20	0.0304971	0.957667	diabetes	liver
ENSG00000011523	2	CEP68	65283500	rs2080385	2	65292762	T	G	0.255467	-0.057	0.013	8.8e-06	-0.412003	0.0692695	2.71721e-09	0.138349	0.0392001	0.000416673	0.784757	12	0.0322259	1.14838	diabetes	liver
ENSG00000134250	1	NOTCH2	120454176	rs1493698	1	120531133	C	T	0.128231	0.067	0.016	4.3e-05	-0.480303	0.0736364	6.90869e-11	-0.139495	0.0395864	0.000425382	0.359051	4	0.0322259	0.869797	diabetes	liver
ENSG00000142459	19	EVI5L	7895119	rs7249549	19	7938723	A	G	0.33002	0.05	0.011	1.3e-05	0.283131	0.0510662	2.94978e-08	0.176597	0.0502388	0.000439509	0.442619	7	0.0323169	1.19315	diabetes	liver
ENSG00000157823	15	AP3S2	90373831	rs12440156	15	90420673	A	G	0.738569	-0.044	0.012	0.00026	-0.79768	0.0692839	1.13194e-30	0.05516	0.0157881	0.00047626	0.123609	13	0.0332975	1.05671	diabetes	liver
ENSG00000198890	1	PRMT6	107599267	rs2232015	1	107599258	T	A	0.321074	0.039	0.011	0.00062	-1.18154	0.0625331	1.26258e-79	-0.0330078	0.00947237	0.000492803	0.314748	17	0.0332975	0.967531	diabetes	liver
ENSG00000122557	7	HERPUD2	35672269	rs10280032	7	35677521	C	G	0.423459	-0.043	0.011	8.2e-05	0.478285	0.0663471	5.64343e-13	-0.0899046	0.0261626	0.000589561	0.168242	5	0.0378093	0.914018	diabetes	liver
ENSG00000198670	6	LPA	160952515	rs3088442	6	160872652	A	G	0.351889	0.047	0.011	1.8e-05	0.345067	0.0596814	7.38964e-09	0.136205	0.0396378	0.000589826	0.0908427	19	0.0378093	1.14592	diabetes	liver
ENSG00000166165	14	CKB	103985996	rs2403194	14	104011429	A	G	0.27336	0.047	0.012	8.2e-05	-0.522366	0.0751102	3.53415e-12	-0.0899752	0.0263649	0.000643248	0.177332	20	0.040203	0.913954	diabetes	liver
ENSG00000103479	16	RBL2	53467889	rs8044091	16	53520998	C	T	0.468191	-0.042	0.011	9.1e-05	-0.26933	0.0362741	1.12901e-13	0.155943	0.0459259	0.00068498	0.098238	7	0.0417671	1.16876	diabetes	liver
ENSG00000134243	1	SORT1	109852192	rs12740374	1	109817590	T	G	0.212724	-0.15	0.01	1.3e-52	1.27256	0.0820609	3.08633e-54	-0.117873	0.0109328	4.20709e-27	0.166675	11	1.05177e-23	0.888809	hyperlipidemia	liver
ENSG00000134222	1	PSRC1	109822178	rs12740374	1	109817590	T	G	0.212724	-0.15	0.01	1.3e-52	1.23926	0.0965588	1.0541e-37	-0.12104	0.012412	1.81151e-22	0.408618	12	2.26438e-19	0.885999	hyperlipidemia	liver
ENSG00000143126	1	CELSR2	109792641	rs12740374	1	109817590	T	G	0.212724	-0.15	0.01	1.3e-52	1.03858	0.085767	9.42765e-34	-0.144428	0.0153285	4.41739e-21	0.106835	11	3.68115e-18	0.865517	hyperlipidemia	liver
ENSG00000206344	6	HCG27	31165537	rs2394949	6	31230136	C	T	0.755467	0.045	0.0097	2.7e-06	0.523805	0.0683853	1.86494e-14	0.0859098	0.0216501	7.24465e-05	0.112621	20	0.015093	1.08971	hyperlipidemia	liver
ENSG00000272221	6	XXbac-BPG181B23.7	31362066	rs6906175	6	31371101	C	G	0.295229	0.041	0.01	3.9e-05	-0.894694	0.0755557	2.38111e-32	-0.0458257	0.011828	0.000106914	0.201313	20	0.0205604	0.955208	hyperlipidemia	liver
ENSG00000168702	2	LRP1B	140988992	rs10211565	2	142889154	A	C	0.483101	0.034	0.0084	6.8e-05	-0.838098	0.0754708	1.18703e-28	-0.040568	0.0106677	0.000143021	0.405659	20	0.0255395	0.960244	hyperlipidemia	liver
ENSG00000131187	5	F12	176829141	rs1801020	5	176836532	G	A	0.775348	0.036	0.0096	0.00016	0.740591	0.0584498	8.61075e-37	0.0486098	0.0135184	0.000323371	0.617633	7	0.0449564	1.04981	hyperlipidemia	liver
ENSG00000166035	15	LIPC	58702768	rs2070895	15	58723939	A	G	0.210736	0.043	0.01	1.6e-05	-0.374822	0.0592762	2.56012e-10	-0.114721	0.0322636	0.000376909	0.372675	7	0.0495932	0.891615	hyperlipidemia	liver
ENSG00000106392	7	C1GALT1	7196565	rs11761684	7	7216566	G	T	0.12326	0.054	0.01	6.8e-08	0.745291	0.0879857	2.44e-17	0.0724549	0.0159122	5.28e-06	0.2851	20	0.00311498	1.07514	hypertension	liver
ENSG00000110693	11	SOX6	15987995	rs2030291	11	16251251	T	A	0.416501	0.033	0.0066	5.2e-07	-0.736537	0.0694393	2.77e-26	-0.0448043	0.00990654	6.11e-06	0.067658	13	0.00311498	0.956185	hypertension	liver
ENSG00000167397	16	VKORC1	31102163	rs9923231	16	31107689	T	C	0.387674	-0.031	0.0066	2.3e-06	-0.96205	0.0641514	7.73e-51	0.0322229	0.00718897	7.39e-06	0.229648	20	0.00311498	1.03275	hypertension	liver
ENSG00000140474	15	ULK3	75128457	rs2290574	15	75135447	C	T	0.689861	-0.041	0.0072	9e-09	-0.434683	0.0610632	1.09e-12	0.0943216	0.0212114	8.72e-06	0.0790555	12	0.00311498	1.09891	hypertension	liver
ENSG00000204876	7	AC021218.2	155755326	rs11767234	7	155753928	A	T	0.405567	0.03	0.0065	2.4e-06	1.08264	0.0708224	9.38e-53	0.02771	0.00627152	9.94e-06	0.30472	20	0.00311498	1.0281	hypertension	liver
ENSG00000151006	16	PRSS53	31094746	rs9923231	16	31107689	T	C	0.387674	-0.031	0.0066	2.3e-06	-0.679178	0.055675	3.15e-34	0.0456434	0.0104131	1.17e-05	0.196258	20	0.00311498	1.0467	hypertension	liver
ENSG00000231852	6	CYP21A2	32006042	rs3130287	6	32050544	T	C	0.893638	0.054	0.0089	1.7e-09	0.434203	0.0687028	2.62e-10	0.124366	0.0284142	1.2e-05	0.236292	12	0.00311498	1.13243	hypertension	liver
ENSG00000124568	6	SLC17A1	25783125	rs3799354	6	25830038	A	C	0.132207	0.055	0.01	4.4e-08	0.729621	0.101419	6.29e-13	0.0753816	0.0172522	1.25e-05	0.648718	12	0.00311498	1.0783	hypertension	liver
ENSG00000233609	8	RP11-62H7.2	8818710	rs12542733	8	8824858	G	T	0.460239	0.044	0.0064	1.2e-11	0.437346	0.0779511	2.02e-08	0.100607	0.0231451	1.38e-05	0.583863	18	0.00313972	1.10584	hypertension	liver
ENSG00000263006	18	ROCK1P1	109065	rs4530213	18	115408	T	G	0.303181	-0.032	0.0072	1e-05	1.18499	0.0910248	9.63e-39	-0.0270044	0.00642033	2.6e-05	0.898232	20	0.00515928	0.973357	hypertension	liver
ENSG00000253893	8	FAM85B	8025341	rs2945232	8	8098038	C	T	0.454274	0.034	0.0064	1.8e-07	-0.52437	0.0810952	1.01e-10	-0.0648397	0.0157961	4.05e-05	0.0845655	20	0.00592501	0.937218	hypertension	liver
ENSG00000173531	3	MST1	49721380	rs147997200	3	49726178	A	G	0.0745527	-0.06	0.011	1.8e-07	-0.547629	0.0902585	1.3e-09	0.109563	0.0270103	4.98e-05	0.845937	6	0.00592501	1.11579	hypertension	liver
ENSG00000268119	19	CTD-2561J22.5	21627043	rs8107999	19	21586236	C	T	0.450298	-0.033	0.0064	3.2e-07	0.577624	0.0880257	5.31e-11	-0.0571306	0.0140912	5.03e-05	0.305359	14	0.00592501	0.944471	hypertension	liver
ENSG00000213676	6	ATF6B	32065953	rs8111	6	32083175	T	C	0.289264	0.034	0.0073	3.2e-06	0.437496	0.0531324	1.81e-16	0.077715	0.0191702	5.04e-05	0.057025	20	0.00592501	1.08081	hypertension	liver
ENSG00000157322	16	CLEC18A	69984810	rs4985460	16	69964374	A	G	0.390656	0.029	0.0066	1.8e-05	-0.90501	0.0900747	9.44e-24	-0.0320438	0.00795962	5.68e-05	0.7968	20	0.00592501	0.968464	hypertension	liver
ENSG00000168702	2	LRP1B	140988992	rs10211565	2	142889154	A	C	0.483101	0.028	0.0065	2.3e-05	-0.838098	0.0754708	1.19e-28	-0.033409	0.00831872	5.92e-05	0.0502122	20	0.00592501	0.967143	hypertension	liver
ENSG00000004534	3	RBM6	49977440	rs1317154	3	49910084	C	T	0.491054	0.029	0.0064	7.4e-06	-0.429017	0.049668	5.74e-18	-0.0675964	0.0168459	6e-05	0.438744	20	0.00592501	0.934638	hypertension	liver
ENSG00000197020	19	ZNF100	21905568	rs6511291	19	21950402	C	T	0.558648	0.028	0.0065	1.6e-05	-0.853749	0.0782775	1.07e-27	-0.0327965	0.00818579	6.16e-05	0.0756716	20	0.00592501	0.967735	hypertension	liver
ENSG00000183784	9	C9orf66	213108	rs520015	9	211762	G	C	0.471173	-0.029	0.0064	8e-06	-0.767495	0.0916688	5.64e-17	0.0377853	0.00948174	6.75e-05	0.869371	20	0.00624666	1.03851	hypertension	liver
ENSG00000205583	7	STAG3L1	74988448	rs1167821	7	75150312	A	T	0.579523	-0.032	0.0065	5e-07	-0.578557	0.0905307	1.65e-10	0.05531	0.0141819	9.62e-05	0.652867	7	0.00838472	1.05687	hypertension	liver
ENSG00000233006	5	AC034220.3	131646978	rs2631370	5	131703776	C	T	0.415507	0.029	0.0066	1e-05	-0.398022	0.0471638	3.2e-17	-0.0728603	0.018695	9.73e-05	0.0759709	7	0.00838472	0.929731	hypertension	liver
ENSG00000130177	13	CDC16	115000362	rs7998576	13	115041188	A	C	0.251491	0.035	0.0076	5.4e-06	0.37755	0.0525286	6.6e-13	0.092703	0.0239073	0.000105495	0.132767	13	0.00879122	1.09714	hypertension	liver
ENSG00000232748	16	ZNF668	31072813	rs12597511	16	31145219	T	C	0.380716	-0.033	0.0067	6.5e-07	0.510473	0.0852783	2.15e-09	-0.0646459	0.016997	0.000142742	0.40538	5	0.0111517	0.937399	hypertension	liver
ENSG00000107099	9	DOCK8	214854	rs520015	9	211762	G	C	0.471173	-0.029	0.0064	8e-06	-0.52056	0.0751697	4.36e-12	0.0557092	0.0146924	0.000149622	0.21806	20	0.011335	1.05729	hypertension	liver
ENSG00000256053	14	APOPT1	104029299	rs59281218	14	104036339	A	G	0.364811	-0.03	0.0067	6.8e-06	0.41374	0.0595572	3.73e-12	-0.0725093	0.0192661	0.000167499	0.327715	6	0.0123161	0.930057	hypertension	liver
ENSG00000103510	16	KAT8	31127075	rs4527034	16	31131614	G	A	0.61829	0.032	0.0067	2.1e-06	0.316058	0.0520948	1.3e-09	0.101247	0.0269792	0.000174883	0.122116	7	0.0124916	1.10655	hypertension	liver
ENSG00000246560	4	RP11-10L12.4	103749212	rs6533035	4	103844717	A	C	0.488072	-0.031	0.0064	1.5e-06	0.489254	0.0865833	1.6e-08	-0.0633618	0.0172294	0.000235486	0.774386	3	0.0150953	0.938604	hypertension	liver
ENSG00000125520	20	SLC2A4RG	62371214	rs1291213	20	62352626	T	C	0.191849	-0.033	0.0074	9.6e-06	-0.186794	0.0304704	8.77e-10	0.176665	0.0489888	0.000310666	0.383425	9	0.0187367	1.19323	hypertension	liver
ENSG00000227471	7	AKR1B15	134233888	rs782510	7	134211308	G	T	0.441352	-0.03	0.0064	3.8e-06	0.412666	0.0733653	1.86e-08	-0.072698	0.0201884	0.00031701	0.215986	7	0.0187367	0.929882	hypertension	liver
ENSG00000253982	8	CTD-2336O2.1	1710156	rs730379	8	1708093	C	A	0.678926	0.027	0.0071	0.00011	0.560811	0.0519328	3.49e-27	0.0481446	0.0134223	0.000334624	0.349681	20	0.0190127	1.04932	hypertension	liver
ENSG00000144115	2	THNSL2	88469835	rs6547758	2	88469863	C	G	0.758449	-0.026	0.0071	0.00032	1.0852	0.0757562	1.53e-46	-0.0239587	0.00675297	0.000388347	0.509419	20	0.0215748	0.976326	hypertension	liver
ENSG00000101457	20	DNTTIP1	44420576	rs6032545	20	44422705	T	G	0.652087	-0.026	0.0068	0.00014	0.430022	0.0477513	2.15e-19	-0.060462	0.0171794	0.000432452	0.312521	20	0.0235028	0.94133	hypertension	liver
ENSG00000224063	2	AC007319.1	187867947	rs6434220	2	188401993	G	A	0.236581	-0.03	0.0075	7.3e-05	0.68298	0.0929639	2.03e-13	-0.0439252	0.0125034	0.000442996	0.0568903	20	0.0235636	0.957026	hypertension	liver
ENSG00000124564	6	SLC17A3	25833294	rs198823	6	26122933	T	G	0.630219	-0.029	0.0068	1.9e-05	-0.356841	0.0579611	7.43e-10	0.0812687	0.0231815	0.000455324	0.323714	15	0.0237148	1.08466	hypertension	liver
ENSG00000264538	17	SUZ12P	29036317	rs9912440	17	29148772	C	T	0.107356	-0.038	0.01	0.00012	-0.642562	0.0731171	1.52e-18	0.0591383	0.0169553	0.000486838	0.705581	20	0.0245876	1.06092	hypertension	liver
ENSG00000132881	1	RSG1	16558195	rs717863	1	16563635	G	A	0.701789	0.027	0.0071	0.00013	-0.583223	0.06695	3e-18	-0.0462945	0.0132831	0.000491751	0.445457	20	0.0245876	0.954761	hypertension	liver
ENSG00000011523	2	CEP68	65283500	rs2080385	2	65292762	T	G	0.255467	-0.032	0.0076	2.1e-05	-0.412003	0.0692695	2.72e-09	0.0776693	0.0226008	0.00058911	0.714933	12	0.027904	1.08077	hypertension	liver
ENSG00000253678	8	RP11-981G7.3	10335001	rs13279329	8	10357494	G	T	0.703777	-0.028	0.0068	3.3e-05	-0.632239	0.101453	4.61e-10	0.0442871	0.0128912	0.000591565	0.114781	9	0.027904	1.04528	hypertension	liver
ENSG00000223508	8	RPL23AP53	163186	rs12544723	8	242165	C	G	0.228628	-0.032	0.0074	1.7e-05	0.494537	0.0880171	1.92e-08	-0.064707	0.0188821	0.000610539	0.532151	7	0.0282657	0.937342	hypertension	liver
ENSG00000138771	4	SHROOM3	77356253	rs4859683	4	77419073	T	C	0.648111	-0.028	0.0067	3.4e-05	-0.29238	0.0494026	3.25e-09	0.0957658	0.0280526	0.000640653	0.646349	12	0.0291206	1.1005	hypertension	liver
ENSG00000237742	6	RP11-624M8.1	125899704	rs2875881	6	126072853	G	C	0.599404	0.026	0.0066	0.0001	-0.367782	0.0543829	1.35e-11	-0.0706941	0.020768	0.000664096	0.577013	13	0.0296472	0.931747	hypertension	liver
ENSG00000115073	2	ACTR1B	98272431	rs11692435	2	98275354	A	G	0.083499	0.052	0.012	1.4e-05	0.54301	0.0992027	4.41e-08	0.0957625	0.0281858	0.000679933	0.616539	6	0.0298216	1.1005	hypertension	liver
ENSG00000198756	1	COLGALT2	183898796	rs10797924	1	183937280	G	A	0.587475	0.024	0.0065	0.00028	0.621777	0.0769105	6.25e-16	0.038599	0.0114926	0.00078339	0.383512	7	0.0319717	1.03935	hypertension	liver
ENSG00000124116	20	WFDC3	44376583	rs6032531	20	44412567	A	C	0.651093	-0.025	0.0068	0.00018	0.716541	0.0903774	2.22e-15	-0.0348898	0.0104607	0.000852012	0.492681	20	0.0335088	0.965712	hypertension	liver
ENSG00000234719	16	RP11-166B2.1	12021230	rs393329	16	12070422	C	T	0.580517	-0.023	0.0066	0.00055	-0.925902	0.0809874	2.87e-30	0.0248406	0.00745198	0.000857824	0.988516	20	0.0335088	1.02515	hypertension	liver
ENSG00000184227	14	ACOT1	74003818	rs36059280	14	73994728	A	C	0.235586	-0.027	0.0074	0.00032	0.631326	0.0781133	6.36e-16	-0.0427671	0.0128604	0.000882658	0.307059	20	0.0339484	0.958135	hypertension	liver
ENSG00000143156	1	NME7	169101769	rs10919095	1	169180857	T	C	0.511928	-0.024	0.0064	0.00016	0.350967	0.0495457	1.4e-12	-0.0683825	0.0206329	0.00091892	0.593413	20	0.0348076	0.933903	hypertension	liver
ENSG00000198270	12	TMEM116	112369086	rs57168159	12	112626845	C	T	0.0954274	-0.04	0.011	0.00029	0.828738	0.107524	1.28e-14	-0.0482662	0.0146763	0.00100645	0.339091	17	0.0364655	0.95288	hypertension	liver
ENSG00000158865	16	SLC5A11	24857162	rs11642954	16	24824248	A	G	0.163022	-0.031	0.0081	0.00015	0.800753	0.12592	2.03e-10	-0.0387136	0.0118061	0.00104134	0.142514	6	0.0366751	0.962026	hypertension	liver
ENSG00000067533	1	RRP15	218458629	rs56238934	1	218496066	C	T	0.403579	0.026	0.0065	5.4e-05	0.254955	0.0445293	1.03e-08	0.101979	0.0311001	0.00104157	0.183557	5	0.0366751	1.10736	hypertension	liver
ENSG00000189067	16	LITAF	11641853	rs3784924	16	11644842	G	A	0.317097	0.025	0.007	0.00041	-0.446322	0.0553452	7.36e-16	-0.0560134	0.017153	0.00109263	0.667384	6	0.0375782	0.945526	hypertension	liver
ENSG00000230188	9	RP11-405L18.4	37490418	rs10973381	9	37498976	T	C	0.201789	0.029	0.0077	0.00021	0.639173	0.0976628	5.96e-11	0.0453711	0.0138991	0.00109728	0.153157	10	0.0375782	1.04642	hypertension	liver
ENSG00000178386	19	ZNF223	44555520	rs9646633	19	44575027	G	A	0.89165	0.034	0.0097	0.00042	-0.830039	0.0948758	2.16e-18	-0.0409619	0.0125892	0.00113902	0.40418	20	0.0379674	0.959866	hypertension	liver
ENSG00000166165	14	CKB	103985996	rs2403194	14	104011429	A	G	0.27336	0.026	0.0071	0.00022	-0.522366	0.0751102	3.53e-12	-0.0497735	0.0153611	0.00119432	0.402428	20	0.0392868	0.951445	hypertension	liver
ENSG00000142627	1	EPHA2	16450832	rs1497406	1	16505320	G	A	0.565606	0.024	0.0065	0.00023	-0.366941	0.0549114	2.35e-11	-0.0654056	0.0202382	0.0012302	0.750638	14	0.0394294	0.936687	hypertension	liver
ENSG00000124207	20	CSE1L	47662849	rs2426122	20	47697939	G	A	0.297217	-0.024	0.0069	0.00037	-0.363765	0.0426649	1.51e-17	0.0659767	0.020486	0.00127934	0.0529721	20	0.0404854	1.0682	hypertension	liver
ENSG00000231160	4	RP11-617D20.1	38614322	rs28656945	4	38666746	A	G	0.191849	0.027	0.0078	0.00056	0.467909	0.0546421	1.1e-17	0.0577035	0.0179804	0.00133082	0.335666	12	0.0405738	1.0594	hypertension	liver
ENSG00000170949	19	ZNF160	53569859	rs4801950	19	53582131	T	G	0.907555	-0.035	0.0097	0.00027	0.665377	0.0973204	8.09e-12	-0.0526018	0.0164838	0.00141728	0.803137	7	0.0424915	0.948758	hypertension	liver
ENSG00000237886	9	RP11-611D20.2	139440664	rs3013306	9	139440845	A	G	0.636183	0.025	0.0067	0.00024	-0.323528	0.0528968	9.58e-10	-0.0772731	0.0242588	0.00144576	0.721685	5	0.0424915	0.925637	hypertension	liver
ENSG00000134243	1	SORT1	109852192	rs12740374	1	109817590	T	G	0.212724	-0.025	0.0077	0.0014	1.27256	0.0820609	3.09e-54	-0.0196454	0.00618199	0.00148371	0.648194	11	0.0424915	0.980546	hypertension	liver
ENSG00000196981	3	WDR5B	122130715	rs6438739	3	122269168	T	C	0.258449	0.028	0.0072	0.00013	0.290898	0.0528807	3.78e-08	0.0962537	0.0303112	0.0014957	0.428347	10	0.0424915	1.10104	hypertension	liver
ENSG00000197728	12	RPS26	56435637	rs1131017	12	56435929	G	C	0.591451	0.021	0.0065	0.0011	-1.02357	0.0629382	1.8e-59	-0.0205164	0.00647442	0.00153046	0.452311	20	0.0425126	0.979693	hypertension	liver
ENSG00000104325	8	DECR1	91013633	rs1805795	8	90991571	C	G	0.306163	-0.024	0.0069	0.00041	-0.353797	0.0474387	8.79e-14	0.0678355	0.0215195	0.00161997	0.280899	18	0.0445047	1.07019	hypertension	liver
ENSG00000134222	1	PSRC1	109822178	rs12740374	1	109817590	T	G	0.212724	-0.025	0.0077	0.0014	1.23926	0.0965588	1.05e-37	-0.0201733	0.00640912	0.00164618	0.272453	12	0.0447332	0.980029	hypertension	liver
ENSG00000143126	1	CELSR2	109792641	rs12740374	1	109817590	T	G	0.212724	-0.025	0.0077	0.0014	1.03858	0.085767	9.43e-34	-0.0240713	0.00767583	0.00171276	0.299765	11	0.0460419	0.976216	hypertension	liver
ENSG00000160932	8	LY6E	144099399	rs28693770	8	144073103	A	G	0.491054	0.024	0.0065	0.00025	-0.346173	0.0585843	3.44e-09	-0.0693295	0.0221411	0.00174058	0.688402	7	0.0462919	0.933019	hypertension	liver
ENSG00000254851	11	RP11-109L13.1	117006244	rs1242127	11	117076564	G	A	0.206759	0.025	0.0077	0.0012	1.1544	0.0998346	6.34e-31	0.0216563	0.00692808	0.00177281	0.156893	20	0.0466528	1.02189	hypertension	liver
ENSG00000223534	6	HLA-DQB1-AS1	32627657	rs17612852	6	32620572	A	G	0.763419	0.025	0.0074	0.00083	-0.741571	0.0930612	1.6e-15	-0.0337122	0.0108386	0.0018684	0.395513	20	0.047782	0.96685	hypertension	liver
ENSG00000173209	2	AHSA2	61404553	rs2600667	2	61404931	T	A	0.290258	-0.024	0.0071	0.00075	-0.343678	0.043447	2.57e-15	0.0698328	0.0224661	0.00188124	0.352056	20	0.047782	1.07233	hypertension	liver
ENSG00000167193	17	CRK	1323983	rs7502409	17	1357160	G	C	0.493042	0.024	0.0064	0.00026	-0.19932	0.0363197	4.07e-08	-0.120409	0.0388895	0.00196025	0.94141	9	0.0482125	0.886558	hypertension	liver
ENSG00000143387	1	CTSK	150768684	rs7534124	1	150739073	T	C	0.511928	0.022	0.0064	0.00063	-0.384779	0.0540829	1.12e-12	-0.0571757	0.0184726	0.00196707	0.0567054	20	0.0482125	0.944428	hypertension	liver
ENSG00000176700	15	SCAND2P	85174682	rs3748374	15	85184243	G	A	0.136183	-0.03	0.0089	0.00081	0.70057	0.0907286	1.15e-14	-0.0428223	0.0138617	0.00200656	0.579371	17	0.048703	0.958082	hypertension	liver
ENSG00000115525	2	ST3GAL5	86066267	rs10460588	2	86167494	T	C	0.236581	-0.028	0.008	0.00057	-0.504077	0.0770208	5.96e-11	0.0555471	0.0179975	0.00202614	0.136095	13	0.0487054	1.05712	hypertension	liver
ENSG00000167397	16	VKORC1	31102163	rs9923231	16	31107689	T	C	0.387674	-0.081	0.015	3.7e-08	-0.96205	0.0641514	7.73e-51	0.0841952	0.0165717	3.76e-07	0.950601	20	0.00058923	1.08784	obesity	liver
ENSG00000197272	16	IL27	28510683	rs56354901	16	28523144	C	T	0.293241	0.082	0.015	3.5e-08	0.54517	0.0420268	1.76e-38	0.150412	0.0298578	4.71e-07	0.41678	20	0.00058923	1.16231	obesity	liver
ENSG00000151006	16	PRSS53	31094746	rs9923231	16	31107689	T	C	0.387674	-0.081	0.015	3.7e-08	-0.679178	0.055675	3.15e-34	0.119262	0.0241526	7.9e-07	0.961278	20	0.000658246	1.12667	obesity	liver
ENSG00000259982	16	CDC37P1	28711615	rs12598357	16	28340945	G	A	0.363817	0.084	0.014	4.9e-09	0.570851	0.0839343	1.04e-11	0.147149	0.0327043	6.82e-06	0.298944	20	0.00425981	1.15853	obesity	liver
ENSG00000264070	17	DND1P1	43663237	rs55974014	17	43757450	A	C	0.23161	0.073	0.017	1.8e-05	1.32732	0.0978319	6.25e-42	0.054998	0.013434	4.24e-05	0.624884	3	0.0117799	1.05654	obesity	liver
ENSG00000232748	16	ZNF668	31072813	rs12597511	16	31145219	T	C	0.380716	-0.079	0.015	1e-07	0.510473	0.0852783	2.15e-09	-0.154758	0.0391389	7.68e-05	0.521643	5	0.0160062	0.856622	obesity	liver
ENSG00000004534	3	RBM6	49977440	rs1317154	3	49910084	C	T	0.491054	0.061	0.014	1.4e-05	-0.429017	0.049668	5.74e-18	-0.142186	0.0365494	0.000100152	0.413027	20	0.0179821	0.86746	obesity	liver
ENSG00000103510	16	KAT8	31127075	rs4527034	16	31131614	G	A	0.61829	0.076	0.015	2.5e-07	0.316058	0.0520948	1.3e-09	0.240462	0.061833	0.0001007	0.147126	7	0.0179821	1.27184	obesity	liver
ENSG00000238083	17	LRRC37A2	44588877	rs58879558	17	44095467	C	T	0.250497	0.07	0.017	3e-05	0.871306	0.084714	8.21e-25	0.0803392	0.0210164	0.000132006	0.605715	3	0.0220011	1.08365	obesity	liver
ENSG00000223534	6	HLA-DQB1-AS1	32627657	rs17612852	6	32620572	A	G	0.763419	0.098	0.013	3.1e-14	-0.741571	0.0930612	1.60434e-15	-0.132152	0.0241318	4.34405e-08	0.152525	20	1.81002e-05	0.876208	T2D	liver
ENSG00000204516	6	MICB	31462658	rs2516400	6	31481105	A	G	0.270378	0.076	0.012	2.6e-10	0.701623	0.0764645	4.48229e-20	0.10832	0.0207817	1.86512e-07	0.537494	20	6.66115e-05	1.1144	T2D	liver
ENSG00000196735	6	HLA-DQA1	32595956	rs17612852	6	32620572	A	G	0.763419	0.098	0.013	3.1e-14	-0.461148	0.0674259	7.95617e-12	-0.212513	0.0419546	4.07726e-07	0.180245	20	0.000127414	0.80855	T2D	liver
ENSG00000204308	6	RNF5	32146131	rs3131300	6	32151934	G	A	0.16004	0.091	0.014	6.3e-11	-0.453688	0.0688958	4.54479e-11	-0.200578	0.0433589	3.72797e-06	0.385397	20	0.00103555	0.818258	T2D	liver
ENSG00000206344	6	HCG27	31165537	rs2394949	6	31230136	C	T	0.755467	0.072	0.013	2.4e-08	0.523805	0.0683853	1.86494e-14	0.137456	0.0306267	7.18605e-06	0.0758041	20	0.00163319	1.14735	T2D	liver
ENSG00000004534	3	RBM6	49977440	rs1317154	3	49910084	C	T	0.491054	0.054	0.011	1.1e-06	-0.429017	0.049668	5.73587e-18	-0.125869	0.0294916	1.97266e-05	0.535223	20	0.0035226	0.88173	T2D	liver
ENSG00000204536	6	CCHCR1	31110216	rs1265111	6	31119380	A	G	0.314115	0.057	0.012	1.5e-06	0.540477	0.0622793	4.01829e-18	0.105462	0.0253108	3.09054e-05	0.419593	20	0.00515091	1.11122	T2D	liver
ENSG00000146477	6	SLC22A3	160769300	rs675162	6	160776325	G	A	0.486083	-0.056	0.011	5.4e-07	0.540466	0.0760868	1.21831e-12	-0.103614	0.0250402	3.50475e-05	0.413183	15	0.00547617	0.901573	T2D	liver
ENSG00000244731	6	C4A	31949801	rs1794282	6	32666526	T	C	0.0795229	0.073	0.017	1e-05	-0.867939	0.0842272	6.70797e-25	-0.0841073	0.0212192	7.37861e-05	0.162719	20	0.0098956	0.919333	T2D	liver
ENSG00000204338	6	CYP21A1P	31973413	rs9275576	6	32679326	T	C	0.10338	0.072	0.016	5.1e-06	-0.835078	0.104441	1.28833e-15	-0.0862195	0.0219859	8.79689e-05	0.661968	20	0.0109961	0.917393	T2D	liver
ENSG00000204616	6	TRIM31	30070674	rs2523992	6	30075103	G	T	0.119284	0.068	0.015	3e-06	-0.66879	0.0935682	8.82927e-13	-0.101676	0.0265593	0.000129047	0.499187	20	0.0146644	0.903322	T2D	liver
ENSG00000271122	7	RP11-379H18.1	35734824	rs10280668	7	35755484	A	G	0.544732	-0.048	0.011	1.7e-05	0.434635	0.0563192	1.18776e-14	-0.110437	0.0290742	0.000145592	0.0507423	12	0.0158046	0.895443	T2D	liver
ENSG00000248290	6	TNXA	31976391	rs9275576	6	32679326	T	C	0.10338	0.072	0.016	5.1e-06	-0.891836	0.127068	2.24165e-12	-0.0807323	0.0213114	0.000151724	0.925962	20	0.0158046	0.922441	T2D	liver
ENSG00000250535	6	STK19P	31981047	rs9275576	6	32679326	T	C	0.10338	0.072	0.016	5.1e-06	-0.733176	0.106568	5.98975e-12	-0.0982029	0.0260765	0.00016591	0.621057	20	0.016591	0.906465	T2D	liver
ENSG00000103479	16	RBL2	53467889	rs8044091	16	53520998	C	T	0.468191	-0.045	0.011	5.6e-05	-0.26933	0.0362741	1.12901e-13	0.167081	0.0466311	0.000339614	0.146681	7	0.0303226	1.18185	T2D	liver
ENSG00000011523	2	CEP68	65283500	rs2080385	2	65292762	T	G	0.255467	-0.058	0.013	9.5e-06	-0.412003	0.0692695	2.71721e-09	0.140776	0.0394436	0.000358293	0.698379	12	0.0308874	1.15117	T2D	liver
ENSG00000086619	1	ERO1LB	236378855	rs1749556	1	236387498	G	C	0.400596	0.044	0.011	8.6e-05	0.382025	0.0514362	1.10953e-13	0.115176	0.0327043	0.000428734	0.389857	15	0.0357278	1.12207	T2D	liver
ENSG00000234745	6	HLA-B	31321649	rs3132565	6	31102964	G	A	0.476143	0.048	0.011	1.5e-05	0.341545	0.0577498	3.33456e-09	0.140538	0.0400241	0.000445874	0.20774	20	0.0359576	1.15089	T2D	liver
ENSG00000198670	6	LPA	160952515	rs3088442	6	160872652	A	G	0.351889	0.048	0.011	2.2e-05	0.345067	0.0596814	7.38964e-09	0.139103	0.0399377	0.000495814	0.0950493	19	0.036635	1.14924	T2D	liver
ENSG00000227775	1	RP1-283E3.4	1655951	rs9661500	1	1590681	G	A	0.293241	-0.043	0.012	0.00038	1.01723	0.069089	4.55671e-49	-0.0422717	0.0121411	0.000498236	0.407441	20	0.036635	0.958609	T2D	liver
ENSG00000166165	14	CKB	103985996	rs2403194	14	104011429	A	G	0.27336	0.048	0.012	9.8e-05	-0.522366	0.0751102	3.53415e-12	-0.0918896	0.0265011	0.00052553	0.242727	20	0.0375379	0.912206	T2D	liver
ENSG00000233609	8	RP11-62H7.2	8818710	rs12542733	8	8824858	G	T	0.460239	0.048	0.011	2e-05	0.437346	0.0779511	2.01724e-08	0.109753	0.0318635	0.000572169	0.231177	18	0.0397339	1.116	T2D	liver
ENSG00000122557	7	HERPUD2	35672269	rs10280032	7	35677521	C	G	0.423459	-0.042	0.011	0.00018	0.478285	0.0663471	5.64343e-13	-0.0878137	0.0260256	0.000740505	0.197319	5	0.0476571	0.915931	T2D	liver
ENSG00000142459	19	EVI5L	7895119	rs7249549	19	7938723	A	G	0.33002	0.051	0.012	1.4e-05	0.283131	0.0510662	2.94978e-08	0.180129	0.0534026	0.000743451	0.416291	7	0.0476571	1.19737	T2D	liver
ENSG00000134243	1	SORT1	109852192	rs12740374	1	109817590	T	G	0.212724	-0.1011	0.0065	5.67e-55	1.27256	0.0820609	3.09e-54	-0.0794462	0.00723434	4.67e-28	0.144302	11	1.15e-24	0.923628	CAD	liver
ENSG00000134222	1	PSRC1	109822178	rs12740374	1	109817590	T	G	0.212724	-0.1011	0.0065	5.67e-55	1.23926	0.0965588	1.05e-37	-0.0815809	0.0082411	4.19e-23	0.264881	12	5.14e-20	0.921658	CAD	liver
ENSG00000143126	1	CELSR2	109792641	rs12740374	1	109817590	T	G	0.212724	-0.1011	0.0065	5.67e-55	1.03858	0.085767	9.43e-34	-0.0973445	0.0101878	1.24e-21	0.0936759	11	1.01e-18	0.907243	CAD	liver
ENSG00000198270	12	TMEM116	112369086	rs57168159	12	112626845	C	T	0.0954274	-0.0558	0.0091	8.93e-10	0.828738	0.107524	1.28e-14	-0.0673313	0.0140317	1.6e-06	0.0846269	17	0.000435283	0.934885	CAD	liver
ENSG00000245958	4	RP11-33B1.1	120375946	rs3733520	4	120423480	G	C	0.286282	-0.033	0.0063	1.37e-07	-0.567808	0.0607511	9.06e-21	0.0581182	0.012719	4.89e-06	0.737604	13	0.00119872	1.05984	CAD	liver
ENSG00000164048	3	ZNF589	48282590	rs9846818	3	48375685	T	C	0.32505	-0.0287	0.0058	9.16e-07	0.535389	0.0652804	2.38e-16	-0.0536059	0.0126523	2.27e-05	0.12829	20	0.00505095	0.947806	CAD	liver
ENSG00000204267	6	TAP2	32789610	rs241451	6	32796480	C	T	0.340954	0.0361	0.0057	1.85e-10	0.304044	0.0554565	4.19e-08	0.118733	0.0286437	3.4e-05	0.171452	8	0.00693578	1.12607	CAD	liver
ENSG00000143387	1	CTSK	150768684	rs7534124	1	150739073	T	C	0.511928	0.0286	0.0057	4.46e-07	-0.384779	0.0540829	1.12e-12	-0.0743284	0.0181271	4.12e-05	0.15216	20	0.00745985	0.928367	CAD	liver
ENSG00000205517	19	RGL3	11495017	rs73922651	19	11505875	C	T	0.0666004	0.0504	0.0105	1.54e-06	0.592989	0.0763298	7.92e-15	0.0849931	0.0208141	4.44e-05	0.21762	10	0.00745985	1.08871	CAD	liver
ENSG00000256269	11	HMBS	118955576	rs1799993	11	118958127	A	C	0.362823	0.0278	0.0058	1.8e-06	0.401851	0.0525019	1.95e-14	0.0691799	0.0170297	4.86e-05	0.590311	8	0.00745985	1.07163	CAD	liver
ENSG00000164535	7	DAGLB	6448757	rs13235365	7	6456091	T	C	0.238569	-0.0349	0.0066	1.07e-07	0.532238	0.0839007	2.24e-10	-0.0655722	0.0161437	4.87e-05	0.29984	6	0.00745985	0.936531	CAD	liver
ENSG00000231852	6	CYP21A2	32006042	rs3130287	6	32050544	T	C	0.893638	0.0381	0.0074	2.22e-07	0.434203	0.0687028	2.62e-10	0.087747	0.0219822	6.56e-05	0.0555287	12	0.0093567	1.09171	CAD	liver
ENSG00000138771	4	SHROOM3	77356253	rs4859683	4	77419073	T	C	0.648111	-0.0312	0.0058	7.24e-08	-0.29238	0.0494026	3.25e-09	0.10671	0.026807	6.87e-05	0.311523	12	0.0093567	1.11261	CAD	liver
ENSG00000164308	5	ERAP2	96211643	rs2910686	5	96252589	C	T	0.426441	0.023	0.0057	5.45e-05	1.21521	0.0677315	5.59e-72	0.0189268	0.00480771	8.26e-05	0.210685	20	0.0106401	1.01911	CAD	liver
ENSG00000244515	3	KRT18P34	156880452	rs62274156	3	156881588	T	C	0.258449	0.0268	0.0065	3.85e-05	-0.772382	0.0689589	4.05e-29	-0.0346979	0.00896759	0.000109171	0.0837581	20	0.0127418	0.965897	CAD	liver
ENSG00000173531	3	MST1	49721380	rs147997200	3	49726178	A	G	0.0745527	-0.0545	0.011	7.19e-07	-0.547629	0.0902585	1.3e-09	0.0995199	0.0259329	0.000124246	0.670328	6	0.0138421	1.10464	CAD	liver
ENSG00000161395	17	PGAP3	37827375	rs2934956	17	37830447	A	T	0.675944	-0.0251	0.006	3.09e-05	-0.342612	0.036588	7.67e-21	0.0732607	0.0191806	0.000133716	0.777526	20	0.0142442	1.07601	CAD	liver
ENSG00000143156	1	NME7	169101769	rs10919095	1	169180857	T	C	0.511928	-0.0253	0.0056	7.41e-06	0.350967	0.0495457	1.4e-12	-0.0720866	0.0189249	0.000139478	0.0574167	20	0.0142442	0.93045	CAD	liver
ENSG00000166165	14	CKB	103985996	rs2403194	14	104011429	A	G	0.27336	0.0287	0.0064	7.26e-06	-0.522366	0.0751102	3.53e-12	-0.0549423	0.0145781	0.000164019	0.176304	20	0.0160805	0.94654	CAD	liver
ENSG00000249244	4	RP11-548H18.2	120312986	rs11728730	4	120275003	C	T	0.284294	-0.0317	0.0064	6.8e-07	0.507377	0.0894268	1.4e-08	-0.0624782	0.0167444	0.000190498	0.943222	17	0.0179581	0.939434	CAD	liver
ENSG00000099785	19	2025-03-02	8478154	rs34337793	19	8519223	G	A	0.311133	0.0265	0.0061	1.35e-05	0.391899	0.0547388	8.1e-13	0.0676195	0.0182066	0.000204005	0.446223	9	0.0185191	1.06996	CAD	liver
ENSG00000118197	1	DDX59	200593024	rs12082129	1	200650490	T	C	0.331014	0.0247	0.006	4.02e-05	-0.418411	0.0513666	3.77e-16	-0.0590329	0.0160673	0.000238681	0.233812	7	0.0201727	0.942676	CAD	liver
ENSG00000272787	22	KB-226F1.2	24311400	rs5751775	22	24266726	C	T	0.609344	-0.0214	0.0057	0.000192801	-1.06371	0.0712775	2.32e-50	0.0201183	0.00552558	0.000271649	0.321035	20	0.0209857	1.02032	CAD	liver
ENSG00000197020	19	ZNF100	21905568	rs6511291	19	21950402	C	T	0.558648	0.022	0.0057	0.000118599	-0.853749	0.0782775	1.07e-27	-0.0257687	0.00708215	0.000274188	0.229978	20	0.0209857	0.97456	CAD	liver
ENSG00000218537	22	AP000350.4	24236613	rs5751775	22	24266726	C	T	0.609344	-0.0214	0.0057	0.000192801	1.11858	0.0788461	1.1e-45	-0.0191314	0.00527116	0.000284031	0.215876	20	0.0209857	0.98105	CAD	liver
ENSG00000106392	7	C1GALT1	7196565	rs11761684	7	7216566	G	T	0.12326	0.0353	0.0088	5.62e-05	0.745291	0.0879857	2.44e-17	0.0473641	0.0130645	0.000288526	0.462544	20	0.0209857	1.0485	CAD	liver
ENSG00000099974	22	DDTL	24309089	rs5760120	22	24266867	A	G	0.609344	-0.0212	0.0057	0.0002103	-0.88979	0.0554991	7.58e-58	0.0238258	0.00657612	0.000291111	0.357517	20	0.0209857	1.02411	CAD	liver
ENSG00000099977	22	DDT	24313554	rs5760120	22	24266867	A	G	0.609344	-0.0212	0.0057	0.0002103	-0.882141	0.0589669	1.34e-50	0.0240324	0.00665825	0.000306882	0.31579	20	0.0214562	1.02432	CAD	liver
ENSG00000273295	22	AP000350.5	24243619	rs5760120	22	24266867	A	G	0.609344	-0.0212	0.0057	0.0002103	1.06814	0.0755236	2.06e-45	-0.0198476	0.00551782	0.000321909	0.341298	20	0.0214562	0.980348	CAD	liver
ENSG00000133433	22	GSTT2B	24299601	rs5760120	22	24266867	A	G	0.609344	-0.0212	0.0057	0.0002103	-1.03568	0.0744919	6.05e-44	0.0204696	0.00569716	0.000326945	0.18864	20	0.0214562	1.02068	CAD	liver
ENSG00000225282	22	AP000350.6	24269087	rs5760120	22	24266867	A	G	0.609344	-0.0212	0.0057	0.0002103	0.99391	0.0728216	2.06e-42	-0.0213299	0.00594405	0.000332654	0.32047	20	0.0214562	0.978896	CAD	liver
ENSG00000171700	20	RGS19	62704534	rs6062343	20	62695931	A	G	0.435388	-0.0256	0.0059	1.36e-05	0.321324	0.051277	3.69e-10	-0.0796704	0.0223336	0.000360685	0.697829	9	0.0226677	0.923421	CAD	liver
ENSG00000240972	22	MIF	24236191	rs5760120	22	24266867	A	G	0.609344	-0.0212	0.0057	0.0002103	0.986387	0.0801549	8.41e-35	-0.0214926	0.00603683	0.00037051	0.419974	20	0.022703	0.978737	CAD	liver
ENSG00000004534	3	RBM6	49977440	rs1317154	3	49910084	C	T	0.491054	0.0219	0.0057	0.000130401	-0.429017	0.049668	5.74e-18	-0.0510469	0.0145413	0.000447285	0.871762	20	0.0261023	0.950234	CAD	liver
ENSG00000230325	1	RP11-385F5.4	236703394	rs12065886	1	236744854	C	T	0.720676	0.0237	0.0062	0.000127201	-0.792712	0.0920316	7.09e-18	-0.0298974	0.00855686	0.000475902	0.910921	20	0.0271264	0.970545	CAD	liver
ENSG00000163032	2	VSNL1	17720393	rs435668	2	17741525	C	G	0.280318	-0.0255	0.0062	4.24e-05	0.270728	0.0416627	8.13e-11	-0.0941905	0.027103	0.000510325	0.116113	20	0.0284274	0.910109	CAD	liver
ENSG00000166035	15	LIPC	58702768	rs2070895	15	58723939	A	G	0.210736	0.0271	0.0066	4.56e-05	-0.374822	0.0592762	2.56e-10	-0.072301	0.020995	0.000573772	0.0976521	7	0.0306477	0.930251	CAD	liver
ENSG00000224205	22	AP000351.4	24329511	rs5751792	22	24401542	A	G	0.542744	-0.0219	0.0061	0.000343898	0.978019	0.0853505	2.12e-30	-0.0223922	0.00653606	0.000612655	0.564291	20	0.0319493	0.977857	CAD	liver
ENSG00000133460	22	SLC2A11	24198890	rs5751775	22	24266726	C	T	0.609344	-0.0214	0.0057	0.000192801	-0.440644	0.0547612	8.51e-16	0.0485653	0.0142743	0.000668267	0.254481	13	0.0341234	1.04976	CAD	liver
ENSG00000126464	19	PRR12	50094900	rs1865078	19	50087393	T	C	0.0477137	0.0433	0.0118	0.000245601	0.891538	0.10228	2.87e-18	0.0485678	0.0143606	0.000719538	0.264387	10	0.0352409	1.04977	CAD	liver
ENSG00000268119	19	CTD-2561J22.5	21627043	rs8107999	19	21586236	C	T	0.450298	-0.0223	0.0057	0.0001064	0.577624	0.0880257	5.31e-11	-0.0386064	0.0114887	0.000778386	0.643194	14	0.0366889	0.962129	CAD	liver
ENSG00000259065	14	RP5-1021I20.1	74254063	rs74576495	14	74254212	A	G	0.122266	-0.0285	0.0082	0.000545997	1.0437	0.0876352	1.05e-32	-0.0273067	0.00818439	0.000848598	0.173824	19	0.0392437	0.973063	CAD	liver
ENSG00000183784	9	C9orf66	213108	rs520015	9	211762	G	C	0.471173	-0.0206	0.0057	0.000268102	-0.767495	0.0916688	5.64e-17	0.0268406	0.00808913	0.000906306	0.721899	20	0.0411362	1.0272	CAD	liver
ENSG00000104497	8	SNX16	82711816	rs993012	8	82701033	A	G	0.382704	0.0215	0.0059	0.000239001	0.506439	0.0643934	3.7e-15	0.0424533	0.0128398	0.00094505	0.187767	20	0.0421149	1.04337	CAD	liver
ENSG00000117676	1	RPS6KA1	26856252	rs3811461	1	26759149	G	A	0.234592	-0.0236	0.0067	0.000389601	0.660635	0.0713322	2.02e-20	-0.0357232	0.0108505	0.000993683	0.129642	13	0.0427284	0.964907	CAD	liver
ENSG00000264070	17	DND1P1	43663237	rs55974014	17	43757450	A	C	0.23161	0.0253	0.0075	0.000730197	1.32732	0.0978319	6.25e-42	0.019061	0.00582252	0.00106164	0.872147	3	0.0448632	1.01924	CAD	liver
ENSG00000151360	2	ALLC	3705785	rs3820897	2	3642361	C	T	0.781312	-0.0268	0.0072	0.0001937	-0.527691	0.0785992	1.9e-11	0.0507873	0.0156011	0.00113244	0.168378	7	0.0451236	1.0521	CAD	liver
ENSG00000180011	18	ZADH2	72907063	rs4891241	18	72904986	T	C	0.44831	0.0213	0.0058	0.000245301	-0.450705	0.0642872	2.37e-12	-0.0472593	0.0145274	0.00114144	0.920556	16	0.0451236	0.95384	CAD	liver
ENSG00000168056	11	LTBP3	65306276	rs4099470	11	65319986	T	C	0.0467197	0.0432	0.0118	0.000254302	1.06414	0.156396	1.02e-11	0.0405962	0.012592	0.00126429	0.094344	3	0.0483916	1.04143	CAD	liver
ENSG00000163239	1	TDRD10	154474695	rs58348886	1	154446198	C	T	0.227634	0.0255	0.0071	0.000345199	-0.451057	0.0623285	4.6e-13	-0.0565339	0.0175727	0.00129477	0.697193	6	0.0483916	0.945034	CAD	liver
ENSG00000172785	9	CBWD1	121041	rs3008111	9	186620	T	A	0.586481	0.0206	0.0061	0.000721108	-0.790451	0.0754134	1.05e-25	-0.0260611	0.00810777	0.00130747	0.2181	20	0.0483916	0.974276	CAD	liver
ENSG00000170464	5	DNAJC18	138744279	rs3923060	5	138775301	T	C	0.705765	0.0234	0.0063	0.0002073	-0.492711	0.077128	1.68e-10	-0.0474923	0.0147906	0.00132282	0.895374	9	0.0483916	0.953618	CAD	liver
ENSG00000107099	9	DOCK8	214854	rs520015	9	211762	G	C	0.471173	-0.0206	0.0057	0.000268102	-0.52056	0.0751697	4.36e-12	0.0395728	0.0123512	0.00135545	0.403328	20	0.048856	1.04037	CAD	liver
