# Supplementary material for: Genetic link between metabolic syndrome and coronary artery disease: Insights from genome-wide cross-trait analysis
Source: Glob Med Genet. 2025 Dec 30;13(1):100092. doi: 10.1016/j.gmg.2025.100092 (PMC12861156; doi:10.1016/j.gmg.2025.100092)
Supplement: Supplementary file 2 — Supplementary material [file mmc2.xlsx]

## Sheet: table_s2_V2
gene	PP.H4.abf	disease	p_SMR	FDR	OR_SMR	tissue
AMPD3	0.802352	CAD	0.000375974	0.0189753	0.881529	blood
ARHGAP1	0.837188	CAD	0.000333743	0.017781	1.21188	blood
ARHGEF12	0.91061	CAD	0.000599275	0.025683	1.55344	blood
BCL3	0.99877	CAD	0.000221372	0.0132969	0.624212	blood
BMAL1	0.979451	CAD	2.00646e-05	0.00225331	0.937422	blood
BMPR1A	0.9432	CAD	0.000117416	0.0083158	0.856884	blood
BRMS1	0.909103	CAD	0.000482922	0.0223997	1.41221	blood
C6orf47	0.965503	CAD	0.00106269	0.0382693	0.768796	blood
CABIN1	0.968826	CAD	7.74907e-07	0.000160736	0.810849	blood
CADM4	0.998012	CAD	1.16486e-05	0.00158649	1.35139	blood
CCDC157	0.842407	CAD	2.62898e-05	0.0027266	0.806231	blood
CCDC30	0.822627	CAD	0.000337773	0.0179342	1.27009	blood
CDC123	0.930842	CAD	2.84123e-08	1.05241e-05	1.09791	blood
CDK3	0.824605	CAD	0.000836184	0.0324402	1.40641	blood
CENPW	0.985706	CAD	7.08041e-08	2.11827e-05	1.52481	blood
CNNM2	0.941665	CAD	1.39517e-06	0.000267959	2.20417	blood
COG5	0.888847	CAD	4.8416e-05	0.00433557	1.02693	blood
COL7A1	0.94262	CAD	0.00012026	0.0083158	0.637248	blood
CREBRF	0.966746	CAD	1.15092e-05	0.0015845	0.921455	blood
CTSK	0.989534	CAD	4.57696e-07	0.00010557	0.955126	blood
DBR1	0.840466	CAD	0.000279135	0.0157337	0.740154	blood
DNAJC18	0.812081	CAD	0.000223205	0.0133042	0.924513	blood
DOCK6-AS1	0.955985	CAD	1.70257e-05	0.00203746	0.940697	blood
DOCK8-AS1	0.82597	CAD	0.000191789	0.0119826	0.879123	blood
DUSP13B	0.923106	CAD	0.000577966	0.0250004	1.67671	blood
EHMT2	0.889133	CAD	0.00033331	0.017781	0.779318	blood
ENSG00000130201	0.98708	CAD	3.94857e-07	9.30725e-05	1.76388	blood
ENSG00000197536	0.835509	CAD	0.000566779	0.0247912	1.26396	blood
ENSG00000197723	0.989393	CAD	0.000166299	0.0106906	0.732338	blood
ENSG00000212541	0.992101	CAD	2.40482e-09	1.24706e-06	0.932719	blood
ENSG00000213277	0.914856	CAD	1.14569e-10	1.2731e-07	0.745233	blood
ENSG00000228782	0.958797	CAD	4.04946e-06	0.000665145	1.06349	blood
ENSG00000235231	0.876381	CAD	9.3035e-05	0.00694451	0.968431	blood
ENSG00000236493	0.841262	CAD	0.000160758	0.0103772	0.950045	blood
ENSG00000237429	0.985963	CAD	0.000476463	0.0221926	0.788647	blood
ENSG00000241528	0.855168	CAD	0.000179329	0.011387	0.865757	blood
ENSG00000246889	0.934603	CAD	6.18414e-05	0.0050903	0.835773	blood
ENSG00000250654	0.941757	CAD	0.000151231	0.0100543	0.836621	blood
ENSG00000251405	0.935984	CAD	3.54932e-05	0.00342773	1.09392	blood
ENSG00000253519	0.962157	CAD	0.000511991	0.0230977	0.828414	blood
ENSG00000258889	0.846544	CAD	0.000199871	0.012385	1.08994	blood
ENSG00000264290	0.971444	CAD	0.000149689	0.00999449	0.817983	blood
ENSG00000264508	0.961991	CAD	1.54819e-05	0.00192681	0.825664	blood
ENSG00000264584	0.989431	CAD	8.6705e-05	0.00661211	0.784572	blood
ENSG00000267342	0.908945	CAD	5.48065e-05	0.00471589	1.08662	blood
FASTKD5	0.922351	CAD	9.32958e-05	0.00694451	1.13702	blood
FCHO1	0.967872	CAD	2.03284e-12	4.51785e-09	0.890158	blood
FES	0.9928	CAD	3.63124e-23	2.82456e-19	0.847777	blood
FUT11	0.805398	CAD	0.000313581	0.0170573	1.18784	blood
GGCX	0.902401	CAD	1.10114e-18	3.42608e-15	1.18769	blood
GGT5	0.959693	CAD	1.68282e-05	0.00202943	0.742552	blood
GNGT2	0.843319	CAD	1.03087e-07	2.91587e-05	1.08874	blood
HIC1	0.903607	CAD	2.1845e-05	0.00232769	0.635186	blood
HMBS	0.907883	CAD	2.61365e-06	0.00045686	1.07898	blood
HOXC4	0.916996	CAD	9.68842e-10	6.55316e-07	0.767279	blood
HSD17B12	0.957758	CAD	0.0011314	0.0396422	0.972202	blood
IDUA	0.845882	CAD	0.000156223	0.0102547	0.925981	blood
IL20RB	0.875808	CAD	1.89305e-06	0.000334661	2.15507	blood
ILF3	0.977684	CAD	3.23134e-05	0.00320191	0.492456	blood
ING1	0.965113	CAD	6.88886e-07	0.000146808	0.888442	blood
INO80	0.869746	CAD	0.000964278	0.0358026	0.683375	blood
KPNB1-DT	0.865324	CAD	0.000877217	0.0337794	0.834798	blood
LINC00310	0.871356	CAD	0.000216932	0.0131828	0.85141	blood
LOC124903256	0.973639	CAD	9.35669e-06	0.0013478	0.966669	blood
LOXL4	0.952451	CAD	0.000140026	0.00959641	0.631344	blood
LPIN3	0.991064	CAD	0.000119888	0.0083158	1.81748	blood
LPL	0.828761	CAD	6.07922e-09	2.86589e-06	0.929559	blood
LRRC41	0.931262	CAD	0.00127225	0.0422477	0.739848	blood
LY6G6C	0.91863	CAD	0.00101819	0.0370959	0.76867	blood
MANEAL	0.862401	CAD	0.000834099	0.0324402	1.49067	blood
MAP3K4	0.859404	CAD	0.000640608	0.0268623	0.696007	blood
MIR4513	0.96463	CAD	0.000443214	0.0211506	1.19558	blood
MLX	0.92025	CAD	6.33802e-06	0.000966673	1.21332	blood
MTCH2	0.906191	CAD	2.87597e-05	0.00296301	0.78936	blood
N4BP2L2	0.863386	CAD	3.50097e-09	1.75692e-06	0.895834	blood
NCK1	0.83032	CAD	3.52033e-10	2.73829e-07	1.49849	blood
NKAPD1	0.909664	CAD	0.000174255	0.0111102	0.782387	blood
NRIP1	0.997779	CAD	2.20913e-07	5.825e-05	0.815055	blood
PHF23	0.801526	CAD	0.000319935	0.0172223	0.888009	blood
PPP2R3A	0.888712	CAD	3.40652e-06	0.000569841	1.29603	blood
PRAM1	0.885373	CAD	2.02779e-05	0.00225331	0.907563	blood
PRC1	0.974876	CAD	5.27878e-05	0.00463966	1.16924	blood
PRIM2	0.993166	CAD	0.000254379	0.0147114	1.50512	blood
PRKCE	0.849064	CAD	1.17722e-05	0.00158649	1.24376	blood
PRRT1	0.993605	CAD	6.59166e-05	0.00531732	0.720472	blood
PSMC3IP	0.934311	CAD	1.36816e-05	0.00175905	1.39308	blood
PSRC1	0.995905	CAD	1.48365e-46	2.30811e-42	0.818162	blood
PTPRN	0.961598	CAD	3.82278e-05	0.00364852	0.921163	blood
RALY	0.978911	CAD	0.00037505	0.0189753	1.65186	blood
RASD1	0.989146	CAD	1.96298e-08	7.6345e-06	0.795581	blood
RELA	0.998555	CAD	0.000120271	0.0083158	0.560277	blood
RIC8A	0.912128	CAD	5.83995e-05	0.00493762	0.90046	blood
RMC1	0.816165	CAD	6.08509e-06	0.000937285	0.922368	blood
SAP130	0.926334	CAD	0.000158661	0.0102845	0.866132	blood
SCAMP1-AS1	0.83426	CAD	8.57625e-05	0.00660499	1.06031	blood
SCYL1	0.936735	CAD	0.000344402	0.018084	1.36803	blood
SF3A3	0.981176	CAD	5.18529e-08	1.68057e-05	0.916004	blood
SIK2	0.847101	CAD	6.42688e-06	0.000970709	1.13421	blood
SKI	0.892657	CAD	6.59666e-05	0.00531732	0.722477	blood
SLC12A3	0.99414	CAD	1.08751e-06	0.000211481	1.40891	blood
SOX6	0.819225	CAD	0.00018971	0.0119005	0.568697	blood
SPINK8	0.814223	CAD	1.50956e-06	0.000282943	0.859996	blood
ST3GAL1	0.815812	CAD	0.000225847	0.0134103	1.09448	blood
STN1	0.89508	CAD	7.67765e-06	0.00113754	1.13337	blood
SUCO	0.83964	CAD	0.000776609	0.0310584	0.743093	blood
TDRKH-AS1	0.883682	CAD	1.26191e-07	3.50563e-05	1.14003	blood
THOC5	0.958024	CAD	3.11283e-06	0.00052973	0.866758	blood
TLCD5	0.964487	CAD	0.000743147	0.0301259	1.65403	blood
TMED4	0.8771	CAD	2.17974e-05	0.00232769	1.07242	blood
TRIB1	0.915388	CAD	0.000364211	0.0186998	1.4053	blood
TSHZ1	0.803044	CAD	0.000223029	0.0133042	0.888023	blood
TSPAN14	0.996096	CAD	8.88751e-11	1.23755e-07	0.827734	blood
UBC	0.995245	CAD	0.000398094	0.0195368	0.547701	blood
UTP11	0.955482	CAD	1.0416e-08	4.62979e-06	0.867246	blood
VAMP8	0.979778	CAD	1.5863e-19	6.1695e-16	0.8939	blood
VSIG8	0.950515	CAD	8.71609e-05	0.00661445	1.29284	blood
WDR17	0.920948	CAD	0.000288977	0.0161133	0.824003	blood
ZHX3	0.821413	CAD	9.32303e-05	0.00694451	1.2874	blood
ZNF268	0.902352	CAD	7.389e-05	0.00580559	1.15564	blood
ZNF430	0.851699	CAD	0.000100251	0.00739153	0.884658	blood
ZNF571	0.843389	CAD	7.50119e-05	0.0058348	1.17486	blood
ZNF827	0.936326	CAD	8.66045e-05	0.00661211	0.752248	blood
ACTN1	0.968888	diabetes	2.04017e-06	0.000638083	1.68758	blood
AGER	0.998136	diabetes	7.45517e-11	7.77226e-08	1.84013	blood
ARL6IP6	0.963756	diabetes	2.8541e-05	0.00564968	1.54262	blood
BMS1P4-AGAP5	0.913524	diabetes	0.000176688	0.0244518	1.32938	blood
BRD2	0.944234	diabetes	0.000122191	0.0183733	1.25276	blood
CAVIN1	0.813199	diabetes	0.000336155	0.0404369	0.641066	blood
CEP68	0.97834	diabetes	4.49142e-06	0.00123223	1.20213	blood
CHMP4B	0.968097	diabetes	1.39187e-05	0.00310943	0.876337	blood
CSNK2B	0.977661	diabetes	4.98428e-06	0.00132109	1.34738	blood
DDAH2	0.955947	diabetes	2.34424e-12	4.07325e-09	0.771025	blood
DLD	0.953861	diabetes	0.000168895	0.0240713	0.597958	blood
ENSG00000198518	0.896311	diabetes	9.11412e-05	0.0151243	1.33755	blood
ENSG00000229666	0.95737	diabetes	2.25778e-05	0.00468881	0.869779	blood
ENSG00000236200	0.839347	diabetes	0.00041646	0.0471928	0.710148	blood
ENSG00000260233	0.924502	diabetes	0.000119338	0.0181185	1.21066	blood
FAM234A	0.882378	diabetes	0.000171058	0.0240992	1.17899	blood
FMNL3	0.832285	diabetes	0.000185402	0.0252114	1.2177	blood
GIGYF1	0.969384	diabetes	2.27874e-05	0.00468881	0.796457	blood
HERPUD2	0.972865	diabetes	4.74822e-06	0.00128022	0.795605	blood
KCNJ11	0.926684	diabetes	5.31337e-08	2.68034e-05	1.52178	blood
KLHL42	0.966828	diabetes	1.16593e-06	0.000387932	1.21354	blood
LY6G6C	0.998145	diabetes	3.80124e-05	0.00724924	0.499929	blood
MED23	0.940306	diabetes	4.12509e-05	0.00758919	0.824438	blood
MLX	0.914561	diabetes	9.8412e-06	0.00226319	1.4504	blood
NRBF2	0.888364	diabetes	5.86926e-05	0.0105498	0.844549	blood
OR10AA1P	0.99734	diabetes	5.67273e-06	0.0014785	1.19185	blood
PABPC4	0.893486	diabetes	6.26118e-06	0.00160512	0.780542	blood
PRPF40A	0.912378	diabetes	2.83125e-05	0.00564968	0.625031	blood
PSMC3IP	0.971377	diabetes	3.03231e-05	0.00591157	1.84008	blood
RAPSN	0.938973	diabetes	7.35951e-05	0.0127566	0.550554	blood
RC3H2	0.857229	diabetes	9.18792e-05	0.0151243	1.45116	blood
REEP3	0.856137	diabetes	7.42324e-05	0.0127566	0.743537	blood
SH3BGRL3	0.972371	diabetes	8.8776e-06	0.00209133	0.664113	blood
ST3GAL3	0.860044	diabetes	0.000236572	0.0302666	0.611149	blood
TDH	0.893318	diabetes	9.44601e-05	0.0153872	0.623432	blood
THAP8	0.925504	diabetes	0.000169321	0.0240713	0.754542	blood
TRIM10	0.981342	diabetes	0.000100215	0.0160791	0.795871	blood
ZBTB46	0.982408	diabetes	1.3424e-06	0.000437343	0.434873	blood
ZBTB6	0.888667	diabetes	8.55003e-05	0.0143896	1.52967	blood
ZKSCAN4	0.924037	diabetes	3.30208e-06	0.000938871	1.27799	blood
ZSCAN16	0.804574	diabetes	7.59682e-06	0.00185624	1.33885	blood
ZZEF1	0.973082	diabetes	2.26154e-06	0.000680115	1.60049	blood
ACADVL	0.849961	hypertension	2.13032e-07	7.74741e-05	0.899695	blood
ACE	0.988504	hypertension	5.17713e-07	0.00013722	1.72934	blood
AGBL2	0.920262	hypertension	3.14021e-07	0.000102171	0.566986	blood
ALG9	0.877481	hypertension	0.00114412	0.0334425	0.693943	blood
ANAPC1	0.828011	hypertension	0.000209376	0.0104608	0.826087	blood
ANKRD13A	0.821011	hypertension	0.000424014	0.0169584	1.56624	blood
AP1G1	0.825958	hypertension	0.000203111	0.0102202	0.753414	blood
ARF1	0.940417	hypertension	2.62393e-05	0.00248685	0.567843	blood
ARHGAP1	0.906539	hypertension	1.89246e-07	7.2181e-05	1.39396	blood
ARHGEF3	0.987131	hypertension	5.92999e-07	0.000144896	1.15016	blood
ARID1A	0.898367	hypertension	0.00018298	0.00979946	0.94842	blood
ARID4A	0.951947	hypertension	8.80443e-05	0.00601239	1.25078	blood
ARL14EP	0.889006	hypertension	2.78743e-05	0.00256082	0.883123	blood
B3GALT2	0.964566	hypertension	2.64107e-05	0.00248802	0.610618	blood
BMAL1	0.81501	hypertension	6.70544e-05	0.00514018	0.933458	blood
C15orf62	0.991953	hypertension	0.000203227	0.0102202	1.52651	blood
C1GALT1	0.973997	hypertension	2.7058e-06	0.000509799	1.06959	blood
CAPN7	0.927102	hypertension	0.00125617	0.0354446	1.64131	blood
CAPZA1	0.944391	hypertension	6.85856e-05	0.00518136	0.695943	blood
CBFB	0.869627	hypertension	0.00163795	0.0418954	0.564368	blood
CDH24	0.977419	hypertension	0.000290599	0.012947	1.67461	blood
CDKN1B	0.802557	hypertension	0.000239888	0.0114157	1.23559	blood
CEP170	0.96996	hypertension	1.91741e-06	0.000384417	1.10471	blood
CEP68	0.876503	hypertension	9.26299e-05	0.00619037	1.0984	blood
CHD4	0.954752	hypertension	4.32562e-06	0.000712043	0.7536	blood
CLN8-AS1	0.813708	hypertension	0.000454189	0.0178907	1.03495	blood
CNNM2	0.894523	hypertension	1.69242e-05	0.00183792	2.37459	blood
COL7A1	0.826744	hypertension	0.000593877	0.0214515	0.645565	blood
CSK	0.948661	hypertension	3.02109e-08	1.6291e-05	1.11911	blood
DDAH2	0.959697	hypertension	9.17857e-10	1.30486e-06	0.873939	blood
DENND10	0.89562	hypertension	0.0002635	0.0121552	1.28668	blood
DENND4B	0.987693	hypertension	1.2488e-05	0.00147945	0.89725	blood
DNTTIP1	0.977791	hypertension	0.000242916	0.0114419	0.949226	blood
DOCK6-AS1	0.87555	hypertension	6.01704e-05	0.00472837	0.943728	blood
EHMT2	0.928075	hypertension	1.25894e-05	0.00148025	0.657483	blood
EIF3A	0.868059	hypertension	0.00024108	0.0114157	1.33046	blood
EIF4G1	0.959405	hypertension	0.000203907	0.0102202	1.88027	blood
ENSG00000064489	0.961628	hypertension	6.47565e-06	0.000937651	0.869612	blood
ENSG00000077809	0.991211	hypertension	5.64361e-07	0.00014468	1.09135	blood
ENSG00000108278	0.975316	hypertension	7.6736e-07	0.000179104	0.883526	blood
ENSG00000129282	0.809134	hypertension	0.0017041	0.0429971	1.34857	blood
ENSG00000130201	0.924511	hypertension	0.000233692	0.0112793	1.49413	blood
ENSG00000141140	0.969562	hypertension	2.55648e-06	0.00048754	1.21989	blood
ENSG00000170647	0.991106	hypertension	6.75615e-05	0.00515379	1.97249	blood
ENSG00000213277	0.861543	hypertension	1.83926e-08	1.06527e-05	0.715296	blood
ENSG00000220583	0.933093	hypertension	0.000115557	0.00717094	1.24903	blood
ENSG00000220614	0.996456	hypertension	4.56326e-05	0.0037558	1.35807	blood
ENSG00000223508	0.982833	hypertension	8.16018e-06	0.00111582	0.91214	blood
ENSG00000224997	0.951591	hypertension	1.59936e-06	0.000337985	0.938322	blood
ENSG00000226012	0.829362	hypertension	0.00166186	0.0422572	0.823968	blood
ENSG00000226471	0.994226	hypertension	0.000332811	0.0140283	0.743284	blood
ENSG00000228638	0.888636	hypertension	1.73252e-05	0.00183915	1.05467	blood
ENSG00000238975	0.914878	hypertension	0.000174619	0.00948155	0.77143	blood
ENSG00000242142	0.827685	hypertension	2.69943e-05	0.00251272	1.03598	blood
ENSG00000251288	0.913706	hypertension	6.73084e-07	0.000161934	1.08752	blood
ENSG00000260265	0.805111	hypertension	0.000139238	0.00794671	0.955808	blood
ENSG00000260814	0.929883	hypertension	3.50586e-06	0.000602468	0.9439	blood
ENSG00000262766	0.948211	hypertension	4.42409e-05	0.00371957	1.22816	blood
ENSG00000264508	0.941683	hypertension	9.84172e-05	0.00638747	0.827285	blood
ENSG00000264584	0.977006	hypertension	0.000329723	0.0140115	0.787166	blood
ENSG00000264772	0.87539	hypertension	0.00130705	0.0361125	1.50636	blood
ENSG00000267736	0.979756	hypertension	4.70172e-05	0.00384951	1.13135	blood
EP400	0.825956	hypertension	0.000448492	0.0177109	0.848469	blood
ERI2	0.930943	hypertension	0.000136759	0.00789166	1.40342	blood
F12	0.888283	hypertension	0.000272565	0.0124996	1.3392	blood
FAM193A	0.936061	hypertension	9.21595e-05	0.00618536	1.3642	blood
FBXO42	0.935438	hypertension	5.45635e-05	0.00433129	1.3818	blood
FDXACB1	0.874898	hypertension	0.00110178	0.0325702	0.612059	blood
GCHFR	0.931052	hypertension	1.42888e-07	5.8802e-05	1.15917	blood
GIT2	0.933142	hypertension	1.66993e-05	0.00182618	0.844387	blood
GTF2B	0.981296	hypertension	3.39614e-08	1.77029e-05	1.35179	blood
GTF2IRD2	0.959491	hypertension	2.07694e-05	0.002082	1.54415	blood
H4C8	0.95798	hypertension	0.000601844	0.0215669	1.05319	blood
HLA-DQA1	0.988412	hypertension	0.00204422	0.0478018	0.974062	blood
HLA-DQA1	0.988412	hypertension	0.00725627	0.104296	1.01595	blood
HLA-DQB1	0.995451	hypertension	8.35068e-05	0.00590896	0.961579	blood
HLA-DRA	0.979477	hypertension	3.57891e-05	0.00310928	1.18718	blood
INKA1	0.906159	hypertension	5.06072e-07	0.000136448	0.780303	blood
INO80	0.945015	hypertension	4.45764e-05	0.00372033	0.549213	blood
IPO9	0.968375	hypertension	8.23532e-09	6.85489e-06	0.755017	blood
IRF1	0.969158	hypertension	1.45518e-06	0.000311728	0.638292	blood
ITPR1-DT	0.826759	hypertension	6.07629e-05	0.00475105	1.08942	blood
JMJD7	0.939821	hypertension	8.25022e-06	0.00111582	1.12916	blood
KANK2	0.935079	hypertension	5.8677e-05	0.0046343	0.81798	blood
KDM6B	0.946769	hypertension	1.19972e-07	5.07062e-05	0.760184	blood
KLHL8	0.936352	hypertension	4.2586e-05	0.00365912	0.832986	blood
LINC02481	0.805895	hypertension	0.000149997	0.00840797	1.04294	blood
LPAR5	0.965278	hypertension	1.03827e-06	0.000231949	0.883692	blood
LRRC37A17P	0.964977	hypertension	1.09559e-08	8.1585e-06	1.10008	blood
LRRC69	0.932104	hypertension	1.33105e-05	0.00151508	0.882345	blood
LY6G6C	0.992641	hypertension	0.000252033	0.01173	0.719738	blood
MAGI3	0.888449	hypertension	0.000592118	0.0214515	0.57601	blood
MAML2	0.813025	hypertension	0.00100609	0.0308494	0.667929	blood
MANBA	0.931118	hypertension	2.8892e-06	0.000525364	0.84546	blood
MGA	0.914182	hypertension	8.82508e-06	0.00115972	1.23661	blood
MIR3936HG	0.904513	hypertension	3.36459e-06	0.000584617	0.939051	blood
MIR4513	0.985068	hypertension	4.38372e-05	0.00370555	1.3515	blood
MOB1B	0.817674	hypertension	0.000898639	0.028621	0.661559	blood
MSL2	0.85764	hypertension	4.50333e-05	0.00372609	0.723576	blood
MYBPC3	0.989798	hypertension	5.08042e-05	0.00411645	1.0487	blood
NANOS1	0.89229	hypertension	1.88236e-05	0.0019366	1.09953	blood
NKAPL	0.870982	hypertension	0.00118984	0.0342675	0.654762	blood
NME6	0.907952	hypertension	1.72392e-05	0.00183915	1.12568	blood
NMT1	0.883044	hypertension	8.72618e-05	0.0059972	1.1454	blood
NTN5	0.980722	hypertension	6.09308e-11	2.38209e-07	1.20653	blood
PABPC4	0.960833	hypertension	1.03842e-05	0.00130958	0.861862	blood
PDXDC2P-NPIPB14P	0.904947	hypertension	1.44847e-05	0.00162958	0.893286	blood
PHF13	0.85665	hypertension	9.46315e-05	0.00629722	0.861972	blood
PLEKHH3	0.808526	hypertension	0.00137896	0.0374379	0.691303	blood
PLXNB1	0.886934	hypertension	0.000136062	0.00789166	1.50709	blood
PODXL	0.947519	hypertension	7.16417e-05	0.00536044	0.754256	blood
POLR1E	0.806293	hypertension	2.41995e-05	0.0023652	0.938802	blood
PPP2R5CP	0.97454	hypertension	2.17397e-05	0.00216538	1.23591	blood
PRKCE	0.882472	hypertension	8.90314e-05	0.00605188	1.2342	blood
PRKD3	0.803499	hypertension	3.22999e-07	0.000102171	1.11061	blood
PRRT1	0.979094	hypertension	3.19599e-05	0.00285594	0.69387	blood
RAB24	0.91236	hypertension	4.43376e-06	0.000722241	1.27464	blood
RELA	0.992574	hypertension	0.000240442	0.0114157	0.571533	blood
RMC1	0.973888	hypertension	1.08856e-06	0.000236429	0.899204	blood
RO60	0.952763	hypertension	1.89608e-05	0.00193797	1.43038	blood
RPS26	0.82941	hypertension	0.00127947	0.0357931	0.941484	blood
SDCCAG8	0.907027	hypertension	9.52206e-07	0.000215806	1.06409	blood
SKA2	0.901143	hypertension	8.09037e-06	0.00111582	0.815207	blood
SLC2A4	0.998771	hypertension	1.3247e-05	0.00151508	0.414381	blood
SLC4A1AP	0.832805	hypertension	0.000198557	0.0101851	0.866162	blood
SLC9B2	0.953052	hypertension	6.38597e-05	0.00494375	1.48259	blood
SMG8	0.914979	hypertension	1.29718e-05	0.00150261	1.29337	blood
SNF8	0.802948	hypertension	0.00023846	0.0114157	1.3777	blood
SOX7	0.913882	hypertension	2.14976e-06	0.000420224	2.64256	blood
SPINK8	0.868796	hypertension	2.23403e-05	0.00221113	0.863711	blood
SRF	0.864425	hypertension	7.16801e-06	0.00101903	0.443695	blood
SUGP2	0.995857	hypertension	0.000184948	0.00983746	1.05912	blood
SWAP70	0.900258	hypertension	4.51101e-08	2.20447e-05	0.878213	blood
TCHP	0.807376	hypertension	2.00018e-05	0.00201799	0.761719	blood
TMEM225B	0.940046	hypertension	9.79422e-05	0.00638747	1.16324	blood
TNNT3	0.99838	hypertension	1.90621e-14	1.49047e-10	0.88428	blood
TNS2	0.998646	hypertension	7.56054e-08	3.4774e-05	0.76307	blood
TRIB2	0.971085	hypertension	2.80297e-05	0.00256082	1.1081	blood
TRIM11	0.845896	hypertension	9.29169e-06	0.00120086	1.75516	blood
TRIM73	0.980651	hypertension	2.54447e-07	8.8423e-05	0.938964	blood
UNC13D	0.973428	hypertension	5.96933e-06	0.000895233	1.15449	blood
UNK	0.92959	hypertension	0.000192587	0.0100389	0.803749	blood
UTP4	0.843342	hypertension	0.000131968	0.00785886	1.08561	blood
VTI1A	0.997934	hypertension	1.28409e-05	0.00149855	0.549722	blood
ZBTB46	0.982819	hypertension	8.05702e-06	0.00111582	0.642716	blood
ZCCHC7	0.903407	hypertension	6.99668e-06	0.0010038	1.12887	blood
ZDHHC18	0.993096	hypertension	2.84965e-06	0.000524268	1.10055	blood
ZKSCAN5	0.828284	hypertension	1.55057e-05	0.0017197	1.11447	blood
ZNF160	0.808779	hypertension	0.0002116	0.0104912	1.17124	blood
ZNF224	0.848698	hypertension	0.000123368	0.00756561	0.860041	blood
ZNRF3	0.942496	hypertension	8.62922e-05	0.0059972	0.613147	blood
ZSCAN16-AS1	0.808179	hypertension	0.000191404	0.0100389	1.18064	blood
ANKDD1B	0.966246	hyperlipidemia	0.000200721	0.0382789	0.559516	blood
ARL14EP	0.91746	hyperlipidemia	5.02977e-05	0.0156081	0.855246	blood
BCL3	0.999993	hyperlipidemia	1.02484e-05	0.00552635	0.314387	blood
DDAH2	0.872696	hyperlipidemia	5.8736e-09	1.14814e-05	0.843493	blood
DHDDS	0.948283	hyperlipidemia	7.25274e-07	0.000630102	1.49013	blood
DHODH	0.941793	hyperlipidemia	2.53164e-06	0.00164957	1.50937	blood
DOCK6-AS1	0.949054	hyperlipidemia	2.94693e-05	0.0128012	0.92093	blood
ENSG00000204791	0.876832	hyperlipidemia	0.000165009	0.0335256	0.894843	blood
ENSG00000228782	0.884237	hyperlipidemia	2.36036e-05	0.0108563	1.08654	blood
ENSG00000239213	0.821376	hyperlipidemia	0.000119285	0.0265534	1.22002	blood
FES	0.933128	hyperlipidemia	1.53961e-06	0.00120382	0.894826	blood
HAVCR1	0.975678	hyperlipidemia	1.9624e-06	0.00133426	1.5971	blood
HLA-DOB	0.822966	hyperlipidemia	4.45133e-05	0.0147962	0.937517	blood
HLA-DRA	0.98901	hyperlipidemia	3.52698e-06	0.00212134	1.30591	blood
HTT	0.946499	hyperlipidemia	0.000196018	0.0378437	0.604273	blood
IPO9	0.930611	hyperlipidemia	6.91213e-05	0.0184767	0.78134	blood
KIF5B	0.818804	hyperlipidemia	0.000247054	0.0449236	1.14033	blood
LPIN3	0.993234	hyperlipidemia	6.44601e-05	0.0183278	2.61127	blood
LRCH1	0.996217	hyperlipidemia	1.22247e-05	0.00637234	0.710513	blood
LST1	0.908966	hyperlipidemia	8.97898e-08	8.77583e-05	0.831421	blood
MAK	0.888094	hyperlipidemia	3.93527e-05	0.0147962	0.855577	blood
MCL1	0.821993	hyperlipidemia	0.000260389	0.0457525	0.845553	blood
MTCH2	0.866969	hyperlipidemia	5.48181e-05	0.0161744	0.724854	blood
NTN5	0.905361	hyperlipidemia	3.54756e-10	1.38692e-06	1.26589	blood
PBX4	0.957335	hyperlipidemia	3.21537e-05	0.0132321	0.747387	blood
PRRT1	0.995666	hyperlipidemia	2.34173e-05	0.0108563	0.6099	blood
PSRC1	0.997596	hyperlipidemia	3.7988e-47	5.94056e-43	0.736204	blood
RASIP1	0.909147	hyperlipidemia	1.641e-05	0.00827806	1.63529	blood
RPS6KA1	0.987403	hyperlipidemia	2.6115e-08	4.53762e-05	0.793973	blood
SP1	0.880317	hyperlipidemia	3.70488e-05	0.014693	1.12058	blood
SPATC1	0.873209	hyperlipidemia	0.000120558	0.0265534	0.827519	blood
ZHX3	0.952668	hyperlipidemia	4.07228e-05	0.0147962	1.54688	blood
ARC	0.940196	obesity	5.57826e-05	0.0249237	0.706618	blood
BCKDK	0.820153	obesity	1.10541e-06	0.00454158	0.746754	blood
ENSG00000077809	0.956641	obesity	4.08865e-05	0.0193753	1.16607	blood
ENSG00000131484	0.90936	obesity	8.98869e-06	0.00756205	0.881589	blood
ENSG00000253981	0.922615	obesity	2.20265e-05	0.013778	1.19306	blood
ENSG00000262766	0.865044	obesity	2.03161e-05	0.0132376	1.62923	blood
HSD3B7	0.953188	obesity	2.66731e-07	0.00208557	0.670337	blood
LINC02910	0.913785	obesity	6.97316e-05	0.029472	1.2106	blood
MED27	0.94413	obesity	3.54962e-05	0.0184764	1.79597	blood
POLR1A	0.913025	obesity	2.54475e-05	0.0147011	0.673547	blood
RBM6	0.841043	obesity	9.67138e-06	0.00756205	0.921116	blood
RMC1	0.908009	obesity	0.000121982	0.0454179	0.829664	blood
SGF29	0.999774	obesity	7.04964e-06	0.00756205	0.893646	blood
SLC49A4	0.90185	obesity	9.25581e-06	0.00756205	0.884174	blood
SMAD3	0.956969	obesity	9.41007e-06	0.00756205	0.631555	blood
TRIM73	0.953599	obesity	2.99248e-05	0.0161367	0.896474	blood
VKORC1	0.962925	obesity	3.12019e-06	0.00697051	0.541705	blood
ZNF668	0.984777	obesity	2.42697e-07	0.00208557	0.798543	blood
ACTN1	0.937828	T2D	8.5837e-06	0.002856	1.62567	blood
ARL6IP6	0.967986	T2D	3.27639e-05	0.00726997	1.59819	blood
ATP13A1	0.850132	T2D	0.000271768	0.0337294	1.10406	blood
ATP6V1C2	0.866718	T2D	9.93154e-05	0.0154438	0.566415	blood
C2orf49	0.958662	T2D	0.000470934	0.0494259	1.64919	blood
CEP68	0.952033	T2D	1.0293e-05	0.00312285	1.19348	blood
CHD4	0.874843	T2D	0.000318775	0.0375009	0.685784	blood
CHMP4B	0.987658	T2D	1.0459e-06	0.000535581	0.861996	blood
DDAH2	0.876078	T2D	1.61672e-08	2.10685e-05	0.802642	blood
DLD	0.933856	T2D	0.000168895	0.0236414	0.597958	blood
ENSG00000198518	0.885881	T2D	9.11412e-05	0.0151825	1.33755	blood
ENSG00000229666	0.93345	T2D	3.26242e-05	0.00726997	0.87231	blood
ENSG00000234936	0.824299	T2D	8.21073e-10	1.28399e-06	0.820832	blood
ENSG00000236493	0.841121	T2D	2.09812e-15	1.09368e-11	0.800676	blood
ENSG00000251288	0.823914	T2D	9.12622e-05	0.0151825	1.11469	blood
ENSG00000260233	0.909991	T2D	0.000265164	0.0337125	1.21539	blood
ENSG00000262557	0.800075	T2D	0.000128089	0.0194471	0.897261	blood
ENSG00000269676	0.903229	T2D	8.95729e-05	0.0151825	0.884002	blood
ERO1B	0.818466	T2D	5.2821e-05	0.0108686	1.23786	blood
FAM234A	0.923343	T2D	0.000161752	0.0232062	1.19373	blood
FBXL22	0.852397	T2D	0.000193652	0.0265643	0.537547	blood
GIGYF1	0.909587	T2D	9.78586e-05	0.0154438	0.811496	blood
HERPUD2	0.963748	T2D	1.07959e-05	0.0031854	0.802772	blood
IPO9	0.824023	T2D	0.000336239	0.038949	0.739651	blood
KCNJ11	0.922821	T2D	2.98927e-07	0.000179793	1.53149	blood
KLHL42	0.951788	T2D	1.60204e-05	0.00417545	1.20258	blood
MED23	0.961475	T2D	3.24239e-05	0.00726997	0.810831	blood
MFHAS1	0.828284	T2D	7.16037e-06	0.00243421	1.24879	blood
MLX	0.934523	T2D	9.8412e-06	0.00307793	1.4504	blood
MRTO4	0.812461	T2D	0.000198587	0.0270044	1.25428	blood
NRBF2	0.819648	T2D	0.000157376	0.0227875	0.85333	blood
OR10AA1P	0.992129	T2D	4.36668e-05	0.00922787	1.17586	blood
PABPC4	0.96227	T2D	1.03842e-05	0.00312285	0.770932	blood
PRPF40A	0.920728	T2D	3.25092e-05	0.00726997	0.601507	blood
PSMC3IP	0.976528	T2D	3.03231e-05	0.00718475	1.84008	blood
RAPSN	0.917331	T2D	5.52691e-05	0.0112247	0.54375	blood
RC3H2	0.881566	T2D	2.4457e-05	0.00607077	1.53672	blood
SH3BGRL3	0.955927	T2D	1.28489e-05	0.00368085	0.669464	blood
SLC39A10	0.954166	T2D	9.337e-06	0.00302744	0.877049	blood
SOX7	0.916651	T2D	0.00032809	0.0382886	2.5917	blood
SPATA18	0.867422	T2D	2.62165e-05	0.00640585	0.780204	blood
TDH	0.880391	T2D	5.69522e-05	0.0114182	0.611523	blood
THAP8	0.884193	T2D	0.000169321	0.0236414	0.754542	blood
TOPORS	0.863284	T2D	0.000369262	0.0415433	1.45919	blood
ZBTB46	0.991659	T2D	2.10661e-07	0.000156873	0.396443	blood
ZBTB6	0.902094	T2D	1.68379e-05	0.00431658	1.64529	blood
ZKSCAN4	0.871676	T2D	0.000102015	0.0156402	1.22609	blood
ZZEF1	0.986646	T2D	3.84992e-07	0.000215018	1.66447	blood
ABCA1	0.999015	CAD	9.46796e-06	0.00152027	0.904231	brain
ABCA8	0.932031	CAD	8.8195e-05	0.00896295	1.03793	brain
AC004522.3	0.96885	CAD	0.000128004	0.0113556	1.10593	brain
AC022497.1	0.9403	CAD	1.0481e-06	0.000262958	1.12897	brain
AC026790.1	0.979354	CAD	1.12723e-05	0.00175549	1.03057	brain
AC068790.7	0.873823	CAD	0.000681166	0.0345031	0.890056	brain
AC079354.2	0.854336	CAD	0.000348674	0.0215333	1.0894	brain
AC096887.2	0.986316	CAD	0.000305095	0.0199955	1.11117	brain
AC122129.1	0.995529	CAD	0.000358488	0.0219704	0.893097	brain
ADH1B	0.884466	CAD	0.00082108	0.0392128	0.893722	brain
AIDA	0.980706	CAD	2.27964e-18	5.22916e-15	1.15313	brain
AIF1	0.811807	CAD	2.68244e-05	0.00358933	1.10358	brain
AL162615.1	0.836433	CAD	0.000769632	0.0374484	1.09968	brain
AL356608.1	0.805343	CAD	0.000190885	0.0148788	1.0828	brain
AL390236.1	0.881141	CAD	0.00103844	0.0455578	1.14167	brain
AL592148.3	0.98147	CAD	3.1634e-24	1.69316e-20	0.923566	brain
AP000350.2	0.826361	CAD	7.076e-05	0.0074261	0.980677	brain
AP000679.1	0.852161	CAD	0.000309162	0.020098	1.07409	brain
AP001107.9	0.895128	CAD	0.000214495	0.0158421	1.06049	brain
AP001528.1	0.873559	CAD	0.000556545	0.030293	1.10129	brain
AP001528.2	0.907296	CAD	0.000177241	0.0143735	1.05471	brain
AP001781.1	0.944196	CAD	0.000317185	0.020454	0.92869	brain
AP003392.4	0.977242	CAD	2.65059e-06	0.000567474	0.927373	brain
AP4M1	0.944729	CAD	0.00010777	0.0101792	1.08475	brain
ARID4A	0.994012	CAD	0.000398936	0.0237588	0.862285	brain
ATP5MC1	0.967658	CAD	9.97419e-10	6.34681e-07	1.07536	brain
ATP6V1G2	0.900491	CAD	0.000378553	0.0229375	0.922819	brain
ATP8A2P2	0.91341	CAD	8.6868e-06	0.00140893	1.12218	brain
B9D2	0.946578	CAD	2.09902e-07	6.87835e-05	1.17405	brain
BCAR1	0.914738	CAD	3.1345e-08	1.43085e-05	0.890882	brain
BX005019.1	0.827089	CAD	0.00076443	0.0373084	0.879864	brain
C9orf72	0.84531	CAD	0.000154045	0.0130185	1.03062	brain
CCDC92	0.913625	CAD	9.80624e-05	0.00966005	1.09216	brain
CCNYL6	0.854562	CAD	0.000193439	0.0148897	0.964722	brain
CELF3	0.975593	CAD	3.55202e-05	0.00438729	1.15346	brain
CEMIP	0.890784	CAD	0.000152201	0.0129994	1.05765	brain
CENPW	0.844188	CAD	3.2671e-06	0.000664049	1.14687	brain
CEP70	0.940358	CAD	1.78501e-06	0.000403689	1.13059	brain
CKB	0.966134	CAD	0.000824242	0.0392128	0.87277	brain
COG5	0.870563	CAD	6.88759e-05	0.00727592	1.09256	brain
CYFIP2	0.956127	CAD	0.000113385	0.0105238	1.07856	brain
CYP46A1	0.998972	CAD	2.92923e-05	0.0038553	0.811664	brain
DDX59	0.805557	CAD	7.65849e-06	0.00129445	0.96853	brain
DDX59-AS1	0.991284	CAD	0.000241345	0.0173004	1.02407	brain
DENND2B	0.971957	CAD	4.21009e-05	0.00486341	0.947832	brain
DHFRP2	0.991756	CAD	7.24244e-06	0.00125045	1.1035	brain
DHX38	0.988669	CAD	2.95064e-06	0.000615303	1.0692	brain
DIPK1C	0.802033	CAD	0.000337488	0.0211856	0.95515	brain
DLGAP1-AS3	0.819003	CAD	0.000200898	0.0150739	1.03606	brain
DRC3	0.953631	CAD	2.17215e-05	0.00300675	1.10925	brain
EIF2B2	0.82891	CAD	5.88531e-08	2.32353e-05	1.04688	brain
ERAP2	0.955014	CAD	5.62907e-05	0.006171	1.0188	brain
ERVFRD-3	0.892867	CAD	3.00262e-06	0.000618117	1.13632	brain
FBF1	0.816023	CAD	0.00010135	0.00975633	0.951075	brain
FBXW12	0.983094	CAD	0.000263321	0.0182248	0.88788	brain
FCHO1	0.9448	CAD	3.92201e-07	0.000111074	1.13407	brain
FHL3	0.985094	CAD	1.44307e-08	7.47465e-06	0.919512	brain
GABBR1	0.948722	CAD	1.00057e-05	0.00159071	1.04728	brain
GFPT1	0.8153	CAD	0.000299393	0.0197022	1.07382	brain
GIGYF2	0.904038	CAD	3.01381e-05	0.00390264	1.07536	brain
GIT1	0.996623	CAD	0.000124422	0.0111611	1.16415	brain
GNGT2	0.993547	CAD	3.26897e-05	0.00415124	1.18812	brain
GPSM1	0.917425	CAD	0.000193807	0.0148897	1.07363	brain
GUCY1A1	0.945004	CAD	1.39864e-12	1.4972e-09	0.848317	brain
HHIPL2	0.996352	CAD	8.62971e-06	0.00140893	1.25753	brain
HIC1	0.998774	CAD	0.00015309	0.0130062	1.18543	brain
HMBS	0.895795	CAD	4.40195e-06	0.000851592	1.05166	brain
HP	0.985859	CAD	7.73424e-10	5.39951e-07	1.04127	brain
IDNK	0.96701	CAD	5.86206e-05	0.00635994	1.08854	brain
ILRUN	0.89486	CAD	1.81786e-09	1.08109e-06	1.04594	brain
KANK2	0.81732	CAD	0.000173998	0.0142545	1.07324	brain
KLHL35	0.958481	CAD	4.96608e-05	0.00563807	0.9111	brain
KRT8P15	0.807748	CAD	2.6626e-09	1.52691e-06	0.734093	brain
LAMC1	0.938228	CAD	8.38647e-05	0.00868784	0.937681	brain
LAYN	0.873056	CAD	6.65724e-06	0.00116191	0.964005	brain
LDLR	0.805693	CAD	0.000147673	0.0128172	0.884094	brain
LNPEP	0.869313	CAD	0.000127885	0.0113556	0.918356	brain
LOXL1	0.949321	CAD	8.44287e-05	0.0086902	1.1005	brain
LPL	0.91939	CAD	2.32717e-07	7.32695e-05	0.896148	brain
MANEAL	0.884762	CAD	0.00112645	0.0479774	1.11012	brain
MC4R	0.915673	CAD	0.000504303	0.0281167	0.922058	brain
METTL8	0.892495	CAD	0.000209201	0.0156239	1.0697	brain
MIR3150BHG	0.989216	CAD	5.51381e-06	0.00101683	1.06181	brain
MLH3	0.864199	CAD	7.45423e-08	2.78355e-05	1.08003	brain
MPV17L2	0.808624	CAD	0.00094083	0.0423163	0.927255	brain
MRPL45P2	0.890276	CAD	0.000196166	0.0149992	0.912465	brain
MTDHP4	0.867849	CAD	0.000171967	0.0141604	0.976694	brain
MYO1F	0.804009	CAD	0.000679431	0.0345031	0.920351	brain
N4BP2L2	0.962393	CAD	0.000250481	0.0177179	1.15588	brain
NAT2	0.999986	CAD	3.74801e-05	0.00451963	0.834449	brain
NBEAL1	0.830702	CAD	1.59691e-14	2.33105e-11	0.811573	brain
NCK1	0.914456	CAD	2.24372e-07	7.20549e-05	1.1491	brain
NEGR1	0.925395	CAD	0.000143873	0.0125553	1.08597	brain
NEK9	0.997573	CAD	0.000179755	0.0144317	1.18426	brain
NOP14-AS1	0.987813	CAD	2.23776e-05	0.00303395	0.931759	brain
NPC1	0.981154	CAD	7.25673e-07	0.000187938	0.953427	brain
OSBPL2	0.971447	CAD	0.000192969	0.0148897	0.89614	brain
PCDHGA2	0.812679	CAD	0.00054752	0.0300052	0.931777	brain
PCDHGA3	0.839335	CAD	0.000336101	0.0211856	1.07244	brain
PCDHGC3	0.811372	CAD	0.000857249	0.0400773	1.09486	brain
PDE5A	0.947573	CAD	0.000197669	0.0150103	1.14168	brain
PDLIM7	0.970183	CAD	3.3092e-05	0.00415124	0.922152	brain
PKD2L1	0.892482	CAD	0.000237325	0.0170885	1.0373	brain
PLAC4	0.836115	CAD	0.000627672	0.0327849	0.949695	brain
PLEKHA1	0.834549	CAD	0.000495993	0.0279444	1.0986	brain
PLPP3	0.98677	CAD	1.80807e-21	7.25803e-18	0.890664	brain
POC1B-AS1	0.857422	CAD	4.83152e-08	1.98922e-05	1.08278	brain
POLR2C	0.920433	CAD	0.000120316	0.0109148	1.06982	brain
PPP1R13B	0.942226	CAD	0.000246368	0.0175041	0.894243	brain
PRAM1	0.892314	CAD	0.00107244	0.0465408	0.911319	brain
PRKD3	0.875304	CAD	0.000151642	0.0129994	1.0449	brain
PROCA1	0.822511	CAD	0.000372944	0.0226832	1.06689	brain
RAB27B	0.940074	CAD	9.71324e-05	0.0096275	1.08578	brain
REST	0.97077	CAD	5.8637e-06	0.00104615	0.90436	brain
RGL3	0.951957	CAD	0.000427702	0.0249731	1.10596	brain
RGS19	0.980782	CAD	8.29561e-05	0.00864952	0.899901	brain
RIC8A	0.835281	CAD	0.000350475	0.0215616	0.971981	brain
RMC1	0.947709	CAD	1.66892e-06	0.000388375	0.959395	brain
RNF114	0.805262	CAD	4.11136e-05	0.00478377	1.06636	brain
RPSAP57	0.945428	CAD	0.000290312	0.019279	1.12496	brain
RRP1B	0.931886	CAD	4.27101e-06	0.000836338	0.938653	brain
RSPO3	0.902335	CAD	0.000591352	0.031818	0.907879	brain
SARS1	0.997845	CAD	5.65413e-06	0.00102009	0.877073	brain
SDK2	0.902114	CAD	0.000811661	0.0390205	1.12211	brain
SELENOI	0.88736	CAD	0.000199115	0.0150103	0.924376	brain
SF3A1	0.906988	CAD	0.000255803	0.0178584	0.87077	brain
SFTA1P	0.960096	CAD	3.6475e-05	0.00447084	1.04498	brain
SIK2	0.992491	CAD	0.000319821	0.0205415	0.862155	brain
SIPA1	0.845753	CAD	2.46163e-07	7.4578e-05	1.12097	brain
SLC2A12	0.912698	CAD	3.59092e-06	0.000720743	1.05598	brain
SNF8	0.856765	CAD	1.0277e-09	6.34681e-07	1.05927	brain
STAC3	0.930562	CAD	0.00081664	0.0391426	0.876616	brain
STN1	0.994028	CAD	1.13126e-07	4.03659e-05	1.10445	brain
SUSD2	0.972879	CAD	1.22004e-06	0.000298888	0.934988	brain
TBX2	0.816418	CAD	0.000825431	0.0392128	0.900179	brain
TCEA2	0.9714	CAD	8.72014e-05	0.00891843	1.0926	brain
TDRKH	0.964424	CAD	1.46069e-06	0.000344916	1.15056	brain
TDRKH-AS1	0.965983	CAD	9.07938e-08	3.31336e-05	1.12131	brain
TLCD5	0.958555	CAD	8.42788e-06	0.00139512	1.08364	brain
TMED4	0.866461	CAD	0.000135643	0.0119017	1.05508	brain
TMEM167B	0.87989	CAD	0.000493943	0.0279444	1.10123	brain
TP53INP1	0.873944	CAD	0.000215083	0.0158421	1.10936	brain
TRAF4	0.965905	CAD	4.86245e-05	0.00557689	0.948743	brain
TRHDE-AS1	0.810684	CAD	0.000255208	0.0178584	1.03705	brain
TRIM4	0.976101	CAD	0.00036763	0.022445	1.17527	brain
TRIM65	0.924443	CAD	2.9801e-05	0.00389036	0.969844	brain
TRPC4AP	0.99811	CAD	0.000103822	0.00992302	1.17054	brain
TSPAN14	0.869011	CAD	0.000106834	0.0101505	0.961162	brain
TUFT1	0.82314	CAD	0.000178517	0.0144043	0.928838	brain
TULP1	0.874698	CAD	3.13772e-05	0.00403059	0.930198	brain
TXNL4B	0.900532	CAD	6.69981e-07	0.000176359	1.05711	brain
UBQLN1	0.875409	CAD	0.000732606	0.0364194	0.887664	brain
UFL1	0.848246	CAD	3.84881e-05	0.00454415	0.925664	brain
VAMP5	0.997005	CAD	1.3557e-05	0.0019971	0.813245	brain
VARS1	0.975543	CAD	0.000964809	0.042914	1.1197	brain
VN1R84P	0.849719	CAD	0.000130363	0.0115013	0.979562	brain
ZADH2	0.817039	CAD	0.000266828	0.0183882	0.945327	brain
ZNF891	0.902955	CAD	0.000533915	0.0294607	1.11728	brain
ABCA1	0.998611	diabetes	0.109531	0.590999	0.936506	brain
AC007342.6	0.884493	diabetes	0.000377481	0.0573937	0.887625	brain
AC008056.3	0.835551	diabetes	0.0460297	0.453733	0.981329	brain
AC008525.1	0.932796	diabetes	0.00031592	0.0551161	0.852549	brain
AC010336.5	0.915329	diabetes	0.000298177	0.0525861	1.06935	brain
AC012645.1	0.82254	diabetes	0.000566088	0.0726588	0.825378	brain
AC016044.1	0.979334	diabetes	0.00162565	0.11065	1.18365	brain
AC018647.2	0.948902	diabetes	6.24543e-06	0.00316663	0.914807	brain
AC018647.2	0.970729	diabetes	6.24543e-06	0.00316663	0.914807	brain
AC021092.1	0.809378	diabetes	0.262062	0.756844	1.05654	brain
AC021218.1	0.966355	diabetes	0.174987	0.666123	0.978363	brain
AC036111.1	0.806839	diabetes	0.0710171	0.506707	0.954502	brain
AC068020.1	0.86801	diabetes	0.00289497	0.146327	0.911764	brain
AC068790.9	0.98126	diabetes	1.13598e-05	0.00494198	1.16418	brain
AC068790.9	0.976148	diabetes	1.13598e-05	0.00494198	1.16418	brain
AC068888.1	0.985048	diabetes	0.973409	0.996439	0.998911	brain
AC074032.1	0.945935	diabetes	0.995865	0.999337	0.999912	brain
AC078882.1	0.928409	diabetes	0.0864477	0.545717	0.958499	brain
AC090559.1	0.999969	diabetes	0.0122866	0.263438	1.16344	brain
AC091180.2	0.839484	diabetes	0.320232	0.772667	0.959703	brain
AC096570.1	0.962318	diabetes	0.000199436	0.0420239	1.22172	brain
AC096570.1	0.877197	diabetes	0.000199436	0.0420239	1.22172	brain
AC096570.1	0.964221	diabetes	0.000199436	0.0420239	1.22172	brain
AC096887.2	0.963706	diabetes	0.00354674	0.159407	1.15586	brain
AC105046.1	0.960319	diabetes	0.175484	0.666123	1.04278	brain
AC110285.1	0.952184	diabetes	0.00415412	0.167151	0.938126	brain
AC110285.3	0.882403	diabetes	0.00503873	0.183307	0.931879	brain
AC116096.1	0.850898	diabetes	0.0127926	0.267926	1.07505	brain
ACE	0.993163	diabetes	0.00538221	0.18792	1.05651	brain
ACTR3C	0.803809	diabetes	0.920346	0.982809	0.997193	brain
ADRB1	0.952511	diabetes	0.00158557	0.110472	0.837437	brain
AF131215.4	0.989094	diabetes	0.0008665	0.0873228	1.1996	brain
AF131216.3	0.88276	diabetes	7.17481e-06	0.00342386	1.07456	brain
AF131216.3	0.874757	diabetes	7.17481e-06	0.00342386	1.07456	brain
AGBL2	0.888047	diabetes	0.646371	0.925139	0.981579	brain
AGPAT1	0.957918	diabetes	1.39444e-05	0.00580122	1.22727	brain
AGPAT1	0.957379	diabetes	1.39444e-05	0.00580122	1.22727	brain
AIF1	0.99842	diabetes	3.17425e-07	0.000302954	1.31705	brain
AKR7A3	0.913117	diabetes	0.000245705	0.0479364	1.18149	brain
AKR7A3	0.865102	diabetes	0.000245705	0.0479364	1.18149	brain
AKTIP	0.830213	diabetes	0.000175484	0.0377046	1.07504	brain
AL109917.1	0.848573	diabetes	0.353971	0.813626	0.971903	brain
AL139300.2	0.941337	diabetes	0.0162337	0.297954	1.10274	brain
AL158156.1	0.952208	diabetes	0.478436	0.87415	0.981173	brain
AL158212.3	0.997897	diabetes	0.0880662	0.548302	1.06459	brain
AL160396.2	0.959099	diabetes	0.360555	0.813626	0.964711	brain
AL353759.1	0.983172	diabetes	0.0377565	0.420741	1.17029	brain
ANK1	0.988185	diabetes	1.09241e-06	0.000805655	1.4238	brain
ANK1	0.988085	diabetes	1.09241e-06	0.000805655	1.4238	brain
AP000679.1	0.971396	diabetes	0.365236	0.813626	0.968594	brain
AP000692.2	0.894534	diabetes	0.608973	0.914759	1.01992	brain
AP000845.1	0.898754	diabetes	0.00182056	0.114491	0.874747	brain
AP003392.4	0.912177	diabetes	0.0126284	0.26714	0.930708	brain
AP5B1	0.976852	diabetes	0.0381723	0.421921	1.12539	brain
AP5B1	0.965333	diabetes	0.0381723	0.421921	1.12539	brain
APOB	0.996593	diabetes	0.00804994	0.230851	1.08244	brain
ARHGAP15	0.913111	diabetes	0.492197	0.879071	0.952378	brain
ARHGAP25	0.9503	diabetes	0.16684	0.662695	1.02199	brain
ARL14EP	0.867305	diabetes	4.48593e-06	0.0025098	0.922186	brain
ARL14EP	0.896523	diabetes	4.48593e-06	0.0025098	0.922186	brain
ASGR1	0.945358	diabetes	0.40272	0.838187	1.05561	brain
ASS1P13	0.897051	diabetes	0.0378794	0.420741	0.972293	brain
ASS1P13	0.887427	diabetes	0.0378794	0.420741	0.972293	brain
ATP2B1-AS1	0.95202	diabetes	0.353368	0.813626	0.955749	brain
ATP6V1G2	0.936581	diabetes	8.42161e-07	0.00070666	0.76889	brain
ATP6V1G2	0.929205	diabetes	8.42161e-07	0.00070666	0.76889	brain
ATP6V1G2	0.892336	diabetes	8.42161e-07	0.00070666	0.76889	brain
ATP6V1G2	0.950706	diabetes	8.42161e-07	0.00070666	0.76889	brain
BAG5	0.933745	diabetes	0.00813695	0.232433	0.863755	brain
BMP8A	0.977542	diabetes	0.000211301	0.0433969	1.11015	brain
BSN-DT	0.898741	diabetes	0.643267	0.923767	0.986427	brain
C12orf76	0.949117	diabetes	0.72827	0.944039	1.01081	brain
C15orf40	0.975575	diabetes	0.173282	0.666123	1.01615	brain
C1QTNF4	0.95721	diabetes	5.73783e-05	0.0172401	0.829553	brain
C1QTNF4	0.945144	diabetes	5.73783e-05	0.0172401	0.829553	brain
C22orf31	0.803694	diabetes	0.432322	0.851129	1.04623	brain
C4A	0.918889	diabetes	1.25979e-10	2.55501e-07	0.919436	brain
CAPZA1	0.807025	diabetes	0.828505	0.966639	1.00729	brain
CARM1P1	0.949518	diabetes	0.123372	0.613761	1.0307	brain
CCDC186	0.986617	diabetes	0.193823	0.686482	0.945396	brain
CCHCR1	0.941427	diabetes	1.82455e-05	0.00722033	0.876543	brain
CCHCR1	0.863797	diabetes	1.82455e-05	0.00722033	0.876543	brain
CCND2-AS1	0.949869	diabetes	8.71075e-07	0.00070666	0.769262	brain
CCND2-AS1	0.949602	diabetes	8.71075e-07	0.00070666	0.769262	brain
CDC16	0.953515	diabetes	0.320026	0.772667	0.963028	brain
CDKAL1	0.998365	diabetes	0.00026199	0.0500093	0.770776	brain
CDKN2B	0.959812	diabetes	5.47035e-07	0.000493091	1.16371	brain
CDKN2B	0.929616	diabetes	5.47035e-07	0.000493091	1.16371	brain
CDKN2B-AS1	0.92729	diabetes	0.000170942	0.0377046	1.20168	brain
CDKN2B-AS1	0.954183	diabetes	0.000170942	0.0377046	1.20168	brain
CELF3	0.924133	diabetes	0.426792	0.849448	1.04184	brain
CEP68	0.955735	diabetes	2.96156e-05	0.0098064	1.18257	brain
CEP68	0.806742	diabetes	2.96156e-05	0.0098064	1.18257	brain
CEP68	0.98047	diabetes	2.96156e-05	0.0098064	1.18257	brain
CHD3	0.997725	diabetes	0.0674256	0.502528	1.07991	brain
CHMP4B	0.974988	diabetes	5.43666e-05	0.0166434	0.823674	brain
CHMP4B	0.981236	diabetes	5.43666e-05	0.0166434	0.823674	brain
CHST8	0.902943	diabetes	0.000357487	0.0565811	0.896412	brain
CLEC18A	0.827636	diabetes	0.00518397	0.185183	0.962353	brain
CLN3	0.886168	diabetes	0.245519	0.739748	1.0671	brain
COA8	0.802987	diabetes	0.00688265	0.21434	0.953661	brain
COLGALT2	0.865225	diabetes	0.102447	0.585137	0.976474	brain
CRIPT	0.945626	diabetes	0.238228	0.738518	0.976781	brain
DCAF7	0.974477	diabetes	2.72217e-05	0.00960156	0.891915	brain
DCAF7	0.990948	diabetes	2.72217e-05	0.00960156	0.891915	brain
DCUN1D4	0.870618	diabetes	0.00170602	0.111131	1.1921	brain
DEFB131E	0.905772	diabetes	0.0029828	0.147569	1.04052	brain
DENND10	0.872051	diabetes	0.669274	0.929998	1.00962	brain
DENND4B	0.990206	diabetes	0.0220306	0.344045	0.922833	brain
DHFRP2	0.805457	diabetes	0.453572	0.861498	1.02107	brain
DHX38	0.948047	diabetes	0.905927	0.981302	1.00301	brain
DOC2A	0.830874	diabetes	0.00633132	0.204508	0.857326	brain
EGFLAM	0.980978	diabetes	0.350843	0.813626	1.06045	brain
EHBP1L1	0.949555	diabetes	0.1137	0.601494	1.09364	brain
ELP5	0.987885	diabetes	0.241587	0.738518	0.94733	brain
ENHO	0.917145	diabetes	0.000364319	0.0565811	1.11405	brain
ENPP7P12	0.978996	diabetes	0.0127344	0.267926	1.15189	brain
ERO1B	0.85335	diabetes	0.000207945	0.0432553	1.04598	brain
EVI5L	0.902807	diabetes	0.000659751	0.0779942	1.16126	brain
FAM180B	0.934886	diabetes	0.000120349	0.0309946	1.18885	brain
FAM180B	0.918157	diabetes	0.000120349	0.0309946	1.18885	brain
FAM234A	0.84227	diabetes	0.000214436	0.0434903	1.1614	brain
FBF1	0.950431	diabetes	0.585191	0.908685	0.987039	brain
FBXO38	0.867742	diabetes	0.000937697	0.0900245	1.14067	brain
FBXW12	0.889818	diabetes	0.158108	0.649614	0.935418	brain
FCHO1	0.87959	diabetes	0.365794	0.813626	1.03639	brain
FDFT1	0.991275	diabetes	0.0524598	0.466408	1.08501	brain
FES	0.995222	diabetes	0.48474	0.874839	1.02256	brain
FES	0.950688	diabetes	0.48474	0.874839	1.02256	brain
FYTTD1	0.980001	diabetes	9.39821e-05	0.0264576	1.1226	brain
FYTTD1	0.971817	diabetes	9.39821e-05	0.0264576	1.1226	brain
GCNT1P1	0.806871	diabetes	0.419719	0.845258	1.03343	brain
GCOM2	0.81735	diabetes	0.0219109	0.343152	1.05029	brain
GIGYF1	0.84546	diabetes	2.67333e-05	0.00960156	0.906484	brain
GLRX2	0.961383	diabetes	0.0238462	0.357142	0.963485	brain
GNAZ	0.97992	diabetes	0.0574709	0.477341	1.04003	brain
GNRHR	0.818172	diabetes	0.0212952	0.336431	1.03132	brain
GPD1	0.972919	diabetes	0.951434	0.992602	1.00373	brain
GSDMB	0.925649	diabetes	0.711268	0.938886	1.01157	brain
GUCY1A1	0.994174	diabetes	0.0577478	0.477341	0.937129	brain
GUCY1A1	0.937846	diabetes	0.0577478	0.477341	0.937129	brain
H2BC4	0.997125	diabetes	0.00606732	0.199276	0.863668	brain
H4C8	0.898333	diabetes	0.000166899	0.0376102	1.1406	brain
H4C8	0.913716	diabetes	0.000166899	0.0376102	1.1406	brain
HP	0.957149	diabetes	0.134381	0.625397	1.0214	brain
HPCA	0.810992	diabetes	0.000164841	0.0376102	1.12708	brain
HRCT1	1	diabetes	0.392579	0.837864	1.02393	brain
HSPA1B	0.99361	diabetes	1.34715e-07	0.000145717	0.725743	brain
HSPA1B	0.993591	diabetes	1.34715e-07	0.000145717	0.725743	brain
HSPA1B	0.810408	diabetes	1.34715e-07	0.000145717	0.725743	brain
ILRUN	0.988375	diabetes	0.0604807	0.481093	1.02586	brain
INO80E	0.828008	diabetes	0.00320789	0.151303	0.939332	brain
IQCH	0.857984	diabetes	0.554214	0.899439	1.01978	brain
IRF1-AS1	0.957899	diabetes	0.709841	0.938035	1.02352	brain
ITPR1-DT	0.911971	diabetes	0.365495	0.813626	1.04022	brain
JMJD7	0.94698	diabetes	0.000996354	0.0918918	1.07213	brain
KANK2	0.984845	diabetes	0.656228	0.926892	0.985784	brain
KAT8	0.899237	diabetes	0.0118001	0.262269	1.04505	brain
KDM4B	0.821733	diabetes	0.736831	0.945264	0.985446	brain
KDM6B	0.953757	diabetes	0.0115297	0.260144	0.893368	brain
KLC1	0.964242	diabetes	0.0124503	0.264801	0.932695	brain
KLF16	0.849382	diabetes	0.0618397	0.484725	0.91427	brain
KLHL8	0.936433	diabetes	0.892402	0.979306	0.992184	brain
LDLR	0.910101	diabetes	0.32234	0.772667	1.05371	brain
LINC01165	0.925151	diabetes	0.0158485	0.294808	0.924137	brain
LINC02009	0.906991	diabetes	0.0111442	0.256628	1.16127	brain
LINC02185	0.938664	diabetes	0.238813	0.738518	0.967623	brain
LINC02478	0.955406	diabetes	0.000176613	0.0377046	0.934655	brain
LINC02478	0.894368	diabetes	0.000176613	0.0377046	0.934655	brain
LRP1B	0.848325	diabetes	0.0879348	0.548246	0.950509	brain
LRRC37A15P	0.998559	diabetes	0.000815826	0.083777	1.1619	brain
LRRC53	0.933148	diabetes	0.927568	0.986814	1.00358	brain
LRRC66	0.879648	diabetes	0.00312234	0.148848	1.19728	brain
MACF1	0.91897	diabetes	9.90112e-05	0.0272281	1.24279	brain
MACF1	0.909899	diabetes	9.90112e-05	0.0272281	1.24279	brain
MAK	0.840497	diabetes	0.0696773	0.506259	0.893588	brain
MAMSTR	0.975834	diabetes	0.239133	0.738518	0.96657	brain
MAMSTR	0.982368	diabetes	0.239133	0.738518	0.96657	brain
MARK3	0.893753	diabetes	2.89559e-05	0.0097877	0.901079	brain
MARK3	0.895796	diabetes	2.89559e-05	0.0097877	0.901079	brain
MAS1	0.949443	diabetes	0.00145466	0.105838	0.87843	brain
MCRS1	0.967121	diabetes	0.00425818	0.168527	1.23253	brain
MIR3936HG	0.913912	diabetes	0.100411	0.583722	0.942737	brain
MKLN1-AS	0.967386	diabetes	0.130878	0.619279	0.922697	brain
MMAB	0.884571	diabetes	0.799099	0.960472	0.994858	brain
MON1A	0.860596	diabetes	0.000123811	0.0311391	0.752702	brain
MON1A	0.843214	diabetes	0.000123811	0.0311391	0.752702	brain
MON1A	0.860664	diabetes	0.000123811	0.0311391	0.752702	brain
MPDU1	0.919934	diabetes	0.324354	0.772667	1.06486	brain
MPST	0.852738	diabetes	0.0347906	0.407882	0.899802	brain
MRPL45P2	0.869325	diabetes	0.0352896	0.410741	0.913836	brain
MST1	0.822641	diabetes	0.149992	0.642462	1.03983	brain
MST1R	0.901013	diabetes	1.15744e-05	0.00494198	1.2034	brain
MYO19	0.810315	diabetes	0.00172371	0.11122	1.07004	brain
MYO19	0.986289	diabetes	0.00172371	0.11122	1.07004	brain
MYO9B	0.986637	diabetes	0.102937	0.585137	0.928622	brain
N4BP2L2	0.977281	diabetes	0.0568758	0.477341	1.13147	brain
NAIP	0.995356	diabetes	0.499711	0.881858	0.966834	brain
NCK1-DT	0.815602	diabetes	0.0277367	0.373356	1.07264	brain
NCKIPSD	0.92043	diabetes	0.629988	0.919594	0.994488	brain
NME6	0.889614	diabetes	0.158433	0.649614	1.02614	brain
NMT1	0.892661	diabetes	0.277711	0.763892	1.02912	brain
NOTCH4	0.992203	diabetes	9.11584e-09	1.23254e-05	0.839387	brain
NOTCH4	0.888773	diabetes	9.11584e-09	1.23254e-05	0.839387	brain
NPAT	0.990446	diabetes	0.123958	0.613761	1.1154	brain
NPC1	0.970072	diabetes	0.000677792	0.0779942	0.942856	brain
NPIPB7	0.860116	diabetes	0.237723	0.738518	0.984895	brain
NRBP1	0.932732	diabetes	2.48263e-05	0.0091547	0.745735	brain
NRBP1	0.934366	diabetes	2.48263e-05	0.0091547	0.745735	brain
NSD1	0.963762	diabetes	0.80016	0.960677	0.986786	brain
NTN5	0.854689	diabetes	0.238837	0.738518	0.969943	brain
NTN5	0.946202	diabetes	0.238837	0.738518	0.969943	brain
NUP160	0.996558	diabetes	0.00163304	0.11065	0.781495	brain
NUS1	0.974481	diabetes	0.000290562	0.0523819	0.777006	brain
ONECUT1	0.991231	diabetes	0.00119392	0.0973844	1.11781	brain
PARP10	0.856906	diabetes	0.107481	0.588443	0.93455	brain
PLA2G4B	0.947906	diabetes	0.00107922	0.0962456	1.09473	brain
PMS2P3	0.975485	diabetes	0.00173428	0.11122	0.858229	brain
PMS2P3	0.961752	diabetes	0.00173428	0.11122	0.858229	brain
POLR1A	0.935187	diabetes	0.723861	0.941758	1.00453	brain
POM121C	0.939334	diabetes	0.000457612	0.0656716	0.940801	brain
POM121C	0.973568	diabetes	0.000457612	0.0656716	0.940801	brain
PPP1R13B	0.939134	diabetes	0.0521586	0.464985	0.908792	brain
PPP1R3B	0.998876	diabetes	0.00787086	0.229685	1.16698	brain
PRELID1	0.930402	diabetes	0.873845	0.976432	0.990479	brain
PRKD3	0.980327	diabetes	0.318383	0.772667	1.02114	brain
PROX1-AS1	0.986404	diabetes	1.30041e-06	0.00087913	1.16916	brain
PROX1-AS1	0.983573	diabetes	1.30041e-06	0.00087913	1.16916	brain
PRR33	0.844459	diabetes	0.5376	0.895315	1.01562	brain
PRSS3	0.916642	diabetes	0.000232118	0.0459283	0.909274	brain
PRSS3	0.867267	diabetes	0.000232118	0.0459283	0.909274	brain
PTK2	0.807841	diabetes	0.513375	0.886034	0.980265	brain
PTK7	0.996636	diabetes	0.150274	0.642462	1.05593	brain
PTPMT1	0.99994	diabetes	0.245908	0.739958	0.944668	brain
RABEP2	0.923197	diabetes	0.0180971	0.314088	1.14957	brain
RASIP1	0.990009	diabetes	0.637593	0.92127	1.03238	brain
RASIP1	0.989925	diabetes	0.637593	0.92127	1.03238	brain
RBL2	0.846947	diabetes	0.000155023	0.0364528	1.05457	brain
RBM6	0.929594	diabetes	1.34361e-07	0.000145717	0.933671	brain
RBM6	0.809361	diabetes	1.34361e-07	0.000145717	0.933671	brain
REXO1	0.97295	diabetes	0.374782	0.821069	1.03507	brain
RGS17	0.896622	diabetes	0.000642189	0.0779942	0.853472	brain
RMC1	0.958544	diabetes	0.000893145	0.0889035	0.949337	brain
RMC1	0.872625	diabetes	0.000893145	0.0889035	0.949337	brain
RMDN3	0.978256	diabetes	0.0101002	0.245767	1.05189	brain
RNF123	0.916323	diabetes	4.48714e-05	0.0142753	1.13715	brain
RNF2	0.962041	diabetes	0.0809355	0.540181	0.890816	brain
ROCK1P1	0.953307	diabetes	0.000675629	0.0779942	0.961884	brain
ROR1	0.918705	diabetes	0.000126668	0.0311391	1.09691	brain
ROR1-AS1	0.96977	diabetes	0.000530964	0.0694749	1.13401	brain
RP1L1	0.998267	diabetes	0.00647729	0.207696	1.09911	brain
RP1L1	0.996484	diabetes	0.00647729	0.207696	1.09911	brain
RPL23AP53	0.974308	diabetes	0.650084	0.925435	1.01311	brain
S100PBP	0.891351	diabetes	0.000125934	0.0311391	1.14915	brain
SAMD10	0.911985	diabetes	0.000565516	0.0726588	1.12399	brain
SARS1	0.998343	diabetes	0.239112	0.738518	1.05232	brain
SBF2	0.800231	diabetes	0.434081	0.851148	0.956599	brain
SCAMP2	0.967275	diabetes	0.212921	0.706158	1.07394	brain
SCD5	0.97123	diabetes	0.000147277	0.0353895	1.1255	brain
SCD5	0.967743	diabetes	0.000147277	0.0353895	1.1255	brain
SGCB	0.834937	diabetes	0.000921895	0.0895673	1.13295	brain
SH3GL1P2	0.900305	diabetes	0.0475521	0.453733	1.04511	brain
SKA2	0.897246	diabetes	0.015612	0.292838	0.95111	brain
SLC26A7	0.832675	diabetes	0.448379	0.858041	0.96539	brain
SLC2A4	0.998831	diabetes	0.68925	0.93301	1.01011	brain
SLC35G2	0.817995	diabetes	0.0330319	0.398524	1.05626	brain
SLC35G5	0.973751	diabetes	6.65119e-05	0.0192706	0.801322	brain
SLC35G5	0.957649	diabetes	6.65119e-05	0.0192706	0.801322	brain
SLC39A12-AS1	0.99197	diabetes	0.31805	0.772667	0.980636	brain
SLC4A1AP	0.847542	diabetes	0.61729	0.914759	1.01056	brain
SLC4A7	0.909228	diabetes	0.0100617	0.245767	0.889571	brain
SNX24	0.946765	diabetes	0.004758	0.181217	0.899821	brain
SP1	0.881206	diabetes	0.426361	0.849111	1.04034	brain
ST6GAL2	0.915394	diabetes	0.147909	0.641967	1.03168	brain
STAG3L1	0.975702	diabetes	0.00043808	0.063463	0.952432	brain
STAG3L1	0.947619	diabetes	0.00043808	0.063463	0.952432	brain
SULT1A1	0.926296	diabetes	0.102799	0.585137	0.974516	brain
SUOX	0.824213	diabetes	0.969543	0.996141	1.00093	brain
SYCP2L	0.887996	diabetes	0.0378107	0.420741	0.96076	brain
SYN2	0.918701	diabetes	0.000172853	0.0377046	1.23126	brain
SYN2	0.923899	diabetes	0.000172853	0.0377046	1.23126	brain
SZRD1	0.951863	diabetes	0.501203	0.882717	0.956433	brain
TADA2B	0.860089	diabetes	0.00526659	0.186167	0.859617	brain
TAP1	0.987799	diabetes	4.87961e-06	0.00263905	0.779003	brain
TAP1	0.959129	diabetes	4.87961e-06	0.00263905	0.779003	brain
TAPBP	0.832805	diabetes	0.0183132	0.315197	1.04974	brain
TDRD1	0.961367	diabetes	0.445525	0.857281	0.955007	brain
TDRKH	0.864626	diabetes	0.211645	0.706158	1.05991	brain
TDRKH-AS1	0.856499	diabetes	0.208734	0.706158	1.04549	brain
TEX14	0.894255	diabetes	0.00367537	0.159937	1.08287	brain
TEX15	0.948777	diabetes	2.34676e-05	0.00885492	1.13831	brain
TEX15	0.952276	diabetes	2.34676e-05	0.00885492	1.13831	brain
TEX2	0.863423	diabetes	0.0873454	0.547365	0.905919	brain
TMBIM6	0.870719	diabetes	0.0506499	0.457987	1.13161	brain
TMEM219	0.917528	diabetes	0.0104194	0.248103	0.874382	brain
TMEM225B	0.899696	diabetes	0.00546416	0.18863	1.08884	brain
TMEM241	0.882166	diabetes	0.000296614	0.0525861	0.922789	brain
TNFRSF6B	0.992629	diabetes	0.00933974	0.241445	0.840901	brain
TPD52L2	0.933492	diabetes	0.0714486	0.508668	1.04609	brain
TRAF4	0.802953	diabetes	0.656169	0.926892	0.989446	brain
TRIB2	0.972938	diabetes	0.565052	0.903946	0.974761	brain
TRIM73	0.977517	diabetes	0.000347049	0.0563087	0.935025	brain
TRIM73	0.950579	diabetes	0.000347049	0.0563087	0.935025	brain
TXNL4B	0.99331	diabetes	0.13532	0.625694	1.03238	brain
UBA6-AS1	0.826014	diabetes	0.0216909	0.340363	1.05656	brain
UBE2G1	0.915551	diabetes	0.00035375	0.0565811	0.775458	brain
UBE2Z	0.896949	diabetes	0.000397684	0.05813	1.08852	brain
UBE3C	0.889108	diabetes	1.58637e-05	0.00643473	0.857496	brain
UBE3C	0.903134	diabetes	1.58637e-05	0.00643473	0.857496	brain
UBL3	0.873287	diabetes	0.079388	0.532701	1.11509	brain
UBXN2B	0.915202	diabetes	0.664896	0.928282	1.00992	brain
USP14	0.910933	diabetes	0.00260259	0.137997	1.08138	brain
VARS1	0.991242	diabetes	6.18519e-05	0.0182463	1.33401	brain
VARS1	0.985857	diabetes	6.18519e-05	0.0182463	1.33401	brain
VEGFB	0.997081	diabetes	0.00525984	0.186167	0.888237	brain
WDR6	0.85309	diabetes	0.31776	0.772667	1.01316	brain
WNT6	0.957987	diabetes	0.00199186	0.120589	1.14271	brain
WWP2	0.885789	diabetes	0.00577242	0.196031	1.06653	brain
XKR6	0.999905	diabetes	0.0601609	0.480791	1.12266	brain
ZBTB46	0.989249	diabetes	2.76805e-07	0.000280698	0.823574	brain
ZBTB46	0.990556	diabetes	2.76805e-07	0.000280698	0.823574	brain
ZBTB46	0.815839	diabetes	2.76805e-07	0.000280698	0.823574	brain
ZGPAT	0.916563	diabetes	0.0228749	0.350274	1.11239	brain
ZNF347	0.820773	diabetes	0.461941	0.86638	0.984106	brain
ZNF415	0.987096	diabetes	0.530666	0.892649	0.988493	brain
ZNF512B	0.837127	diabetes	0.00143051	0.105023	1.25465	brain
ZNF596	0.974976	diabetes	0.787838	0.959544	0.989426	brain
ZNF646	0.968569	diabetes	0.0206088	0.331148	1.0703	brain
ZNF668	0.974489	diabetes	0.0199737	0.325375	0.874911	brain
ZZEF1	0.871116	diabetes	4.43043e-06	0.0025098	1.16288	brain
ZZEF1	0.919558	diabetes	4.43043e-06	0.0025098	1.16288	brain
AC012645.1	0.82254	hypertension	0.000566088	0.0252604	0.89279	brain
AC021092.1	0.809378	hypertension	0.000477117	0.0227089	1.11628	brain
AC021218.1	0.966355	hypertension	1.33351e-05	0.00202207	0.957193	brain
AC036111.1	0.806839	hypertension	0.000271035	0.0156446	0.942456	brain
AC068020.1	0.86801	hypertension	6.45167e-05	0.00598162	0.926318	brain
AC068888.1	0.985048	hypertension	2.52903e-05	0.00308522	0.916548	brain
AC074032.1	0.945935	hypertension	9.03151e-09	7.71244e-06	1.06183	brain
AC078882.1	0.928409	hypertension	3.79681e-05	0.00413444	0.939447	brain
AC090559.1	0.999969	hypertension	5.22427e-06	0.00102125	0.77197	brain
AC096570.1	0.877197	hypertension	0.000152707	0.0106796	1.12671	brain
AC096887.2	0.963706	hypertension	0.000276569	0.0158005	1.12829	brain
AC110285.1	0.952184	hypertension	1.05839e-07	6.48942e-05	0.92881	brain
AC110285.3	0.882403	hypertension	1.59614e-05	0.0022717	0.929888	brain
AC116096.1	0.850898	hypertension	0.000143032	0.0101341	1.07505	brain
ACE	0.993163	hypertension	1.59451e-09	2.84008e-06	1.07923	brain
ACTR3C	0.803809	hypertension	0.000275945	0.0158005	1.06779	brain
ADRB1	0.952511	hypertension	8.93058e-05	0.00738999	1.14498	brain
AF131215.4	0.989094	hypertension	3.97884e-06	0.00088645	1.20956	brain
AGBL2	0.888047	hypertension	1.90689e-05	0.00249511	0.866916	brain
AIF1	0.99842	hypertension	2.30872e-07	0.000120835	1.18997	brain
AL109917.1	0.848573	hypertension	0.000139819	0.0100565	0.930211	brain
AL139300.2	0.941337	hypertension	0.000376812	0.0193474	1.10647	brain
AL158156.1	0.952208	hypertension	0.000819888	0.0323666	1.06878	brain
AL158212.3	0.997897	hypertension	1.05529e-06	0.000342443	1.12221	brain
AL160396.2	0.959099	hypertension	0.000114355	0.00869366	1.1138	brain
AL353759.1	0.983172	hypertension	0.000238143	0.0143106	1.22217	brain
AP000679.1	0.971396	hypertension	9.61497e-06	0.00165961	1.10751	brain
AP000692.2	0.894534	hypertension	0.000519475	0.0238093	1.09308	brain
AP000845.1	0.898754	hypertension	0.000195309	0.0126293	0.904506	brain
AP5B1	0.965333	hypertension	0.000309957	0.0168196	1.14951	brain
ARHGAP15	0.913111	hypertension	0.00137444	0.0433856	0.849895	brain
ARHGAP25	0.9503	hypertension	3.63162e-05	0.00406366	1.03817	brain
ASGR1	0.945358	hypertension	0.000773681	0.0312263	1.16477	brain
ASS1P13	0.887427	hypertension	3.95111e-09	4.00667e-06	0.952309	brain
ATP2B1-AS1	0.95202	hypertension	2.63394e-07	0.000129502	0.834402	brain
ATP6V1G2	0.929205	hypertension	0.000113129	0.00865811	0.894898	brain
BAG5	0.933745	hypertension	7.32736e-05	0.00648549	0.863755	brain
BMP8A	0.977542	hypertension	7.44552e-06	0.00135734	1.07814	brain
C12orf76	0.949117	hypertension	6.75133e-05	0.00615396	1.08597	brain
C22orf31	0.803694	hypertension	0.000789726	0.0314052	1.13867	brain
CAPZA1	0.807025	hypertension	1.35198e-05	0.00202587	0.906798	brain
CARM1P1	0.949518	hypertension	4.79478e-05	0.00489278	1.04919	brain
CCDC186	0.986617	hypertension	4.9052e-06	0.000985531	0.874859	brain
CDC16	0.953515	hypertension	3.52274e-05	0.00399695	1.10675	brain
CELF3	0.924133	hypertension	0.000431012	0.0212558	1.13084	brain
CEP68	0.806742	hypertension	0.00026694	0.0155236	1.08925	brain
CHD3	0.997725	hypertension	4.56444e-05	0.00471708	1.12222	brain
CLEC18A	0.827636	hypertension	1.64021e-05	0.00229417	0.964739	brain
COA8	0.802987	hypertension	6.52064e-06	0.0012357	0.952154	brain
COLGALT2	0.865225	hypertension	5.32737e-05	0.00523858	1.03636	brain
CRIPT	0.945626	hypertension	2.7164e-05	0.00326472	0.950659	brain
DCUN1D4	0.870618	hypertension	0.000478869	0.0227089	1.12582	brain
DENND10	0.872051	hypertension	5.316e-05	0.00523858	1.05651	brain
DENND4B	0.990206	hypertension	4.65003e-05	0.00477511	0.911919	brain
DHX38	0.948047	hypertension	0.000191919	0.0126038	1.06205	brain
DOC2A	0.830874	hypertension	0.000780117	0.0313302	0.889924	brain
EGFLAM	0.980978	hypertension	9.04958e-05	0.00741563	1.18815	brain
EHBP1L1	0.949555	hypertension	0.000298588	0.0165344	1.15514	brain
ELP5	0.987885	hypertension	1.92641e-06	0.000520934	0.857271	brain
ENPP7P12	0.978996	hypertension	0.000230418	0.0140717	1.15536	brain
FBF1	0.950431	hypertension	1.71241e-05	0.00237468	0.939438	brain
FBXO38	0.867742	hypertension	0.000237253	0.0143102	1.09171	brain
FBXW12	0.889818	hypertension	0.000859292	0.0330379	0.889734	brain
FDFT1	0.991275	hypertension	2.5189e-06	0.00063858	1.15134	brain
FES	0.995222	hypertension	4.81404e-14	7.81078e-10	0.823562	brain
GCNT1P1	0.806871	hypertension	0.00066926	0.028426	1.09516	brain
GLRX2	0.961383	hypertension	3.10454e-06	0.000740753	0.952085	brain
GNAZ	0.97992	hypertension	1.29783e-05	0.00200546	1.05767	brain
GPD1	0.972919	hypertension	3.76148e-05	0.00412365	1.24208	brain
GSDMB	0.925649	hypertension	0.000116214	0.00872948	1.07888	brain
GUCY1A1	0.994174	hypertension	5.78982e-11	3.42075e-07	0.847094	brain
H2BC4	0.997125	hypertension	0.000215936	0.0134236	0.873937	brain
HRCT1	1	hypertension	6.32497e-11	3.42075e-07	1.13445	brain
HSPA1B	0.810408	hypertension	0.000330528	0.0176409	0.908311	brain
ILRUN	0.988375	hypertension	1.68687e-09	2.84008e-06	1.05071	brain
INO80E	0.828008	hypertension	8.35774e-05	0.00705927	0.951885	brain
IRF1-AS1	0.957899	hypertension	0.000385508	0.0196694	0.853179	brain
ITPR1-DT	0.911971	hypertension	0.000141811	0.010116	1.11235	brain
JMJD7	0.94698	hypertension	3.42291e-06	0.00080488	1.06409	brain
KDM4B	0.821733	hypertension	0.000121565	0.0089654	1.12622	brain
KDM6B	0.953757	hypertension	2.15616e-06	0.000564254	0.863469	brain
KLC1	0.964242	hypertension	5.3789e-06	0.00103896	0.923457	brain
KLF16	0.849382	hypertension	0.00168648	0.0493325	0.911449	brain
KLHL8	0.936433	hypertension	0.000390519	0.0198005	0.866503	brain
LINC01165	0.925151	hypertension	2.41739e-05	0.00297137	0.918752	brain
LINC02009	0.906991	hypertension	0.000966186	0.0352081	1.1336	brain
LRP1B	0.848325	hypertension	0.000282429	0.0159303	0.935395	brain
LRRC37A15P	0.998559	hypertension	5.51181e-05	0.00535504	1.12598	brain
LRRC66	0.879648	hypertension	0.001532	0.046288	1.12923	brain
MAK	0.840497	hypertension	0.00147361	0.0453687	0.876272	brain
MAMSTR	0.982368	hypertension	2.04766e-09	2.84008e-06	1.11904	brain
MCRS1	0.967121	hypertension	4.51901e-05	0.00471708	1.22382	brain
MIR3936HG	0.913912	hypertension	2.18919e-05	0.00278432	0.907287	brain
MKLN1-AS	0.967386	hypertension	6.02918e-05	0.00575432	0.863544	brain
MON1A	0.843214	hypertension	0.000972112	0.0352081	0.876761	brain
MPDU1	0.919934	hypertension	0.000980044	0.035336	0.863611	brain
MYO19	0.986289	hypertension	2.86493e-06	0.000715132	1.06179	brain
MYO9B	0.986637	hypertension	1.9887e-05	0.00256085	0.87197	brain
NAIP	0.995356	hypertension	0.000196796	0.0126419	0.872242	brain
NME6	0.889614	hypertension	2.97754e-05	0.00350076	1.0466	brain
NMT1	0.892661	hypertension	0.000173514	0.0117303	1.06418	brain
NPAT	0.990446	hypertension	0.000305606	0.0167078	0.822283	brain
NPC1	0.970072	hypertension	3.63968e-06	0.000831744	0.951657	brain
NSD1	0.963762	hypertension	7.48772e-05	0.00653163	1.17471	brain
NTN5	0.946202	hypertension	9.58937e-09	7.77937e-06	1.09845	brain
NUP160	0.996558	hypertension	0.000197767	0.0126419	1.20665	brain
PLA2G4B	0.947906	hypertension	4.62733e-06	0.000950361	1.08407	brain
PMS2P3	0.975485	hypertension	1.93766e-05	0.00251508	0.876145	brain
POM121C	0.973568	hypertension	3.36791e-07	0.000156126	0.94819	brain
PPP1R13B	0.939134	hypertension	0.000107375	0.00837579	0.884672	brain
PPP1R3B	0.998876	hypertension	1.17551e-05	0.00186986	1.20891	brain
PRELID1	0.930402	hypertension	0.000132101	0.00956845	1.1812	brain
PRKD3	0.980327	hypertension	5.73743e-07	0.000221642	1.06881	brain
PRR33	0.844459	hypertension	2.20593e-07	0.000119304	1.10552	brain
PTK2	0.807841	hypertension	1.61282e-05	0.00227548	0.920303	brain
PTK7	0.996636	hypertension	4.07816e-06	0.00088645	1.12259	brain
PTPMT1	0.99994	hypertension	8.97275e-05	0.00738999	0.85063	brain
RASIP1	0.990009	hypertension	0.000239804	0.0143573	1.21666	brain
REXO1	0.97295	hypertension	1.1976e-05	0.00188651	1.1152	brain
RMC1	0.958544	hypertension	1.60325e-06	0.000464514	0.954688	brain
RMDN3	0.978256	hypertension	1.15505e-07	6.69308e-05	1.067	brain
RNF123	0.916323	hypertension	2.48198e-06	0.00063858	1.09328	brain
RNF2	0.962041	hypertension	0.000112611	0.00865811	0.831115	brain
ROCK1P1	0.953307	hypertension	1.05113e-05	0.0017582	0.970125	brain
RP1L1	0.996484	hypertension	3.0183e-06	0.000730925	1.1555	brain
RPL23AP53	0.974308	hypertension	1.08772e-05	0.00178266	1.07792	brain
SBF2	0.800231	hypertension	0.00143768	0.0446993	0.883169	brain
SCAMP2	0.967275	hypertension	0.000445634	0.021713	0.867035	brain
SH3GL1P2	0.900305	hypertension	0.000114899	0.00869366	1.05353	brain
SKA2	0.897246	hypertension	1.06479e-05	0.00176287	0.942322	brain
SLC26A7	0.832675	hypertension	0.000828825	0.0324011	1.11519	brain
SLC2A4	0.998831	hypertension	2.17349e-09	2.84008e-06	1.1008	brain
SLC39A12-AS1	0.99197	hypertension	3.60622e-07	0.00016253	1.06419	brain
SLC4A1AP	0.847542	hypertension	0.000117053	0.00875198	0.951551	brain
SLC4A7	0.909228	hypertension	1.0799e-07	6.48942e-05	0.829256	brain
SNX24	0.946765	hypertension	4.47467e-06	0.00093079	0.897665	brain
ST6GAL2	0.915394	hypertension	9.56222e-05	0.00775735	1.0561	brain
STAG3L1	0.975702	hypertension	2.78296e-07	0.000132805	0.958401	brain
SUOX	0.824213	hypertension	0.000190711	0.0126038	1.05679	brain
SZRD1	0.951863	hypertension	0.000449032	0.021813	1.1818	brain
TADA2B	0.860089	hypertension	0.000401264	0.0201564	0.887647	brain
TDRD1	0.961367	hypertension	0.000401205	0.0201564	0.859055	brain
TDRKH	0.864626	hypertension	0.000525575	0.024021	1.10973	brain
TDRKH-AS1	0.856499	hypertension	0.000261854	0.0154494	1.08286	brain
TEX14	0.894255	hypertension	2.19657e-05	0.00278432	1.07765	brain
TEX2	0.863423	hypertension	0.000406825	0.0203099	0.867826	brain
TMBIM6	0.870719	hypertension	0.000644966	0.027611	1.15178	brain
TMEM219	0.917528	hypertension	0.000160468	0.0111264	0.882242	brain
TMEM225B	0.899696	hypertension	6.53222e-05	0.00602189	1.07711	brain
TNFRSF6B	0.992629	hypertension	0.000972155	0.0352081	0.864226	brain
TPD52L2	0.933492	hypertension	6.5498e-06	0.0012357	1.07233	brain
TRAF4	0.802953	hypertension	0.000218503	0.0135313	0.947306	brain
TRIB2	0.972938	hypertension	0.000199692	0.0127059	1.11905	brain
TRIM73	0.977517	hypertension	4.20053e-07	0.000184199	0.944495	brain
UBE2Z	0.896949	hypertension	2.45086e-07	0.000124266	1.07704	brain
UBL3	0.873287	hypertension	0.00120549	0.0399164	1.14872	brain
USP14	0.910933	hypertension	4.83016e-05	0.00489809	1.06775	brain
VARS1	0.985857	hypertension	0.00030454	0.0167078	1.15074	brain
VEGFB	0.997081	hypertension	1.52372e-06	0.00045782	0.877224	brain
WNT6	0.957987	hypertension	0.000418436	0.0206985	1.0993	brain
WWP2	0.885789	hypertension	2.86177e-05	0.00338922	1.06211	brain
XKR6	0.999905	hypertension	8.39716e-05	0.00705927	1.20845	brain
ZBTB46	0.815839	hypertension	5.16666e-05	0.00517463	0.917044	brain
ZGPAT	0.916563	hypertension	0.000119314	0.00888017	1.12006	brain
ZNF347	0.820773	hypertension	0.000142154	0.010116	0.951752	brain
ZNF415	0.987096	hypertension	9.51358e-06	0.00165961	0.952521	brain
ZNF512B	0.837127	hypertension	0.00112507	0.0384191	1.1468	brain
ZNF596	0.974976	hypertension	4.56415e-05	0.00471708	1.10878	brain
ABCA1	0.998611	hyperlipidemia	2.06459e-06	0.00159514	0.833885	brain
AC008056.3	0.835551	hyperlipidemia	0.000169825	0.0417486	0.972125	brain
AC016044.1	0.979334	hyperlipidemia	3.32363e-05	0.0169987	1.21803	brain
AC091180.2	0.839484	hyperlipidemia	5.7196e-06	0.00386669	0.848294	brain
AP5B1	0.976852	hyperlipidemia	0.000141766	0.0383358	1.21025	brain
APOB	0.996593	hyperlipidemia	2.53067e-13	1.0265e-09	0.79895	brain
ASS1P13	0.897051	hyperlipidemia	0.000105667	0.0340064	0.960487	brain
ATP6V1G2	0.892336	hyperlipidemia	0.000204235	0.0473388	0.872009	brain
C15orf40	0.975575	hyperlipidemia	2.05469e-05	0.0114957	0.960232	brain
DHFRP2	0.805457	hyperlipidemia	3.3526e-05	0.0169987	1.12534	brain
FCHO1	0.87959	hyperlipidemia	7.90473e-05	0.028501	1.14139	brain
FES	0.950688	hyperlipidemia	1.28825e-06	0.00107938	0.872693	brain
GCOM2	0.81735	hyperlipidemia	0.000182804	0.0442686	1.0629	brain
GNRHR	0.818172	hyperlipidemia	0.000108988	0.0340064	1.03995	brain
GUCY1A1	0.937846	hyperlipidemia	2.92097e-05	0.0157976	0.8867	brain
HP	0.957149	hyperlipidemia	1.95495e-13	1.0265e-09	1.0895	brain
KANK2	0.984845	hyperlipidemia	4.2583e-07	0.000493507	1.15732	brain
LDLR	0.910101	hyperlipidemia	9.32304e-06	0.00605065	0.795877	brain
MAMSTR	0.975834	hyperlipidemia	1.21223e-08	2.45856e-05	1.14869	brain
MAS1	0.949443	hyperlipidemia	9.40964e-05	0.0329401	0.87843	brain
MMAB	0.884571	hyperlipidemia	7.19925e-05	0.0271646	0.939321	brain
MPST	0.852738	hyperlipidemia	0.000193467	0.0461618	0.857296	brain
MRPL45P2	0.869325	hyperlipidemia	0.000219098	0.0480387	0.876866	brain
N4BP2L2	0.977281	hyperlipidemia	0.000121337	0.0349018	1.26594	brain
NCK1-DT	0.815602	hyperlipidemia	4.15084e-05	0.0192421	1.10947	brain
NTN5	0.854689	hyperlipidemia	3.69219e-08	5.99058e-05	1.12454	brain
ONECUT1	0.991231	hyperlipidemia	1.00041e-06	0.00100341	1.15503	brain
PARP10	0.856906	hyperlipidemia	0.000226667	0.0483904	0.879978	brain
RASIP1	0.989925	hyperlipidemia	6.24249e-05	0.0241153	1.35025	brain
SARS1	0.998343	hyperlipidemia	2.82265e-06	0.00208171	0.827199	brain
SLC35G2	0.817995	hyperlipidemia	4.65546e-05	0.0204148	1.08557	brain
SP1	0.881206	hyperlipidemia	0.00020961	0.0479003	1.16751	brain
SYCP2L	0.887996	hyperlipidemia	5.11393e-05	0.0206173	0.937632	brain
TAPBP	0.832805	hyperlipidemia	0.000149561	0.0391391	1.06297	brain
TXNL4B	0.99331	hyperlipidemia	1.34153e-12	4.35328e-09	1.14112	brain
UBA6-AS1	0.826014	hyperlipidemia	0.000124629	0.0349018	1.07238	brain
UBXN2B	0.915202	hyperlipidemia	0.000126916	0.0349018	1.07075	brain
AC105046.1	0.960319	obesity	9.42146e-05	0.0345679	0.841024	brain
AP003392.4	0.912177	obesity	8.4321e-05	0.032574	0.861786	brain
CLN3	0.886168	obesity	3.60047e-05	0.0216362	1.46916	brain
DEFB131E	0.905772	obesity	1.48912e-07	0.000805364	1.09579	brain
IQCH	0.857984	obesity	7.6661e-05	0.0312671	1.20096	brain
KAT8	0.899237	obesity	1.17116e-06	0.00380042	1.12707	brain
LINC02185	0.938664	obesity	0.000114518	0.0379194	0.867814	brain
LRRC53	0.933148	obesity	0.000166247	0.0490429	0.801395	brain
MST1R	0.901013	obesity	8.71009e-05	0.0328654	1.22842	brain
NPIPB7	0.860116	obesity	1.02104e-07	0.000805364	0.914865	brain
PMS2P3	0.961752	obesity	0.000101776	0.0351475	0.777204	brain
POLR1A	0.935187	obesity	1.60912e-05	0.0153576	0.931655	brain
POM121C	0.939334	obesity	3.38552e-05	0.0216362	0.911816	brain
RABEP2	0.923197	obesity	0.000112464	0.0379194	1.40285	brain
RMC1	0.872625	obesity	0.000142336	0.0452824	0.921732	brain
RP1L1	0.998267	obesity	0.000161114	0.0484088	1.21478	brain
STAG3L1	0.947619	obesity	3.11226e-05	0.0216362	0.928922	brain
SULT1A1	0.926296	obesity	2.34415e-07	0.000950847	0.891606	brain
TRIM73	0.950579	obesity	3.73587e-05	0.021648	0.905658	brain
ZNF646	0.968569	obesity	1.69332e-06	0.00457901	1.22927	brain
ZNF668	0.974489	obesity	1.40416e-05	0.0147559	0.669718	brain
AC007342.6	0.884493	T2D	0.000150844	0.0335265	0.879917	brain
AC008525.1	0.932796	T2D	0.000262711	0.045141	0.850393	brain
AC010336.5	0.915329	T2D	0.000123234	0.0298428	1.07415	brain
AC018647.2	0.948902	T2D	2.00398e-05	0.00903184	0.919611	brain
AC068790.9	0.98126	T2D	4.11959e-06	0.00257078	1.17443	brain
AC096570.1	0.964221	T2D	9.79849e-05	0.0260365	1.23744	brain
AF131216.3	0.874757	T2D	4.85948e-06	0.00292019	1.07608	brain
AGPAT1	0.957918	T2D	4.50948e-05	0.0166287	1.20579	brain
AKR7A3	0.913117	T2D	0.000317231	0.0499716	1.1947	brain
AKTIP	0.830213	T2D	8.7088e-05	0.0251309	1.07875	brain
ANK1	0.988185	T2D	7.93494e-07	0.000858296	1.43568	brain
ARL14EP	0.896523	T2D	3.36029e-05	0.0132977	0.923623	brain
ATP6V1G2	0.950706	T2D	2.90838e-05	0.0123096	0.800843	brain
C1QTNF4	0.945144	T2D	4.23514e-05	0.0159803	0.82633	brain
CCHCR1	0.941427	T2D	3.33585e-05	0.0132977	0.882336	brain
CCND2-AS1	0.949602	T2D	1.0005e-06	0.000954894	0.76278	brain
CDKAL1	0.998365	T2D	0.000211741	0.0399477	0.749192	brain
CDKN2B	0.929616	T2D	3.79102e-07	0.000512577	1.16666	brain
CDKN2B-AS1	0.92729	T2D	0.000218176	0.0406886	1.19727	brain
CEP68	0.955735	T2D	5.29897e-05	0.0179116	1.17482	brain
CHMP4B	0.981236	T2D	5.28434e-06	0.0030159	0.797997	brain
CHST8	0.902943	T2D	0.000102284	0.0263422	0.886899	brain
DCAF7	0.974477	T2D	8.91118e-05	0.0251309	0.89498	brain
ENHO	0.917145	T2D	0.000119453	0.0293655	1.1248	brain
ERO1B	0.85335	T2D	4.7622e-05	0.0171704	1.05058	brain
EVI5L	0.902807	T2D	0.000306119	0.0491761	1.17404	brain
FAM180B	0.918157	T2D	9.33737e-05	0.0256778	1.19314	brain
FYTTD1	0.980001	T2D	0.000141918	0.0328945	1.1226	brain
H4C8	0.898333	T2D	0.000166899	0.0359193	1.1406	brain
HSPA1B	0.993591	T2D	1.41445e-06	0.00120787	0.76885	brain
LINC02478	0.955406	T2D	3.50821e-05	0.0135525	0.927815	brain
MACF1	0.909899	T2D	0.000269334	0.0455203	1.23829	brain
MARK3	0.893753	T2D	6.14293e-05	0.0199338	0.897177	brain
MON1A	0.860664	T2D	0.000147926	0.033354	0.756672	brain
MYO19	0.810315	T2D	0.000260988	0.045141	1.08253	brain
NOTCH4	0.888773	T2D	1.20163e-06	0.00108313	0.868924	brain
NRBP1	0.934366	T2D	1.39239e-05	0.00684592	0.734693	brain
NUS1	0.974481	T2D	0.000249977	0.0450653	0.773996	brain
PROX1-AS1	0.986404	T2D	3.72391e-06	0.00241682	1.17548	brain
PRSS3	0.916642	T2D	0.000169586	0.0359193	0.899923	brain
RBL2	0.846947	T2D	5.17498e-05	0.0178647	1.05858	brain
RBM6	0.809361	T2D	2.14451e-07	0.000347946	0.934758	brain
RGS17	0.896622	T2D	0.000253495	0.045141	0.841536	brain
ROR1-AS1	0.96977	T2D	0.000198424	0.0387882	1.14807	brain
SAMD10	0.911985	T2D	0.000174892	0.0359193	1.13721	brain
SCD5	0.97123	T2D	0.000259867	0.045141	1.13156	brain
SGCB	0.834937	T2D	0.000171294	0.0359193	1.1562	brain
SLC35G5	0.957649	T2D	6.65119e-05	0.0204024	0.801322	brain
SYN2	0.918701	T2D	0.000172853	0.0359193	1.23126	brain
TAP1	0.987799	T2D	8.48767e-05	0.0250386	0.821176	brain
TEX15	0.952276	T2D	2.77002e-06	0.00192885	1.15651	brain
TMEM241	0.882166	T2D	7.88008e-05	0.0236767	0.915583	brain
UBE2G1	0.915551	T2D	0.00020848	0.0397952	0.763478	brain
UBE3C	0.903134	T2D	2.95885e-05	0.0123096	0.862581	brain
ZBTB46	0.989249	T2D	4.12824e-08	8.37258e-05	0.808949	brain
ZZEF1	0.871116	T2D	1.11076e-05	0.0056319	1.16928	brain
ALLC	0.868564	CAD	0.00113244	0.0451236	1.0521	liver
C1GALT1	0.982205	CAD	0.000288525	0.0209857	1.0485	liver
CKB	0.84711	CAD	0.000164019	0.0160805	0.94654	liver
CTSK	0.923595	CAD	4.12429e-05	0.00745985	0.928367	liver
CYP21A2	0.972232	CAD	6.55957e-05	0.0093567	1.09171	liver
DAGLB	0.98902	CAD	4.86975e-05	0.00745985	0.936531	liver
DDX59	0.908073	CAD	0.000238681	0.0201727	0.942676	liver
HMBS	0.92243	CAD	4.85884e-05	0.00745985	1.07163	liver
LIPC	0.947018	CAD	0.000573772	0.0306477	0.930251	liver
2025-03-02	0.944266	CAD	0.000204005	0.0185191	1.06996	liver
MST1	0.987202	CAD	0.000124246	0.0138421	1.10464	liver
NME6	0.853924	CAD	0.000212998	0.0186449	1.05529	liver
PGAP3	0.945605	CAD	0.000133716	0.0142442	1.07601	liver
RGL3	0.949315	CAD	4.43728e-05	0.00745985	1.08871	liver
RGS19	0.977222	CAD	0.000360685	0.0226677	0.923421	liver
RP1-81D8.3	0.999958	CAD	1.1025e-07	4.50373e-05	0.881678	liver
RP11-548H18.2	0.992175	CAD	0.000190498	0.0179581	0.939434	liver
SHROOM3	0.976176	CAD	6.87151e-05	0.0093567	1.11261	liver
SNHG18	0.841577	CAD	2.74016e-08	1.34323e-05	0.943739	liver
TAP2	0.998496	CAD	3.39573e-05	0.00693578	1.12607	liver
TGFB1	0.997964	CAD	2.72391e-07	8.34537e-05	1.13527	liver
TMEM116	0.887603	CAD	1.59835e-06	0.000435283	0.934885	liver
VSNL1	0.894988	CAD	0.000510325	0.0284274	0.910109	liver
ZNF100	0.856127	CAD	0.000274188	0.0209857	0.97456	liver
AP3S2	0.806234	diabetes	0.00047626	0.0332975	1.05671	liver
CEP68	0.972305	diabetes	0.000416673	0.0322259	1.14838	liver
CLDN23	0.904452	diabetes	0.000378164	0.0304971	1.09759	liver
CYP21A2	0.949422	diabetes	1.68929e-06	0.000281548	1.28832	liver
DDR1	0.990927	diabetes	0.000361941	0.0304971	0.878876	liver
EVI5L	0.961924	diabetes	0.000439509	0.0323169	1.19315	liver
HERPUD2	0.898115	diabetes	0.000589561	0.0378093	0.914018	liver
HIST1H4H	0.919149	diabetes	0.000484627	0.0332975	1.07932	liver
HLA-B	0.969898	diabetes	8.29505e-05	0.00797601	1.18509	liver
HLA-DQA1	0.916934	diabetes	3.90037e-08	1.21886e-05	0.770882	liver
HLA-DRB1	0.995553	diabetes	1.61077e-06	0.000281548	0.577866	liver
JAZF1	0.81397	diabetes	0.000757232	0.0450733	0.922978	liver
LPA	0.961864	diabetes	0.000589826	0.0378093	1.14592	liver
NOTCH2	0.920478	diabetes	0.000425382	0.0322259	0.869797	liver
NOTCH4	0.99779	diabetes	1.51962e-05	0.00167247	0.777885	liver
POU5F1	0.98236	diabetes	1.12054e-05	0.00140068	1.19232	liver
RBL2	0.863498	diabetes	0.00068498	0.0417671	1.16876	liver
RBM6	0.921009	diabetes	1.50949e-05	0.00167247	0.879677	liver
RNF5	0.990831	diabetes	5.66024e-07	0.000128642	0.802185	liver
RP1-283E3.4	0.847661	diabetes	0.000373696	0.0304971	0.957667	liver
RP11-379H18.1	0.972701	diabetes	7.05879e-05	0.00705879	0.889283	liver
RP5-874C20.3	0.979159	diabetes	0.000211993	0.0189279	0.816397	liver
SLC22A3	0.96807	diabetes	4.33884e-05	0.00451962	0.903243	liver
STK19P	0.964609	diabetes	1.68744e-06	0.000281548	0.8725	liver
TRIM31	0.98378	diabetes	1.53867e-05	0.00167247	0.892581	liver
AC021218.2	0.966882	hypertension	9.94375e-06	0.00311498	1.0281	liver
AKR1B15	0.989514	hypertension	0.00031701	0.0187367	0.929882	liver
APOPT1	0.879402	hypertension	0.000167499	0.0123161	0.930057	liver
BZRAP1	0.813013	hypertension	0.000756983	0.0319717	1.10805	liver
C1GALT1	0.953302	hypertension	5.2779e-06	0.00311498	1.07514	liver
CDC16	0.953593	hypertension	0.000105495	0.00879122	1.09714	liver
CEP68	0.936024	hypertension	0.00058911	0.027904	1.08077	liver
CLEC18A	0.867477	hypertension	5.6782e-05	0.00592501	0.968464	liver
CTD-2561J22.5	0.88944	hypertension	5.02774e-05	0.00592501	0.944471	liver
CYP21A2	0.961642	hypertension	1.20386e-05	0.00311498	1.13243	liver
DOCK8	0.973791	hypertension	0.000149622	0.011335	1.05729	liver
DXO	0.949715	hypertension	0.00100612	0.0364655	1.0754	liver
F12	0.906919	hypertension	0.00011282	0.00909838	1.04134	liver
FAM85B	0.952666	hypertension	4.04701e-05	0.00592501	0.937218	liver
HLA-DQB1-AS1	0.875713	hypertension	0.0018684	0.047782	0.96685	liver
HSD17B12	0.881811	hypertension	3.84141e-05	0.00592501	0.92809	liver
KAT8	0.976236	hypertension	0.000174882	0.0124916	1.10655	liver
LRP1B	0.943294	hypertension	5.91645e-05	0.00592501	0.967143	liver
MST1	0.987335	hypertension	4.98466e-05	0.00592501	1.11579	liver
NME6	0.875919	hypertension	0.000787645	0.0319717	1.05507	liver
NOTCH4	0.997525	hypertension	3.53801e-05	0.00589668	0.874624	liver
NPPA-AS1	0.911837	hypertension	0.000792898	0.0319717	1.0434	liver
PDXDC2P	0.914287	hypertension	4.86714e-05	0.00592501	0.955162	liver
PSMC3	0.924379	hypertension	8.13514e-07	0.00101689	0.833996	liver
ROCK1P1	0.951468	hypertension	2.59836e-05	0.00515928	0.973357	liver
RP11-10L12.4	0.959433	hypertension	0.000235486	0.0150953	0.938604	liver
RP11-624M8.1	0.811079	hypertension	0.000664096	0.0296472	0.931747	liver
RP11-62H7.2	0.999765	hypertension	1.38148e-05	0.00313972	1.10584	liver
RP11-981G7.3	0.947292	hypertension	0.000591565	0.027904	1.04528	liver
RP4-605O3.4	0.969637	hypertension	2.68283e-05	0.00515928	1.08557	liver
RPL23AP53	0.95523	hypertension	0.000610539	0.0282657	0.937342	liver
RRP15	0.866914	hypertension	0.00104157	0.0366751	1.10736	liver
S100P	0.84633	hypertension	0.000760105	0.0319717	0.951762	liver
SERBP1P3	0.864828	hypertension	0.000322271	0.0187367	1.05199	liver
SHROOM3	0.929489	hypertension	0.000640653	0.0291206	1.1005	liver
SLC17A1	0.982378	hypertension	1.24599e-05	0.00311498	1.0783	liver
SLC17A3	0.973742	hypertension	0.000455324	0.0237148	1.08466	liver
SLC2A4RG	0.942656	hypertension	0.000310666	0.0187367	1.19323	liver
SLC4A7	0.985633	hypertension	0.000274191	0.0171369	1.09246	liver
STAG3L1	0.992844	hypertension	9.61749e-05	0.00838472	1.05687	liver
ULK3	0.985433	hypertension	8.71824e-06	0.00311498	1.09891	liver
ZNF668	0.956984	hypertension	0.000142742	0.0111517	0.937399	liver
APOC1P1	0.982454	hyperlipidemia	8.85966e-09	5.53728e-06	0.899134	liver
CELSR2	0.996515	hyperlipidemia	4.41739e-21	3.68115e-18	0.865517	liver
CYP21A2	0.92324	hyperlipidemia	4.58247e-05	0.0104147	1.15881	liver
F12	0.846554	hyperlipidemia	0.000323371	0.0449564	1.04981	liver
LIPC	0.978009	hyperlipidemia	0.000376909	0.0495932	0.891615	liver
LRP1B	0.850938	hyperlipidemia	0.000143021	0.0255395	0.960244	liver
RP1-81D8.3	0.999958	hyperlipidemia	2.39401e-06	0.000994609	0.875674	liver
RPS6KA1	0.945642	hyperlipidemia	5.78262e-06	0.00180707	0.924306	liver
UGT2B17	0.997707	hyperlipidemia	4.5257e-07	0.000226285	1.08474	liver
CDC37P1	0.952503	obesity	6.8157e-06	0.00425981	1.15853	liver
IL27	0.944488	obesity	4.71384e-07	0.00058923	1.16231	liver
KAT8	0.981928	obesity	0.0001007	0.0179821	1.27184	liver
PRSS53	0.975293	obesity	7.89895e-07	0.000658246	1.12667	liver
RBM6	0.872291	obesity	0.000100152	0.0179821	0.86746	liver
ZNF668	0.962438	obesity	7.68296e-05	0.0160062	0.856622	liver
CEP68	0.955257	T2D	0.000358293	0.0308874	1.15117	liver
CLDN23	0.927474	T2D	0.000127398	0.0146644	1.10901	liver
CYP21A2	0.964853	T2D	1.20541e-05	0.00251128	1.23316	liver
ERO1LB	0.880877	T2D	0.000428734	0.0357278	1.12207	liver
EVI5L	0.957757	T2D	0.000743451	0.0476571	1.19737	liver
HERPUD2	0.863616	T2D	0.000740505	0.0476571	0.915931	liver
HIST1H4H	0.90161	T2D	0.000484627	0.036635	1.07932	liver
HLA-B	0.959664	T2D	0.000445874	0.0359576	1.15089	liver
HLA-DQA1	0.907498	T2D	4.07726e-07	0.000127414	0.80855	liver
HLA-DRB1	0.995553	T2D	6.9708e-06	0.00163319	0.633173	liver
JAZF1	0.813944	T2D	0.000737235	0.0476571	0.917079	liver
LPA	0.960117	T2D	0.000495814	0.036635	1.14924	liver
MICB	0.88768	T2D	1.86512e-07	6.66115e-05	1.1144	liver
NOTCH4	0.99742	T2D	5.85411e-05	0.00860899	0.804378	liver
POU5F1	0.982466	T2D	7.52066e-05	0.0098956	1.15453	liver
RBL2	0.896629	T2D	0.000339614	0.0303226	1.18185	liver
RBM6	0.919301	T2D	1.97266e-05	0.0035226	0.88173	liver
RNF5	0.990629	T2D	3.72797e-06	0.00103555	0.818258	liver
RP11-379H18.1	0.958389	T2D	0.000145592	0.0158046	0.895443	liver
RP11-62H7.2	0.973452	T2D	0.000572169	0.0397339	1.116	liver
SLC22A3	0.966671	T2D	3.50475e-05	0.00547617	0.901573	liver
STK19P	0.928164	T2D	0.00016591	0.016591	0.906465	liver
TRIM31	0.986628	T2D	0.000129047	0.0146644	0.903322	liver
