# Supplementary material for: Genetic link between metabolic syndrome and coronary artery disease: Insights from genome-wide cross-trait analysis
Source: Glob Med Genet. 2025 Dec 30;13(1):100092. doi: 10.1016/j.gmg.2025.100092 (PMC12861156; doi:10.1016/j.gmg.2025.100092)
Supplement: Supplementary file 3 — Supplementary material [file mmc3.xlsx]

## Sheet: table_S3_V2
probeID	ProbeChr	Gene	Probe_bp	topSNP	topSNP_chr	topSNP_bp	A1	A2	Freq	b_GWAS	se_GWAS	p_GWAS	b_eQTL	se_eQTL	p_eQTL	b_SMR	se_SMR	p_SMR	p_HEIDI	nsnp_HEIDI	FDR	OR_SMR	tissue	smr_disease	coloc_disease
ENSG00000183049	10	CAMK1D	12634513	rs11257655	10	12307894	T	C	0.22664	0.066	0.013	6.2e-07	0.639972	0.00908412	0	0.10313	0.0203661	4.11e-07	0.00298865	20	0.0001648	1.10864	blood	diabetes	dia
ENSG00000165609	10	NUDT5	12222733	rs11257655	10	12307894	T	C	0.22664	0.066	0.013	6.2e-07	0.419092	0.0176076	3.19946e-125	0.157483	0.0317172	6.86203e-07	0.000140585	20	0.000249555	1.17056	blood	diabetes	dia
ENSG00000004534	3	RBM6	50057459	rs2245365	3	50097319	A	C	0.478131	-0.059	0.011	4.5e-08	0.754537	0.00740638	0	-0.0781936	0.0145987	8.49819e-08	0.272608	20	3.90867e-05	0.924785	blood	diabetes	ten
ENSG00000182179	3	UBA7	49847009	rs7374277	3	49784777	T	C	0.474155	0.049	0.011	5.5e-06	-0.582424	0.00732751	0	-0.0841312	0.0189162	8.68486e-06	0.00324787	20	0.00208944	0.919311	blood	diabetes	ten
ENSG00000185614	3	INKA1	49841575	rs2352974	3	49890613	T	C	0.466203	0.051	0.011	2e-06	-0.137057	0.00886776	6.91639e-54	-0.372109	0.0837922	8.96017e-06	0.00577078	20	0.00209133	0.689279	blood	diabetes	ten
ENSG00000198700	1	IPO9	201825845	rs2494115	1	201832864	C	G	0.303181	0.042	0.011	0.00023	-0.1459	0.00850629	6.07246e-66	-0.287869	0.0772396	0.000193807	0.348475	20	0.0261272	0.74986	blood	diabetes	ten
ENSG00000204304	6	PBX2	32154964	rs693906	6	31835164	C	G	0.11332	0.12	0.015	6.4e-15	-0.267665	0.0221072	9.62697e-34	-0.448321	0.0671683	2.47912e-11	1.51227e-07	20	3.5244e-08	0.6387	blood	diabetes	lip
ENSG00000204305	6	AGER	32150423	rs693906	6	31835164	C	G	0.11332	0.12	0.015	6.4e-15	0.196774	0.0175585	3.77598e-29	0.609836	0.0936595	7.45517e-11	0.00169576	20	7.77226e-08	1.84013	blood	diabetes	lip
ENSG00000196821	6	ILRUN	34609850	rs3800461	6	34616322	C	G	0.0994036	0.062	0.01	5.3e-10	0.484937	0.0118147	0	0.127852	0.0208552	8.76278e-10	0.601334	20	1.30486e-06	1.13638	blood	hypertension	ten
ENSG00000198700	1	IPO9	201825845	rs2494115	1	201832864	C	G	0.303181	0.041	0.0067	1.8e-09	-0.1459	0.00850629	6.07246e-66	-0.281015	0.048757	8.23532e-09	7.02529e-05	20	6.85489e-06	0.755017	blood	hypertension	ten
ENSG00000263142	17	LRRC37A17P	45093891	rs7214785	17	45182094	G	A	0.502982	0.038	0.0064	4.4e-09	0.3984	0.0188948	1.0875e-98	0.0953814	0.016689	1.09559e-08	0.000964821	20	8.1585e-06	1.10008	blood	hypertension	ten
ENSG00000111252	12	SH2B3	111866589	rs587914	12	111943004	C	T	0.202783	-0.046	0.0079	6.8e-09	-0.227639	0.00953532	5.81599e-126	0.202075	0.0357215	1.54086e-08	1.17727e-05	20	1.004e-05	1.22394	blood	hypertension	ten
ENSG00000133789	11	SWAP70	9730081	rs360155	11	9759202	C	T	0.398608	-0.036	0.0065	3.4e-08	0.277209	0.00796835	3.59247e-265	-0.129866	0.0237433	4.51101e-08	0.00812177	20	2.20447e-05	0.878213	blood	hypertension	ten
ENSG00000182179	3	UBA7	49847009	rs7374277	3	49784777	T	C	0.474155	0.034	0.0064	1.3e-07	-0.582424	0.00732751	0	-0.0583767	0.0110131	1.15376e-07	0.499774	20	5.01181e-05	0.943295	blood	hypertension	ten
ENSG00000185614	3	INKA1	49841575	rs2352974	3	49890613	T	C	0.466203	0.034	0.0064	1.4e-07	-0.137057	0.00886776	6.91639e-54	-0.248073	0.0493776	5.06072e-07	0.0569387	20	0.000136448	0.780303	blood	hypertension	ten
ENSG00000065060	6	BLTP3A	34805386	rs7774697	6	34791027	G	A	0.335984	0.034	0.0068	6.7e-07	0.829128	0.00769514	0	0.0410069	0.00821021	5.89502e-07	2.93069e-06	20	0.000144896	1.04186	blood	hypertension	ten
ENSG00000124562	6	SNRPC	34733377	rs3798352	6	34734809	A	T	0.335984	0.034	0.0068	6.9e-07	-0.289484	0.00836359	1.64433e-262	-0.11745	0.0237339	7.47365e-07	0.00434119	20	0.00017708	0.889185	blood	hypertension	ten
ENSG00000055118	7	KCNH2	150658726	rs2072412	7	150647970	G	C	0.294235	-0.033	0.0072	7.2e-06	0.16693	0.00926327	1.3428e-72	-0.197688	0.0445051	8.91618e-06	1.94483e-06	20	0.00116193	0.820626	blood	hypertension	ten
ENSG00000164062	3	APEH	49716415	rs11718165	3	49696797	G	A	0.324056	-0.031	0.007	9.7e-06	0.305245	0.0094074	5.9129e-231	-0.101558	0.023145	1.14455e-05	1.82693e-05	20	0.00143188	0.903429	blood	hypertension	ten
ENSG00000004534	3	RBM6	50057459	rs2245365	3	50097319	A	C	0.478131	-0.028	0.0064	1.5e-05	0.754537	0.00740638	0	-0.0371088	0.00848984	1.23695e-05	0.112528	20	0.00147945	0.963571	blood	hypertension	ten
ENSG00000181652	7	ATG9B	150715441	rs2566514	7	150704250	G	C	0.269384	-0.04	0.0075	9.3e-08	-0.0611223	0.0089045	6.68651e-12	0.654426	0.15539	2.53669e-05	0.000453798	18	0.00243367	1.92404	blood	hypertension	ten
ENSG00000163933	3	RFT1	53143488	rs2336725	3	53118739	C	T	0.403579	-0.027	0.0064	2.2e-05	0.298212	0.00860861	6.08196e-263	-0.0905397	0.0216198	2.81661e-05	8.52114e-05	20	0.00256082	0.913438	blood	hypertension	ten
ENSG00000114054	3	PCCB	136012943	rs10935184	3	136153468	C	T	0.447316	0.027	0.0065	2.4e-05	0.441175	0.00759738	0	0.0612002	0.014771	3.42404e-05	0.0184565	20	0.00299135	1.06311	blood	hypertension	ten
ENSG00000174579	3	MSL2	135891923	rs834304	3	136111658	T	G	0.426441	0.029	0.0065	1.2e-05	-0.0896308	0.00888877	6.52893e-24	-0.32355	0.0793011	4.50333e-05	0.000245292	20	0.00372609	0.723576	blood	hypertension	ten
ENSG00000233276	3	GPX1	49395321	rs11130203	3	49575367	A	G	0.333002	-0.029	0.0069	2.2e-05	-0.111313	0.00901232	4.79898e-35	0.260527	0.0654779	6.92503e-05	0.00760962	20	0.00520642	1.29761	blood	hypertension	ten
ENSG00000136448	17	NMT1	43157681	rs9899380	17	43173131	C	G	0.488072	0.026	0.0065	5.7e-05	0.191525	0.00949951	2.12886e-90	0.135752	0.0345995	8.72618e-05	0.0870956	20	0.0059972	1.1454	blood	hypertension	ten
ENSG00000234608	12	MAPKAPK5-AS1	112279138	rs16941759	12	112367921	A	G	0.16501	-0.031	0.0085	0.00021	0.447763	0.0118413	0	-0.0692331	0.0190714	0.000283187	9.38059e-06	17	0.0127991	0.933109	blood	hypertension	ten
ENSG00000089248	12	ERP29	112456187	rs11066119	12	112434504	G	A	0.0944334	-0.041	0.011	0.0002	-0.219755	0.0142799	1.9341e-53	0.186571	0.0515029	0.000291729	0.118082	20	0.0129604	1.20511	blood	hypertension	ten
ENSG00000198270	12	TMEM116	112410027	rs4767068	12	112281013	G	A	0.167992	-0.03	0.0084	0.00042	0.479839	0.00986992	0	-0.0625209	0.017553	0.000368278	0.784359	9	0.0152976	0.939393	blood	hypertension	ten
ENSG00000002822	7	MAD1L1	2064153	rs34021847	7	2037761	A	G	0.346918	0.024	0.0067	0.00037	0.263946	0.00825058	1.44538e-224	0.0909277	0.0255426	0.000371076	0.0099982	20	0.0153111	1.09519	blood	hypertension	ten
ENSG00000226469	12	ADAM1B	112365821	rs7134084	12	112287344	A	G	0.16501	-0.031	0.0085	0.00026	0.411193	0.0264791	2.20801e-54	-0.0753903	0.021234	0.000384563	7.55847e-05	19	0.0157018	0.927381	blood	hypertension	ten
ENSG00000186577	6	SMIM29	34215702	rs56274948	6	34237976	G	C	0.161034	0.034	0.0088	0.00014	0.0947928	0.0112696	4.05151e-17	0.358677	0.102159	0.000446484	0.000837271	20	0.0177024	1.43143	blood	hypertension	ten
ENSG00000111271	12	ACAD10	112159380	rs10774634	12	112099245	G	A	0.16998	-0.031	0.0084	0.0002	0.104784	0.0104402	1.0524e-23	-0.295846	0.0854122	0.000532721	0.000352125	16	0.0202693	0.743902	blood	hypertension	ten
ENSG00000089022	12	MAPKAPK5	112307062	rs79271898	12	112454619	T	C	0.0815109	-0.04	0.012	0.00069	0.368808	0.0146049	1.06593e-140	-0.108458	0.0328195	0.000950893	0.0825094	20	0.0297997	0.897217	blood	hypertension	ten
ENSG00000145431	4	PDGFC	157787076	rs1425492	4	157689678	T	C	0.355865	-0.023	0.0069	0.00097	-0.182585	0.00838329	3.62232e-105	0.125969	0.0382307	0.000984335	0.0447539	20	0.0303563	1.13425	blood	hypertension	ten
ENSG00000106526	7	ACTR3C	149980909	rs10282601	7	149987943	G	A	0.0964215	-0.042	0.012	0.00034	-0.139058	0.0157912	1.2969e-18	0.302033	0.0928615	0.00114389	0.432852	12	0.0334425	1.35261	blood	hypertension	ten
ENSG00000131375	3	CAPN7	15271042	rs826427	3	15243542	T	A	0.185885	-0.031	0.0083	0.00018	-0.0625637	0.00977558	1.5538e-10	0.495495	0.153603	0.00125617	0.86121	10	0.0354446	1.64131	blood	hypertension	ten
ENSG00000111300	12	NAA25	112505663	rs78745958	12	112428171	T	C	0.082505	-0.039	0.012	0.00085	0.297303	0.0140367	1.44803e-99	-0.131179	0.0408353	0.0013163	0.0331176	16	0.0362518	0.877061	blood	hypertension	ten
ENSG00000164068	3	RNF123	49742947	rs4855882	3	49715354	G	T	0.166004	0.028	0.0084	0.001	0.105304	0.0107547	1.2259e-22	0.265898	0.084265	0.00160228	0.00577115	20	0.0412114	1.3046	blood	hypertension	ten
ENSG00000186834	17	HEXIM1	43227076	rs8064386	17	43236109	C	T	0.518887	0.021	0.0064	0.0011	0.0763137	0.00853162	3.72621e-19	0.27518	0.089329	0.00206638	0.00155911	20	0.0478018	1.31677	blood	hypertension	ten
ENSG00000263142	17	LRRC37A17P	45093891	rs7214785	17	45182094	G	A	0.502982	0.038	0.0064	4.4e-09	0.3984	0.0188948	1.0875e-98	0.0953814	0.016689	1.09559e-08	0.000964821	20	8.1585e-06	1.10008	blood	hypertension	lip
ENSG00000221988	6	PPT2	32126336	rs553108	6	31840455	A	G	0.374751	-0.037	0.0065	1.6e-08	0.169623	0.0157271	4.03479e-27	-0.218131	0.0433299	4.79879e-07	0.189172	20	0.000131655	0.80402	blood	hypertension	lip
ENSG00000204301	6	NOTCH4	32177232	rs2269426	6	32076499	A	G	0.412525	0.031	0.0067	4.3e-06	-0.126657	0.0123328	9.62046e-25	-0.244755	0.0580192	2.45919e-05	0.00160497	20	0.00238862	0.782896	blood	hypertension	lip
ENSG00000114054	3	PCCB	136012943	rs10935184	3	136153468	C	T	0.447316	0.027	0.0065	2.4e-05	0.441175	0.00759738	0	0.0612002	0.014771	3.42404e-05	0.0184565	20	0.00299135	1.06311	blood	hypertension	lip
ENSG00000241404	6	EGFL8	32134209	rs41268896	6	32070069	A	G	0.34493	0.032	0.007	7.1e-06	-0.122447	0.0128212	1.29201e-21	-0.261337	0.0633791	3.73328e-05	0.0445493	20	0.00322547	0.770021	blood	hypertension	lip
ENSG00000174579	3	MSL2	135891923	rs834304	3	136111658	T	G	0.426441	0.029	0.0065	1.2e-05	-0.0896308	0.00888877	6.52893e-24	-0.32355	0.0793011	4.50333e-05	0.000245292	20	0.00372609	0.723576	blood	hypertension	lip
ENSG00000197256	19	KANK2	11291705	rs147762096	19	11294818	T	C	0.0675944	0.054	0.013	3.7e-05	-0.268767	0.0169623	1.52218e-56	-0.200918	0.0500035	5.8677e-05	4.83528e-05	20	0.0046343	0.81798	blood	hypertension	lip
ENSG00000267082	19	DOCK6-AS1	11320574	rs12980879	19	11297358	A	G	0.0675944	0.045	0.011	9.1e-05	-0.776973	0.0378188	8.60161e-94	-0.0579171	0.0144355	6.01704e-05	0.103594	12	0.00472837	0.943728	blood	hypertension	lip
ENSG00000257017	16	HP	72091722	rs8062041	16	72088964	T	C	0.358847	0.026	0.0067	9.2e-05	-0.661868	0.00746834	0	-0.0392827	0.0101326	0.000105804	0.0218169	20	0.00663314	0.961479	blood	hypertension	lip
ENSG00000140829	16	DHX38	72137136	rs8047377	16	72148339	C	T	0.374751	0.025	0.0066	0.00012	0.208448	0.00819216	8.05985e-143	0.119934	0.0320115	0.000179253	0.114264	20	0.00966609	1.12742	blood	hypertension	lip
ENSG00000166747	16	AP1G1	71803008	rs34731378	16	71745748	T	C	0.296223	0.028	0.0071	8e-05	-0.0988908	0.00893	1.6774e-28	-0.283141	0.0762131	0.000203111	0.0210458	20	0.0102202	0.753414	blood	hypertension	lip
ENSG00000170633	12	RNF34	121853116	rs11832889	12	121832528	T	G	0.0795229	0.037	0.01	0.00035	0.459574	0.0124829	1.00912e-296	0.0805093	0.0218689	0.000231906	0.155226	20	0.0112666	1.08384	blood	hypertension	lip
ENSG00000198700	1	IPO9	201825845	rs2494115	1	201832864	C	G	0.303181	0.036	0.0088	3.4e-05	-0.1459	0.00850629	6.07246e-66	-0.246745	0.0620072	6.91213e-05	0.0171375	20	0.0184767	0.78134	blood	hyperlipidemia	ten
ENSG00000141279	17	NPEPPS	45650474	rs10432035	17	45624913	G	C	0.475149	0.033	0.0083	6.6e-05	-0.220976	0.0084588	1.95665e-150	-0.149337	0.0379932	8.47197e-05	0.0249785	20	0.0203822	0.861279	blood	hyperlipidemia	ten
ENSG00000109917	11	ZPR1	116653601	rs35120633	11	116655600	A	G	0.0666004	0.13	0.017	5.6e-14	-0.311621	0.0300792	3.7696e-25	-0.417173	0.0678054	7.62642e-10	0.000230864	20	1.9877e-06	0.658907	blood	hyperlipidemia	lip
ENSG00000127616	19	SMARCA4	11123834	rs73013167	19	11126199	C	G	0.313121	-0.044	0.0089	7.8e-07	-0.166156	0.00864001	2.03662e-82	0.264811	0.0553058	1.6834e-06	0.00738811	20	0.00125357	1.30318	blood	hyperlipidemia	lip
ENSG00000102967	16	DHODH	72050720	rs3213422	16	72042682	A	C	0.50994	0.042	0.0083	5.4e-07	0.102017	0.00797372	1.76659e-37	0.411695	0.087491	2.53164e-06	0.000118206	20	0.00164957	1.50937	blood	hyperlipidemia	lip
ENSG00000175445	8	LPL	19791998	rs79445051	8	19933089	G	C	0.0984095	-0.068	0.015	7.8e-06	0.863847	0.0145349	0	-0.0787177	0.0174146	6.17804e-06	0.0308567	20	0.00357823	0.924301	blood	hyperlipidemia	lip
ENSG00000197256	19	KANK2	11291705	rs147762096	19	11294818	T	C	0.0675944	0.074	0.017	1.3e-05	-0.268767	0.0169623	1.52218e-56	-0.275331	0.0655953	2.69962e-05	0.185712	20	0.0120619	0.759321	blood	hyperlipidemia	lip
ENSG00000267082	19	DOCK6-AS1	11320574	rs12980879	19	11297358	A	G	0.0675944	0.064	0.015	1.9e-05	-0.776973	0.0378188	8.60161e-94	-0.082371	0.0197176	2.94693e-05	0.132369	12	0.0128012	0.92093	blood	hyperlipidemia	lip
ENSG00000157895	12	C12orf43	121447265	rs2254971	12	121450384	C	G	0.39662	0.035	0.0086	4.2e-05	0.334412	0.00874771	0	0.104661	0.0258621	5.19006e-05	1.30386e-05	20	0.0156081	1.11033	blood	hyperlipidemia	lip
ENSG00000221988	6	PPT2	32126336	rs553108	6	31840455	A	G	0.374751	-0.036	0.0084	1.9e-05	0.169623	0.0157271	4.03479e-27	-0.212235	0.053288	6.81087e-05	0.0266545	20	0.0184767	0.808775	blood	hyperlipidemia	lip
ENSG00000257017	16	HP	72091722	rs8062041	16	72088964	T	C	0.358847	0.035	0.0088	6.6e-05	-0.661868	0.00746834	0	-0.0528806	0.0133091	7.08916e-05	2.37268e-05	20	0.0184767	0.948493	blood	hyperlipidemia	lip
ENSG00000141279	17	NPEPPS	45650474	rs10432035	17	45624913	G	C	0.475149	0.033	0.0083	6.6e-05	-0.220976	0.0084588	1.95665e-150	-0.149337	0.0379932	8.47197e-05	0.0249785	20	0.0203822	0.861279	blood	hyperlipidemia	lip
ENSG00000238083	17	LRRC37A2	44610946	rs112560196	17	44200078	T	A	0.240557	0.076	0.017	6.7e-06	0.994392	0.0184858	0	0.0764286	0.0171548	8.38039e-06	0.477031	20	0.00756205	1.07943	blood	obesity	ten
ENSG00000004534	3	RBM6	50057459	rs2245365	3	50097319	A	C	0.478131	-0.062	0.014	1.1e-05	0.754537	0.00740638	0	-0.0821696	0.0185719	9.67138e-06	0.242641	20	0.00756205	0.921116	blood	obesity	ten
ENSG00000124562	6	SNRPC	34733377	rs3798352	6	34734809	A	T	0.335984	0.059	0.015	9.6e-05	-0.289484	0.00836359	1.64433e-262	-0.203811	0.0521499	9.29943e-05	0.0812853	20	0.0363561	0.815617	blood	obesity	ten
ENSG00000065060	6	BLTP3A	34805386	rs7774697	6	34791027	G	A	0.335984	0.058	0.015	0.00011	0.829128	0.00769514	0	0.069953	0.0181029	0.000111463	0.182334	20	0.0425138	1.07246	blood	obesity	ten
ENSG00000238083	17	LRRC37A2	44610946	rs112560196	17	44200078	T	A	0.240557	0.076	0.017	6.7e-06	0.994392	0.0184858	0	0.0764286	0.0171548	8.38039e-06	0.477031	20	0.00756205	1.07943	blood	obesity	lip
ENSG00000183049	10	CAMK1D	12634513	rs11257655	10	12307894	T	C	0.22664	0.066	0.014	1.3e-06	0.639972	0.00908412	0	0.10313	0.0219249	2.55406e-06	0.00333541	20	0.00102411	1.10864	blood	type_2_diabetes	dia
ENSG00000165609	10	NUDT5	12222733	rs11257655	10	12307894	T	C	0.22664	0.066	0.014	1.3e-06	0.419092	0.0176076	3.19946e-125	0.157483	0.0340545	3.75592e-06	0.000208028	20	0.00136593	1.17056	blood	type_2_diabetes	dia
ENSG00000004534	3	RBM6	50057459	rs2245365	3	50097319	A	C	0.478131	-0.058	0.011	1.9e-07	0.754537	0.00740638	0	-0.0768683	0.014598	1.39672e-07	0.229775	20	0.000114957	0.926012	blood	type_2_diabetes	ten
ENSG00000185614	3	INKA1	49841575	rs2352974	3	49890613	T	C	0.466203	0.05	0.011	7.4e-06	-0.137057	0.00886776	6.91639e-54	-0.364813	0.0836578	1.29602e-05	0.00326018	20	0.00368085	0.694326	blood	type_2_diabetes	ten
ENSG00000182179	3	UBA7	49847009	rs7374277	3	49784777	T	C	0.474155	0.048	0.011	1.8e-05	-0.582424	0.00732751	0	-0.0824142	0.018915	1.31812e-05	0.00152218	20	0.00368085	0.92089	blood	type_2_diabetes	ten
ENSG00000198700	1	IPO9	201825845	rs2494115	1	201832864	C	G	0.303181	0.044	0.012	0.00016	-0.1459	0.00850629	6.07246e-66	-0.301577	0.0841065	0.000336239	0.411941	20	0.038949	0.739651	blood	type_2_diabetes	ten
ENSG00000204304	6	PBX2	32154964	rs693906	6	31835164	C	G	0.11332	0.093	0.015	1.6e-09	-0.267665	0.0221072	9.62697e-34	-0.347449	0.0629603	3.41832e-08	5.16948e-06	20	3.81827e-05	0.706488	blood	type_2_diabetes	lip
ENSG00000204305	6	AGER	32150423	rs693906	6	31835164	C	G	0.11332	0.093	0.015	1.6e-09	0.196774	0.0175585	3.77598e-29	0.472623	0.0871176	5.79189e-08	0.00978049	20	5.32786e-05	1.6042	blood	type_2_diabetes	lip
ENSG00000004534.15	3	RBM6	50057459	rs2245365	3	50097319	C	A	0.521869	0.059	0.011	4.5e-08	-0.859674	0.0298794	4.87992e-182	-0.0686307	0.013016	1.34361e-07	0.103441	20	0.000145717	0.933671	brain	diabetes	ten
ENSG00000082438.18	2	COBLL1	165605162	rs6432802	2	165579159	G	C	0.394632	0.055	0.011	6.3e-07	-0.317288	0.031497	7.2285e-24	-0.173344	0.0387045	7.51127e-06	0.103003	20	0.00348201	0.840848	brain	diabetes	ten
ENSG00000164078.13	3	MST1R	49932870	rs2280406	3	49941436	A	G	0.491054	0.054	0.011	4.8e-07	0.291647	0.0298863	1.6953e-22	0.185155	0.0422203	1.15744e-05	0.126963	20	0.00494198	1.2034	brain	diabetes	ten
ENSG00000164068.16	3	RNF123	49742966	rs9855505	3	49792158	T	G	0.474155	0.049	0.011	5.2e-06	0.381249	0.0374564	2.47396e-24	0.128525	0.0314947	4.48714e-05	0.0481935	20	0.0142753	1.13715	brain	diabetes	ten
ENSG00000164077.14	3	MON1A	49956100	rs2280406	3	49941436	A	G	0.491054	0.054	0.011	4.8e-07	-0.190083	0.030871	7.39739e-10	-0.284086	0.0740105	0.000123811	0.0429946	20	0.0311391	0.752702	brain	diabetes	ten
ENSG00000204301.6	6	NOTCH4	32177232	rs434841	6	32191041	A	G	0.301193	0.081	0.012	3.9e-12	-0.462634	0.0422385	6.43475e-28	-0.175084	0.0304685	9.11584e-09	0.187255	20	1.23254e-05	0.839387	brain	diabetes	lip
ENSG00000147883.12	9	CDKN2B	22006103	rs7030641	9	22054040	C	T	0.420477	-0.06	0.011	2.8e-08	-0.395742	0.0312729	1.05694e-36	0.151614	0.0302681	5.47035e-07	0.360339	20	0.000493091	1.16371	brain	diabetes	lip
ENSG00000204305.15	6	AGER	32150422	rs204995	6	32154285	G	A	0.2167	0.067	0.012	5.2e-08	0.332486	0.0427743	7.66249e-15	0.201512	0.0444375	5.7677e-06	1.7744e-07	20	0.00301874	1.22325	brain	diabetes	lip
ENSG00000204310.13	6	AGPAT1	32140931	rs3134950	6	32127477	C	A	0.367793	-0.058	0.011	1.5e-07	-0.283217	0.0369338	1.74359e-14	0.20479	0.0471351	1.39444e-05	3.19619e-05	20	0.00580122	1.22727	brain	diabetes	lip
ENSG00000147889.18	9	CDKN2A	21981526	rs62560774	9	22028406	A	C	0.309145	-0.05	0.012	1.9e-05	-0.33939	0.0330487	9.6835e-25	0.147323	0.0381571	0.000112939	0.00645312	20	0.0295554	1.15873	brain	diabetes	lip
ENSG00000240498.9	9	CDKN2B-AS1	22061120	rs62560774	9	22028406	A	C	0.309145	-0.05	0.012	1.9e-05	-0.272155	0.0312567	3.11748e-18	0.183719	0.0488811	0.000170942	0.118109	20	0.0377046	1.20168	brain	diabetes	lip
ENSG00000197826.12	4	CFAP299	81570894	rs3796604	4	81192258	G	C	0.402584	0.047	0.0065	9.1e-13	0.323979	0.029008	5.80816e-29	0.145071	0.0239007	1.28117e-09	2.92358e-11	20	2.84008e-06	1.15612	brain	hypertension	ten
ENSG00000196821.10	6	ILRUN	34609850	rs76967117	6	34603691	A	G	0.0994036	0.062	0.01	7.1e-10	1.25349	0.0490221	3.29436e-144	0.0494618	0.00820887	1.68687e-09	0.821719	20	2.84008e-06	1.05071	brain	hypertension	ten
ENSG00000165895.19	11	ARHGAP42	100711346	rs7928576	11	100598981	C	T	0.454274	-0.037	0.0064	1e-08	0.376625	0.027498	1.0662e-42	-0.0982409	0.0184448	1.00283e-07	0.320723	20	6.48942e-05	0.906431	brain	hypertension	ten
ENSG00000124562.10	6	SNRPC	34733458	rs35839188	6	34717083	T	C	0.33499	0.034	0.0068	6.8e-07	-0.639035	0.0386747	2.49188e-61	-0.0532052	0.0111176	1.70401e-06	0.00137356	20	0.000468602	0.948185	brain	hypertension	ten
ENSG00000164068.16	3	RNF123	49742966	rs9855505	3	49792158	T	G	0.474155	0.034	0.0064	1.3e-07	0.381249	0.0374564	2.47396e-24	0.0891806	0.0189359	2.48198e-06	0.832184	20	0.00063858	1.09328	brain	hypertension	ten
ENSG00000163431.13	1	LMOD1	201890650	rs4494199	1	201884668	G	A	0.483101	-0.031	0.0065	1.3e-06	0.506045	0.0281956	5.00433e-72	-0.0612594	0.0132905	4.04084e-06	0.0362575	20	0.00088645	0.940579	brain	hypertension	ten
ENSG00000114054.14	3	PCCB	136012960	rs527888	3	136031358	C	G	0.447316	0.029	0.0065	1e-05	0.671585	0.0352111	4.22342e-81	0.0431814	0.00993987	1.39741e-05	0.0226607	20	0.00202587	1.04413	brain	hypertension	ten
ENSG00000004534.15	3	RBM6	50057459	rs2245365	3	50097319	C	A	0.521869	0.028	0.0064	1.5e-05	-0.859674	0.0298794	4.87992e-182	-0.0325705	0.00753026	1.52338e-05	0.319827	20	0.00218733	0.967954	brain	hypertension	ten
ENSG00000108433.17	17	GOSR2	45026666	rs4968248	17	44993128	G	A	0.400596	0.032	0.0066	1e-06	0.286869	0.0330307	3.79036e-18	0.111549	0.0263494	2.30124e-05	0.00854203	20	0.00287212	1.11801	brain	hypertension	ten
ENSG00000242142.1	3	SERBP1P3	53098703	rs1864367	3	53111704	T	C	0.402584	-0.027	0.0064	3.4e-05	-1.04539	0.0292201	2.57292e-280	0.0258277	0.00616453	2.79297e-05	0.00143423	20	0.00333206	1.02616	brain	hypertension	ten
ENSG00000163933.10	3	RFT1	53143484	rs2581782	3	53122257	T	C	0.402584	-0.027	0.0064	2.5e-05	0.764497	0.0335137	3.52529e-115	-0.0353173	0.00851348	3.34802e-05	0.000501343	20	0.00388012	0.965299	brain	hypertension	ten
ENSG00000179673.5	17	RPRML	45056070	rs758392	17	45017859	G	A	0.477137	0.028	0.0064	9.7e-06	0.319405	0.0306798	2.21105e-25	0.0876631	0.0217346	5.49903e-05	0.000742429	20	0.00535504	1.09162	brain	hypertension	ten
ENSG00000136448.13	17	NMT1	43110872	rs6503422	17	43163851	T	C	0.471173	0.026	0.0065	5.5e-05	0.417994	0.0383811	1.27745e-27	0.0622018	0.0165662	0.000173514	0.132279	20	0.0117303	1.06418	brain	hypertension	ten
ENSG00000106526.10	7	ACTR3C	149980910	rs2531066	7	149984535	C	A	0.0944334	-0.049	0.013	9.4e-05	-0.747105	0.0539552	1.33037e-43	0.0655865	0.0180336	0.000275945	0.0704103	17	0.0158005	1.06779	brain	hypertension	ten
ENSG00000164078.13	3	MST1R	49932870	rs2280406	3	49941436	A	G	0.491054	0.025	0.0064	0.00012	0.291647	0.0298863	1.6953e-22	0.0857201	0.0236371	0.000287289	0.129725	20	0.0160733	1.0895	brain	hypertension	ten
ENSG00000198270.13	12	TMEM116	112410038	rs7313773	12	112441688	C	T	0.0944334	-0.041	0.011	0.00017	0.596295	0.0598934	2.3758e-23	-0.0687579	0.0196976	0.000481813	0.190793	18	0.0227089	0.933553	brain	hypertension	ten
ENSG00000111275.13	12	ALDH2	112230014	rs4646777	12	112230036	A	G	0.162028	-0.03	0.0085	0.00032	-0.73821	0.0462036	1.83831e-57	0.0406388	0.0117919	0.000568261	9.43816e-05	12	0.0252604	1.04148	brain	hypertension	ten
ENSG00000186834.4	17	HEXIM1	43227654	rs8067974	17	43232566	G	A	0.365805	0.026	0.0068	0.00016	-0.206051	0.0264986	7.48916e-15	-0.126182	0.0367753	0.000600992	0.352304	20	0.0264257	0.881454	brain	hypertension	ten
ENSG00000134369.15	1	NAV1	201694055	rs623025	1	201765094	T	C	0.284294	-0.027	0.0074	0.00021	0.318002	0.0348269	6.79236e-20	-0.0849052	0.0250594	0.00070363	0.00110925	20	0.029198	0.918599	brain	hypertension	ten
ENSG00000173540.14	3	GMPPB	49757842	rs62262722	3	49769419	C	G	0.16004	0.028	0.0084	0.0008	0.978893	0.0425229	2.91204e-117	0.0286037	0.00867061	0.000970545	0.00502457	20	0.0352081	1.02902	brain	hypertension	ten
ENSG00000164077.14	3	MON1A	49956100	rs2280406	3	49941436	A	G	0.491054	0.025	0.0064	0.00012	-0.190083	0.030871	7.39739e-10	-0.131521	0.0398734	0.000972112	0.232582	20	0.0352081	0.876761	brain	hypertension	ten
ENSG00000089022.14	12	MAPKAPK5	112310029	rs12580246	12	112331317	A	G	0.0815109	-0.039	0.012	0.00081	-1.10722	0.0651304	8.21313e-65	0.0352235	0.0110343	0.00141199	0.183619	20	0.0443984	1.03585	brain	hypertension	ten
ENSG00000133812.17	11	SBF2	10057990	rs61891774	11	10352360	T	G	0.0864811	0.042	0.011	0.00028	-0.338059	0.0584185	7.17207e-09	-0.124239	0.0389833	0.00143768	0.607606	20	0.0446993	0.883169	brain	hypertension	ten
ENSG00000114054.14	3	PCCB	136012960	rs527888	3	136031358	C	G	0.447316	0.029	0.0065	1e-05	0.671585	0.0352111	4.22342e-81	0.0431814	0.00993987	1.39741e-05	0.0226607	20	0.00202587	1.04413	brain	hypertension	lip
ENSG00000108433.17	17	GOSR2	45026666	rs4968248	17	44993128	G	A	0.400596	0.032	0.0066	1e-06	0.286869	0.0330307	3.79036e-18	0.111549	0.0263494	2.30124e-05	0.00854203	20	0.00287212	1.11801	brain	hypertension	lip
ENSG00000179673.5	17	RPRML	45056070	rs758392	17	45017859	G	A	0.477137	0.028	0.0064	9.7e-06	0.319405	0.0306798	2.21105e-25	0.0876631	0.0217346	5.49903e-05	0.000742429	20	0.00535504	1.09162	brain	hypertension	lip
ENSG00000140829.12	16	DHX38	72137162	rs6499559	16	72132064	C	G	0.354871	0.026	0.0067	9.1e-05	0.431896	0.0320089	1.71953e-41	0.0601997	0.0161418	0.000191919	0.218301	20	0.0126038	1.06205	brain	hypertension	lip
ENSG00000204310.13	6	AGPAT1	32140931	rs3134950	6	32127477	C	A	0.367793	-0.027	0.0066	3.6e-05	-0.283217	0.0369338	1.74359e-14	0.0953331	0.0264125	0.000306911	0.0165467	20	0.0167102	1.10003	brain	hypertension	lip
ENSG00000213071.11	6	LPAL2	160907880	rs73014164	6	160976620	T	C	0.193837	-0.029	0.0084	0.00055	0.419022	0.04088	1.18275e-24	-0.0692088	0.0211532	0.00106872	0.0415325	20	0.0373707	0.933132	brain	hypertension	lip
ENSG00000147883.12	9	CDKN2B	22006103	rs7030641	9	22054040	C	T	0.420477	-0.022	0.0065	0.00056	-0.395742	0.0312729	1.05694e-36	0.0555917	0.0170022	0.00107668	0.147309	20	0.0374874	1.05717	brain	hypertension	lip
ENSG00000261701.8	16	HPR	72104096	rs2000999	16	72108093	A	G	0.191849	0.026	0.0082	0.0015	1.3906	0.0327359	0	0.018697	0.00591315	0.00156724	0.0261615	20	0.0470486	1.01887	brain	hypertension	lip
ENSG00000257017.4	16	HP	72091722	rs2000999	16	72108093	A	G	0.191849	0.026	0.0082	0.0015	0.991615	0.0415312	5.38677e-126	0.0262199	0.00834194	0.00167147	0.0392607	20	0.0491297	1.02657	brain	hypertension	lip
ENSG00000141279.17	17	NPEPPS	45651170	rs11656855	17	45714655	T	C	0.524851	-0.034	0.0083	6.1e-05	0.335862	0.0283732	2.50439e-32	-0.101232	0.0261505	0.000108327	0.0542341	20	0.0340064	0.903723	brain	hyperlipidemia	ten
ENSG00000163431.13	1	LMOD1	201890650	rs4494199	1	201884668	G	A	0.483101	-0.033	0.0084	0.00011	0.506045	0.0281956	5.00433e-72	-0.0652116	0.0169923	0.000124188	0.765058	20	0.0349018	0.936869	brain	hyperlipidemia	ten
ENSG00000228782.7	17	MRPL45P2	45548896	rs11650210	17	45579398	T	G	0.442346	-0.035	0.0084	3.1e-05	0.26636	0.0332765	1.20009e-15	-0.131401	0.0355531	0.000219098	0.302304	20	0.0480387	0.876866	brain	hyperlipidemia	ten
ENSG00000261701.8	16	HPR	72104096	rs2000999	16	72108093	A	G	0.191849	0.085	0.011	2.2e-15	1.3906	0.0327359	0	0.0611248	0.00804009	2.90436e-14	0.450246	20	2.35616e-10	1.06303	brain	hyperlipidemia	lip
ENSG00000257017.4	16	HP	72091722	rs2000999	16	72108093	A	G	0.191849	0.085	0.011	2.2e-15	0.991615	0.0415312	5.38677e-126	0.0857188	0.0116595	1.95495e-13	0.000705125	20	1.0265e-09	1.0895	brain	hyperlipidemia	lip
ENSG00000140830.9	16	TXNL4B	72103259	rs3794695	16	72097827	T	C	0.192843	0.087	0.011	3.1e-16	0.659032	0.0411951	1.32317e-57	0.132012	0.0186196	1.34153e-12	0.579044	20	4.35328e-09	1.14112	brain	hyperlipidemia	lip
ENSG00000214855.9	19	APOC1P1	45432352	rs5112	19	45430280	G	C	0.557654	0.064	0.0089	9.2e-13	-0.389172	0.044362	1.74506e-18	-0.164452	0.0295703	2.67659e-08	0.000166478	19	4.82529e-05	0.848358	brain	hyperlipidemia	lip
ENSG00000147883.12	9	CDKN2B	22006103	rs7030641	9	22054040	C	T	0.420477	-0.047	0.0084	2.3e-08	-0.395742	0.0312729	1.05694e-36	0.118764	0.0232082	3.09889e-07	0.0071322	20	0.000405175	1.1261	brain	hyperlipidemia	lip
ENSG00000147889.18	9	CDKN2A	21981526	rs62560774	9	22028406	A	C	0.309145	-0.053	0.009	2.9e-09	-0.33939	0.0330487	9.6835e-25	0.156163	0.0305689	3.2464e-07	0.00721842	20	0.000405175	1.16902	brain	hyperlipidemia	lip
ENSG00000197256.11	19	KANK2	11291706	rs12462554	19	11273552	C	A	0.32008	0.05	0.0089	2.7e-08	0.342214	0.0294758	3.66688e-31	0.146108	0.0288919	4.2583e-07	6.58718e-07	20	0.000493507	1.15732	brain	hyperlipidemia	lip
ENSG00000240498.9	9	CDKN2B-AS1	22061120	rs62560774	9	22028406	A	C	0.309145	-0.053	0.009	2.9e-09	-0.272155	0.0312567	3.11748e-18	0.194742	0.0399227	1.07176e-06	0.0618128	20	0.00100341	1.215	brain	hyperlipidemia	lip
ENSG00000102967.12	16	DHODH	72052025	rs3213422	16	72042682	A	C	0.50994	0.042	0.0083	5.4e-07	0.58913	0.0359365	2.12318e-60	0.0712915	0.0147445	1.33052e-06	0.000132167	20	0.00107938	1.07389	brain	hyperlipidemia	lip
ENSG00000130164.14	19	LDLR	11222317	rs6413504	19	11241915	G	A	0.480119	0.048	0.0083	8.7e-09	-0.210241	0.0304686	5.19121e-12	-0.22831	0.0515103	9.32304e-06	0.00742233	20	0.00605065	0.795877	brain	hyperlipidemia	lip
ENSG00000109917.11	11	ZPR1	116651635	rs17440824	11	116634173	T	C	0.129225	0.055	0.013	2e-05	-0.621211	0.0445326	3.16525e-44	-0.0885368	0.0218682	5.15124e-05	1.88032e-09	20	0.0206173	0.915269	brain	hyperlipidemia	lip
ENSG00000141279.17	17	NPEPPS	45651170	rs11656855	17	45714655	T	C	0.524851	-0.034	0.0083	6.1e-05	0.335862	0.0283732	2.50439e-32	-0.101232	0.0261505	0.000108327	0.0542341	20	0.0340064	0.903723	brain	hyperlipidemia	lip
ENSG00000228782.7	17	MRPL45P2	45548896	rs11650210	17	45579398	T	G	0.442346	-0.035	0.0084	3.1e-05	0.26636	0.0332765	1.20009e-15	-0.131401	0.0355531	0.000219098	0.302304	20	0.0480387	0.876866	brain	hyperlipidemia	lip
ENSG00000004534.15	3	RBM6	50057459	rs2245365	3	50097319	C	A	0.521869	0.062	0.014	1.1e-05	-0.859674	0.0298794	4.87992e-182	-0.0721204	0.016477	1.2031e-05	0.571229	20	0.0147559	0.930419	brain	obesity	ten
ENSG00000214425.8	17	LRRC37A4P	43606505	rs17577975	17	44210442	T	C	0.239563	0.075	0.017	8.9e-06	-1.30073	0.0393184	5.42802e-240	-0.0576601	0.0131853	1.22523e-05	NA	NA	0.0147559	0.943971	brain	obesity	ten
ENSG00000164078.13	3	MST1R	49932870	rs2280406	3	49941436	A	G	0.491054	0.06	0.014	2.4e-05	0.291647	0.0298863	1.6953e-22	0.205728	0.0524285	8.71009e-05	0.0508964	20	0.0328654	1.22842	brain	obesity	ten
ENSG00000124562.10	6	SNRPC	34733458	rs35839188	6	34717083	T	C	0.33499	0.059	0.015	9.8e-05	-0.639035	0.0386747	2.49188e-61	-0.0923267	0.0241288	0.000130024	0.169778	20	0.0421929	0.911807	brain	obesity	ten
ENSG00000004534.15	3	RBM6	50057459	rs2245365	3	50097319	C	A	0.521869	0.058	0.011	1.9e-07	-0.859674	0.0298794	4.87992e-182	-0.0674675	0.0130087	2.14451e-07	0.0910197	20	0.000347946	0.934758	brain	type_2_diabetes	ten
ENSG00000082438.18	2	COBLL1	165605162	rs6432802	2	165579159	G	C	0.394632	0.056	0.011	7.6e-07	-0.317288	0.031497	7.2285e-24	-0.176496	0.0388446	5.52902e-06	0.106996	20	0.0030159	0.838202	brain	type_2_diabetes	ten
ENSG00000164078.13	3	MST1R	49932870	rs2280406	3	49941436	A	G	0.491054	0.053	0.011	1.8e-06	0.291647	0.0298863	1.6953e-22	0.181727	0.0420636	1.55832e-05	0.094481	20	0.00722393	1.19929	brain	type_2_diabetes	ten
ENSG00000164068.16	3	RNF123	49742966	rs9855505	3	49792158	T	G	0.474155	0.048	0.011	1.8e-05	0.381249	0.0374564	2.47396e-24	0.125902	0.0313922	6.05619e-05	0.0312782	20	0.0199338	1.13417	brain	type_2_diabetes	ten
ENSG00000164077.14	3	MON1A	49956100	rs2280406	3	49941436	A	G	0.491054	0.053	0.011	1.8e-06	-0.190083	0.030871	7.39739e-10	-0.278825	0.0734809	0.000147926	0.0336062	20	0.033354	0.756672	brain	type_2_diabetes	ten
ENSG00000147883.12	9	CDKN2B	22006103	rs7030641	9	22054040	C	T	0.420477	-0.061	0.011	6.6e-08	-0.395742	0.0312729	1.05694e-36	0.154141	0.0303477	3.79102e-07	0.344112	20	0.000512577	1.16666	brain	type_2_diabetes	lip
ENSG00000204301.6	6	NOTCH4	32177232	rs434841	6	32191041	A	G	0.301193	0.065	0.012	8.7e-08	-0.462634	0.0422385	6.43475e-28	-0.1405	0.028937	1.20163e-06	0.189887	20	0.00108313	0.868924	brain	type_2_diabetes	lip
ENSG00000204310.13	6	AGPAT1	32140931	rs3134950	6	32127477	C	A	0.367793	-0.053	0.011	4.1e-06	-0.283217	0.0369338	1.74359e-14	0.187135	0.0458699	4.50948e-05	0.00109538	20	0.0166287	1.20579	brain	type_2_diabetes	lip
ENSG00000204305.15	6	AGER	32150422	rs204995	6	32154285	G	A	0.2167	0.057	0.013	5.8e-06	0.332486	0.0427743	7.66249e-15	0.171436	0.0448909	0.000134025	1.81317e-05	20	0.0315153	1.18701	brain	type_2_diabetes	lip
ENSG00000147889.18	9	CDKN2A	21981526	rs62560774	9	22028406	A	C	0.309145	-0.049	0.012	5.1e-05	-0.33939	0.0330487	9.6835e-25	0.144377	0.0380502	0.000148011	0.00674807	20	0.033354	1.15532	brain	type_2_diabetes	lip
ENSG00000125746.18	19	EML2	46129556	rs12979428	19	46131180	A	G	0.356859	0.043	0.011	0.0002	-0.357322	0.0303643	5.71841e-32	-0.12034	0.0324386	0.000207451	0.00435251	20	0.0397952	0.886619	brain	type_2_diabetes	lip
ENSG00000240498.9	9	CDKN2B-AS1	22061120	rs62560774	9	22028406	A	C	0.309145	-0.049	0.012	5.1e-05	-0.272155	0.0312567	3.11748e-18	0.180045	0.0487004	0.000218176	0.0755037	20	0.0406886	1.19727	brain	type_2_diabetes	lip
ENSG00000004534	3	RBM6	49977440	rs1317154	3	49910084	C	T	0.491054	0.055	0.011	2.8e-07	-0.429017	0.049668	5.73587e-18	-0.1282	0.0296259	1.50949e-05	0.620609	20	0.00167247	0.879677	liver	diabetes	ten
ENSG00000198670	6	LPA	160952515	rs3088442	6	160872652	A	G	0.351889	0.047	0.011	1.8e-05	0.345067	0.0596814	7.38964e-09	0.136205	0.0396378	0.000589826	0.0908427	19	0.0378093	1.14592	liver	diabetes	ten
ENSG00000204308	6	RNF5	32146131	rs3131300	6	32151934	G	A	0.16004	0.1	0.013	8.1e-15	-0.453688	0.0688958	4.54479e-11	-0.220416	0.0440615	5.66024e-07	0.790676	20	0.000128642	0.802185	liver	diabetes	lip
ENSG00000204310	6	AGPAT1	32135989	rs1061808	6	32136547	G	T	0.633201	0.058	0.011	2.1e-07	0.570532	0.0572333	2.09301e-23	0.101659	0.0218112	3.1485e-06	5.85084e-06	20	0.000437291	1.10701	liver	diabetes	lip
ENSG00000204301	6	NOTCH4	32162620	rs3130293	6	32177263	A	G	0.703777	0.075	0.012	1.3e-10	-0.298595	0.0498211	2.05563e-09	-0.251176	0.0580644	1.51962e-05	0.00412648	15	0.00167247	0.777885	liver	diabetes	lip
ENSG00000198670	6	LPA	160952515	rs3088442	6	160872652	A	G	0.351889	0.047	0.011	1.8e-05	0.345067	0.0596814	7.38964e-09	0.136205	0.0396378	0.000589826	0.0908427	19	0.0378093	1.14592	liver	diabetes	lip
ENSG00000173531	3	MST1	49721380	rs147997200	3	49726178	A	G	0.0745527	-0.06	0.011	1.8e-07	-0.547629	0.0902585	1.30048e-09	0.109563	0.0270103	4.98466e-05	0.845937	6	0.00592501	1.11579	liver	hypertension	ten
ENSG00000004534	3	RBM6	49977440	rs1317154	3	49910084	C	T	0.491054	0.029	0.0064	7.4e-06	-0.429017	0.049668	5.73587e-18	-0.0675964	0.0168459	6.00445e-05	0.438744	20	0.00592501	0.934638	liver	hypertension	ten
ENSG00000108433	17	GOSR2	45000483	rs9893713	17	45047380	G	A	0.524851	0.027	0.0065	3e-05	0.315688	0.0377539	6.18054e-17	0.0855275	0.0229906	0.000199137	0.0131311	20	0.0134552	1.08929	liver	hypertension	ten
ENSG00000242142	3	SERBP1P3	53098299	rs2336723	3	53106047	C	T	0.59841	0.027	0.0065	3.8e-05	0.532743	0.0740987	6.49613e-13	0.0506811	0.014091	0.000322271	0.0328188	14	0.0187367	1.05199	liver	hypertension	ten
ENSG00000198270	12	TMEM116	112369086	rs57168159	12	112626845	C	T	0.0954274	-0.04	0.011	0.00029	0.828738	0.107524	1.28319e-14	-0.0482662	0.0146763	0.00100645	0.339091	17	0.0364655	0.95288	liver	hypertension	ten
ENSG00000173540	3	GMPPB	49754277	rs62262722	3	49769419	C	G	0.16004	0.028	0.0084	0.0008	0.378422	0.044033	8.3952e-18	0.0739915	0.0238086	0.00188514	0.0463824	20	0.047782	1.0768	liver	hypertension	ten
ENSG00000204301	6	NOTCH4	32162620	rs3130293	6	32177263	A	G	0.703777	0.04	0.007	1.4e-08	-0.298595	0.0498211	2.05563e-09	-0.133961	0.0323909	3.53801e-05	0.00319773	15	0.00589668	0.874624	liver	hypertension	lip
ENSG00000204310	6	AGPAT1	32135989	rs1061808	6	32136547	G	T	0.633201	0.029	0.0066	1e-05	0.570532	0.0572333	2.09301e-23	0.0508297	0.0126421	5.80303e-05	0.000150547	20	0.00592501	1.05214	liver	hypertension	lip
ENSG00000108433	17	GOSR2	45000483	rs9893713	17	45047380	G	A	0.524851	0.027	0.0065	3e-05	0.315688	0.0377539	6.18054e-17	0.0855275	0.0229906	0.000199137	0.0131311	20	0.0134552	1.08929	liver	hypertension	lip
ENSG00000198670	6	LPA	160952515	rs3088442	6	160872652	A	G	0.351889	0.068	0.0085	1.8e-15	0.345067	0.0596814	7.38964e-09	0.197063	0.0420529	2.78491e-06	0.0387678	19	0.000994609	1.21782	liver	hyperlipidemia	ten
ENSG00000214855	19	APOC1P1	45430061	rs5112	19	45430280	G	C	0.557654	0.064	0.0089	9.2e-13	-0.601938	0.0628281	9.63804e-22	-0.106323	0.018487	8.85966e-09	0.00135096	6	5.53728e-06	0.899134	liver	hyperlipidemia	lip
ENSG00000198670	6	LPA	160952515	rs3088442	6	160872652	A	G	0.351889	0.068	0.0085	1.8e-15	0.345067	0.0596814	7.38964e-09	0.197063	0.0420529	2.78491e-06	0.0387678	19	0.000994609	1.21782	liver	hyperlipidemia	lip
ENSG00000214425	17	LRRC37A4P	43578685	rs2942166	17	43715427	C	T	0.240557	0.072	0.017	2.2e-05	-1.11081	0.0833585	1.64086e-40	-0.0648176	0.0160585	5.42933e-05	NA	NA	0.0135733	0.937238	liver	obesity	ten
ENSG00000004534	3	RBM6	49977440	rs1317154	3	49910084	C	T	0.491054	0.061	0.014	1.4e-05	-0.429017	0.049668	5.73587e-18	-0.142186	0.0365494	0.000100152	0.413027	20	0.0179821	0.86746	liver	obesity	ten
ENSG00000238083	17	LRRC37A2	44588877	rs58879558	17	44095467	C	T	0.250497	0.07	0.017	3e-05	0.871306	0.084714	8.21186e-25	0.0803392	0.0210164	0.000132006	0.605715	3	0.0220011	1.08365	liver	obesity	ten
ENSG00000238083	17	LRRC37A2	44588877	rs58879558	17	44095467	C	T	0.250497	0.07	0.017	3e-05	0.871306	0.084714	8.21186e-25	0.0803392	0.0210164	0.000132006	0.605715	3	0.0220011	1.08365	liver	obesity	lip
ENSG00000004534	3	RBM6	49977440	rs1317154	3	49910084	C	T	0.491054	0.054	0.011	1.1e-06	-0.429017	0.049668	5.73587e-18	-0.125869	0.0294916	1.97266e-05	0.535223	20	0.0035226	0.88173	liver	type_2_diabetes	ten
ENSG00000198670	6	LPA	160952515	rs3088442	6	160872652	A	G	0.351889	0.048	0.011	2.2e-05	0.345067	0.0596814	7.38964e-09	0.139103	0.0399377	0.000495814	0.0950493	19	0.036635	1.14924	liver	type_2_diabetes	ten
ENSG00000204308	6	RNF5	32146131	rs3131300	6	32151934	G	A	0.16004	0.091	0.014	6.3e-11	-0.453688	0.0688958	4.54479e-11	-0.200578	0.0433589	3.72797e-06	0.385397	20	0.00103555	0.818258	liver	type_2_diabetes	lip
ENSG00000204310	6	AGPAT1	32135989	rs1061808	6	32136547	G	T	0.633201	0.053	0.011	4.4e-06	0.570532	0.0572333	2.09301e-23	0.0928957	0.0214142	1.43762e-05	9.28829e-05	20	0.00276466	1.09735	liver	type_2_diabetes	lip
ENSG00000204301	6	NOTCH4	32162620	rs3130293	6	32177263	A	G	0.703777	0.065	0.012	9.1e-08	-0.298595	0.0498211	2.05563e-09	-0.217686	0.0541694	5.85411e-05	0.0106108	15	0.00860899	0.804378	liver	type_2_diabetes	lip
ENSG00000198670	6	LPA	160952515	rs3088442	6	160872652	A	G	0.351889	0.048	0.011	2.2e-05	0.345067	0.0596814	7.38964e-09	0.139103	0.0399377	0.000495814	0.0950493	19	0.036635	1.14924	liver	type_2_diabetes	lip
